# Supplementary material for: Construction and Evaluation of a Risk Score Model for Lymph Node Metastasis-Associated Circadian Clock Genes in Esophageal Squamous Carcinoma
Source: Cells. 2022 Oct 31;11(21):3432. doi: 10.3390/cells11213432 (PMC9655457; doi:10.3390/cells11213432)
Supplement: Supplementary file 1 [file cells-11-03432-s001.zip › Supplementary Table S7.txt]

pathway	pval	padj	log2err	ES	NES	size	leadingEdge
GOBP_10_FORMYLTETRAHYDROFOLATE_METABOLIC_PROCESS	0.118136439267887	0.36745114923975	0.165656695205483	-0.725724634096607	-1.33212082925347	5	ALDH1L2 MTHFD1 MTHFD2L MTHFD1L
GOBP_2FE_2S_CLUSTER_ASSEMBLY	0.843594009983361	0.943919738367115	0.0450442767152795	-0.381226969162097	-0.699770081425124	5	HSCB GLRX5 BOLA2B
GOBP_2_OXOGLUTARATE_METABOLIC_PROCESS	0.733830845771144	0.894240587954702	0.0706196247122591	0.319870791153915	0.814027035512944	15	GOT1 MRPS36 ADHFE1 PHYH OGDH DLD
GOBP_3_PHOSPHOADENOSINE_5_PHOSPHOSULFATE_BIOSYNTHETIC_PROCESS	0.0201394596874603	0.123011557153766	0.352487857583619	-0.790835186858861	-1.52621779638416	6	PAPSS2 SLC35B2 SLC35B3
GOBP_3_PHOSPHOADENOSINE_5_PHOSPHOSULFATE_METABOLIC_PROCESS	0.538205980066445	0.790666415291184	0.065981614400873	-0.34989129399654	-0.933872967826664	21	PAPSS2 SLC35B2 SULT1E1 SLC35B3 SULT1A1 TPST1
GOBP_3_UTR_MEDIATED_MRNA_DESTABILIZATION	0.402985074626866	0.697499224432112	0.103958471559957	0.396924313109693	1.0347739000096	16	PLEKHN1 ZFP36 CPEB3 ZFP36L2 ZFP36L1 RBM24
GOBP_3_UTR_MEDIATED_MRNA_STABILIZATION	0.636212624584718	0.847189200556353	0.0579754757571486	-0.345326981079273	-0.88744924807045	18	TIRAP ELAVL1 METTL16 LARP4B HNRNPA0 RBM10 HNRNPC
GOBP_5S_CLASS_RRNA_TRANSCRIPTION_BY_RNA_POLYMERASE_III	0.568561872909699	0.81019335869851	0.0636424081651019	-0.489977061377406	-0.945597418173137	6	GTF3C2 GTF3C4 GTF3C5
GOBP_5_PHOSPHORIBOSE_1_DIPHOSPHATE_METABOLIC_PROCESS	0.805324459234609	0.927540212038386	0.0471642455670861	-0.393759698292242	-0.722774825562603	5	PRPSAP2 PRPS2 PRPS1
GOBP_ABSCISSION	0.174708818635607	0.452985726090489	0.133554954557592	-0.694995659771796	-1.27571554157762	5	AURKB
GOBP_ACETATE_ESTER_TRANSPORT	0.798004987531172	0.924937887264517	0.0665892104103933	0.37393409312105	0.720084135733444	5	SLC22A1 ADORA2A TACR2 SLC44A4 CHRNA3
GOBP_ACETYLCHOLINE_METABOLIC_PROCESS	0.494017094017094	0.760170641846035	0.0716527366829457	-0.629512349588347	-1.01820711048092	3	ACHE COLQ SLC44A4
GOBP_ACETYL_COA_BIOSYNTHETIC_PROCESS	0.7125	0.884028812726871	0.0723570851036907	0.29274369199952	0.81340423241451	21	PDK4 PDHA1 PPCS ACSS2 MPC2 PDHX PDK1
GOBP_ACETYL_COA_BIOSYNTHETIC_PROCESS_FROM_PYRUVATE	0.793532338308458	0.923180395754849	0.0667426134241917	0.307487987864745	0.764799465024325	14	PDK4 PDHA1 MPC2 PDHX PDK1 PDHB DLD
GOBP_ACETYL_COA_METABOLIC_PROCESS	0.0935828877005348	0.320322266981525	0.241339976815091	0.435148316484618	1.35453479436827	37	MVD HMGCS1 PDK4 KYNU PMVK MVK PDHA1 PPCS ACSS2 MPC2 PDHX PDK1
GOBP_ACIDIC_AMINO_ACID_TRANSPORT	0.30568356374808	0.614131311037406	0.0916795246008379	-0.334461016934678	-1.1071097673061	61	NTRK2 STX1A PRAF2 ITGB1 NTSR1 SLC6A6 LRRC8D SLC25A13 SLC12A2 ARL6IP5
GOBP_ACID_SECRETION	0.981627296587926	0.997634889351878	0.0590954798717342	0.193676271326538	0.601094926283559	36	NMU CES1 TFF2 ABCC2
GOBP_ACROSOMAL_VESICLE_EXOCYTOSIS	0.0803782505910166	0.294728718181271	0.245041785430996	0.666743622299656	1.47343923563693	8	STXBP1 HYAL3 UNC13B RIMS1
GOBP_ACROSOME_ASSEMBLY	0.772413793103448	0.912752648178049	0.0507027937029348	-0.368471531014475	-0.777387931762553	9	RFX2 PAFAH1B1 SOX30 SPINK2
GOBP_ACROSOME_REACTION	0.741157556270097	0.896285291297806	0.0493910105981501	-0.286519566627042	-0.83835322241374	33	B4GALT1 PCSK4 CACNA1H ADCY3 PLCB1 PLB1 SYT8 ABHD2
GOBP_ACTIN_CROSSLINK_FORMATION	0.832080200501253	0.938639967804521	0.0647943366000727	0.311080085572871	0.753025712793635	13	BAIAP2L2 BAIAP2 AIF1
GOBP_ACTIN_CYTOSKELETON_REORGANIZATION	0.741538461538462	0.896509114373286	0.0473534245254193	-0.240933355499306	-0.862466175304566	101	ANTXR1 NEDD9 PTK7 PAK1 CSF3 SIPA1L1 SYDE1 BCAS3 S1PR2 NRP1 SEMA3E ATP2C1 DAPK3 PLEK2 TNIK AUTS2 FLNA ARHGDIB ABL1 MICALL2 EFS CLDN19 DTNBP1 S1PR1 STAP1 PDGFRA PDLIM4 PARVA ESAM DMTN CDC42BPA TEK MYH9 THSD7B FES FGF7 PTK2B
GOBP_ACTIN_FILAMENT_BASED_MOVEMENT	0.0616541353383459	0.25470423440801	0.222056046145248	-0.342075009537922	-1.28577938606509	140	MYH10 PDE4B NEDD4L TPM2 GJA5 CACNA2D1 WIPF1 MYO5C DSG2 TNNT3 FNBP1L TPM4 CCDC88C GJC1 MYO1C MYL6B VIM MYH3 RANGRF KCNJ5 MYO19 NUP155 MYO9B AKAP9 KCNQ1 STC1 PKP2 FLNA DMD WIPF2 TPM1 SCN1B LIMCH1 TNNI2 PIK3CA MYBPC1 ACTC1 ATP2A1 ADORA1 PDPN KCNE4 RYR2
GOBP_ACTIN_FILAMENT_BASED_PROCESS	0.00832689843812087	0.0668551182691487	0.380730400722792	-0.287700240574655	-1.26172095479793	731	KRT8 ANTXR1 ELN CXCL1 NEDD9 SIX4 SELE CXCL12 SFRP1 CDC42EP5 MYH10 CORO6 PDE4B RHOBTB2 FERMT2 PFN2 MARCKSL1 ICAM1 PTK7 CNN2 NEDD4L FAM171A1 TPM2 SMAD4 ZBED3 PAK1 BCL2 GJA5 FOXJ1 CACNA2D1 FHOD3 SORBS3 OBSL1 CCL11 RHOBTB1 PDGFRB PDLIM3 MICAL2 CSF3 WIPF1 SVIL NF1 EPS8 RAC3 FMNL3 TRIM32 SIPA1L1 PDLIM2 STMN1 SYDE1 BAG4 MYO5C RTKN DSG2 CNN1 CX3CL1 EPB41L2 ARHGEF19 KRT19 PLS1 FMNL1 TNNT3 FNBP1L TPM4 CCDC…
GOBP_ACTIN_FILAMENT_BASED_TRANSPORT	0.641196013289037	0.849919264519753	0.057609110864425	-0.324215933111855	-0.865344468030272	21	MYO5C FNBP1L MYO1C MYO19
GOBP_ACTIN_FILAMENT_BUNDLE_ORGANIZATION	0.145896656534954	0.411986447824853	0.140406238523342	-0.315746563839531	-1.18756210777215	143	ELN NEDD9 SFRP1 FERMT2 PFN2 FAM171A1 PAK1 SORBS3 EPS8 STMN1 BAG4 CX3CL1 PLS1 PIK3R1 PFN1 TGFB3 INPP5K RDX ROCK1 SERPINF2 LIMK1 NRP1 SYNPO2 ALMS1 DPYSL3 CCDC88A LCP1 CALD1 EVL CORO1B PAWR FLNA FHOD1 SRF CLASP1 ZYX ABL1 USH1C APOA1 TPM1 LIMCH1 ITGB5 RHOC HSP90B1 NF2 TESK1
GOBP_ACTIN_FILAMENT_DEPOLYMERIZATION	0.802168021680217	0.926824672547967	0.0704500850658419	0.241308412575143	0.806228515900743	52	CAPG F2RL1 DSTN TMOD2 CAPZA1 SH3BP1 MTPN SPTBN5 TMOD3 SEMA5A
GOBP_ACTIN_FILAMENT_NETWORK_FORMATION	0.743455497382199	0.896880500854703	0.0530212512043078	-0.366319572072211	-0.798386836274432	10	FHOD3 PLS1 LCP1 FHOD1
GOBP_ACTIN_FILAMENT_ORGANIZATION	0.233153638814016	0.533564054898548	0.0999276973731092	-0.259352133842265	-1.08952145443862	396	ELN NEDD9 CXCL12 SFRP1 CDC42EP5 CORO6 RHOBTB2 FERMT2 PFN2 MARCKSL1 ICAM1 FAM171A1 TPM2 ZBED3 PAK1 BCL2 FHOD3 SORBS3 CCL11 RHOBTB1 MICAL2 CSF3 WIPF1 SVIL EPS8 RAC3 STMN1 BAG4 MYO5C CX3CL1 PLS1 TPM4 RHOBTB3 MYO1C PIK3R1 PFN1 TGFB3 WASF1 C9orf72 HIP1 INPP5K RDX ALOX15 ROCK1 SERPINF2 LIMK1 NRP1 SYNPO2 ALMS1 SSH2 DPYSL3 XIRP1 ENAH SHROOM3 AVIL CCDC88A MYO19 PLEKHG2 LCP1 CALD1 EVL CORO1B PAWR DIAPH3 FL…
GOBP_ACTIN_FILAMENT_REORGANIZATION	0.535776614310646	0.788875802740891	0.0686325631836726	-0.438120223540515	-0.954875048585736	10	NEDD9
GOBP_ACTIN_FILAMENT_SEVERING	0.828333333333333	0.937755916414904	0.0459538081039063	-0.307188581171734	-0.762272764040074	16	SVIL FMNL1 AVIL
GOBP_ACTIN_MEDIATED_CELL_CONTRACTION	0.0816640986132511	0.29840336580575	0.193813302725311	-0.348479736200191	-1.26095615060201	110	PDE4B NEDD4L TPM2 GJA5 CACNA2D1 DSG2 TNNT3 TPM4 CCDC88C GJC1 MYL6B VIM MYH3 RANGRF KCNJ5 NUP155 AKAP9 KCNQ1 STC1 PKP2 FLNA DMD TPM1 SCN1B LIMCH1 TNNI2 PIK3CA MYBPC1 ACTC1 ATP2A1 ADORA1 PDPN KCNE4 RYR2
GOBP_ACTIN_MODIFICATION	0.416806722689076	0.706013783070014	0.0795564677235957	-0.61403804281744	-1.0670235209188	4	TRIM32
GOBP_ACTIN_NUCLEATION	0.951219512195122	0.98875361136854	0.0621124188949471	0.207415296947257	0.673397658131492	46	IQGAP2 WASL ARPC5 NCKAP1 ARPC2 SPIRE2 SPIRE1 ARF1 ARPC5L HIP1R AP1AR WASF2 GSN ARPC1A
GOBP_ACTIN_POLYMERIZATION_DEPENDENT_CELL_MOTILITY	0.403685092127303	0.697583104207534	0.0810802057550866	-0.530218172459796	-1.06426608343851	7	EPS8 ENAH
GOBP_ACTIN_POLYMERIZATION_OR_DEPOLYMERIZATION	0.912023460410557	0.974620497906746	0.0679922591544058	0.204175678889052	0.843926788341794	194	BAIAP2L2 PYCARD CAPG BAIAP2 ARHGAP40 F2RL1 DSTN IQGAP2 TMOD2 C15orf62 TMSB10 FER SNX9 CAPZA1 CCL24 SH3BP1 WASL MTPN MSRB1 JAK2 ARPC5 CTTN SPTBN5 ANG DLG1 CCL21 DIAPH1 CCL26 NCKAP1 TMSB4X KANK1 TMOD3 ARPC2 SEMA5A RAC1 ARF6 SPIRE2 BIN1 PRKCE SPIRE1 COBL AIF1 CYFIP2
GOBP_ACTION_POTENTIAL	0.286585365853659	0.596584375189139	0.0949751525905595	-0.294343006533775	-1.08531126395643	124	NTRK2 CNTNAP1 NEDD4L GJA5 CACNA2D1 DSG2 KCNMB4 SCN9A CACNB3 GJC1 YWHAE NTSR1 CACNA1H P2RX4 CHRNA1 RANGRF KCNJ5 GPER1 NUP155 AKAP9 KCNQ1 PKP2 FLNA DMD KCND2 SCN1B P2RX1 GNA11
GOBP_ACTIVATED_T_CELL_PROLIFERATION	0.493224932249323	0.759951071339703	0.096887770327544	0.306001615684672	0.970964722071834	42	CD24 IL18 PYCARD PRNP ARG1 RIPK3 EPO SCRIB
GOBP_ACTIVATION_INDUCED_CELL_DEATH_OF_T_CELLS	0.677725118483412	0.870324006249817	0.0721797965581253	0.366671413608973	0.826863000301062	9	TSC22D3 RIPK3 DNAJA3
GOBP_ACTIVATION_OF_ADENYLATE_CYCLASE_ACTIVITY	0.558201058201058	0.803576839630074	0.0883594442500905	0.302824769097711	0.931091693734782	34	ADRB2 RXFP1 CAP2 ADCY9 ADCY7 GIPR CALM1 RAF1 CAP1
GOBP_ACTIVATION_OF_CYSTEINE_TYPE_ENDOPEPTIDASE_ACTIVITY	0.191542288557214	0.477549461607465	0.158514105424824	0.493198138864941	1.25512122395554	15	PERP PYCARD BAK1 IFI16 CYFIP2 CASP8
GOBP_ACTIVATION_OF_CYSTEINE_TYPE_ENDOPEPTIDASE_ACTIVITY_INVOLVED_IN_APOPTOTIC_PROCESS	0.0445628084729892	0.209435981362691	0.321775918075361	0.375629605710069	1.36920694580748	84	S100A9 S100A8 F3 PYCARD EGLN3 CFLAR BAK1 SMAD3 CTSH BOK JAK2 HSPD1 HSPE1 CYCS FAM162A CASP9 MUL1 XDH
GOBP_ACTIVATION_OF_CYSTEINE_TYPE_ENDOPEPTIDASE_ACTIVITY_INVOLVED_IN_APOPTOTIC_PROCESS_BY_CYTOCHROME_C	0.125925925925926	0.382008440336714	0.197822021315103	0.65677817595828	1.37462221520332	7	BAK1 BOK CYCS CASP9
GOBP_ACTIVATION_OF_GTPASE_ACTIVITY	0.638591117917305	0.848352244123456	0.0540088272801684	-0.253981210445211	-0.913827587768776	103	NEDD9 ARHGEF26 FOXJ1 SIPA1L1 SYDE1 SIPA1L3 SGSM2 ARHGEF19 BCAS3 TBC1D16 TBC1D4 CXCL13 GMIP ECT2 ABR TBC1D30 CRK RUNDC1 TBC1D10B RAPGEF1 RCC2 AKT2 TBC1D8B RAP1GAP2 TBC1D17 RANGAP1 ARHGAP24 TBC1D13 TBC1D2B TAX1BP3 ARHGAP29 ARHGAP42 RABGAP1 RALGAPA1 ARHGEF10 TBC1D10C TBC1D7 ARHGAP22 TBC1D8 PTK2B TIAM2
GOBP_ACTIVATION_OF_IMMUNE_RESPONSE	0.797858099062918	0.924937887264517	0.0376142599562161	-0.213126516714181	-0.899071987712193	416	IGLL5 THY1 MFAP4 C3 CD79A C4B PDE4B CD276 RUNX1 C4A PAK1 BCL2 CD38 C1QBP HMGB1 WIPF1 PRKDC PSME3 PSMD3 MS4A1 C1R C1S CD79B A2M NR4A3 CACNB3 MYO1C PIK3R1 HMSD CR2 PSMB6 PSMC4 SLC39A10 PSPC1 NFKBID VAV2 BLK RELB SERPING1 CD22 LIMK1 YES1 LCK PAX5 PSMD11 IKBKB ZAP70 ZCCHC3 HEXIM1 SIN3A PSMC5 CD19 PSME4 CRK PSMB5 PAWR PSMB3 RBM14 KRAS RNF31 PRKACA ABI1 MUC5B RIPK2 SH2B2 SUSD4 PTPN6 ABL1 PIK3R2 WIPF2
GOBP_ACTIVATION_OF_INNATE_IMMUNE_RESPONSE	0.0828402366863906	0.300392167617376	0.271288554688953	0.321121193204662	1.25908976284194	135	MUC20 MUC21 MUCL1 AIM2 MUC1 PYCARD SYK MUC15 FBXW11 BTRC FFAR2 MUC13 BCL10 PSMB9 PRKACB SKP1 CLEC10A MNDA TAB2 IFI16 PSMA5 NRAS TRAF6 PLCG2 TAB3 CLEC4A PSMC2 CHUK RAF1 KLRC2 TYROBP
GOBP_ACTIVATION_OF_JANUS_KINASE_ACTIVITY	0.832080200501253	0.938639967804521	0.0647943366000727	0.310903050398513	0.752597167076491	13	JAK2 IL6R
GOBP_ACTIVATION_OF_JNKK_ACTIVITY	0.94066317626527	0.985267940164055	0.0422468188360053	-0.278953225307059	-0.607973474531001	10	TNIK RIPK2 MAP3K12 MAP3K10 RIPK1
GOBP_ACTIVATION_OF_JUN_KINASE_ACTIVITY	0.7085346215781	0.882686019364301	0.051530912208539	-0.283894981750669	-0.845575863873901	36	PKN1 MDFIC CCL19 MAP2K7 MAP4K1 RIPK2 DAXX MAP2K4 MAP3K12 ERN2 MAP3K10 MAP3K5 TAOK1 RIPK1
GOBP_ACTIVATION_OF_MAPKKK_ACTIVITY	0.749158249158249	0.900000053254134	0.051011413203915	-0.344376366437912	-0.79344356788601	12	MAP4K1 TNF KSR1 MAP4K3
GOBP_ACTIVATION_OF_MAPKK_ACTIVITY	0.955555555555556	0.990034023793615	0.0371479221137289	-0.217308732407995	-0.682160516487655	47	EGFR MAP3K14 FRS2 TNIK MAP3K3 CRK RIPK2 EIF2AK2 RAPGEF1 MAP3K12 ADORA1 MAP3K10 MAP3K5
GOBP_ACTIVATION_OF_MAPK_ACTIVITY	0.0835734870317003	0.301996865264743	0.266350657088526	0.310345106173927	1.23190093883864	145	MUC20 DUSP5 AVPI1 NOD2 TGFA CXCL17 STK39 IGFBP6 SYK UBC MAP3K9 SAA1 PEA15 BMP2 EPGN RET MAPK3 IL1B TNFSF11 MAP3K6 CD74 TAB2 MAP2K1 TRAF6 SHC1 MUL1 DUSP7
GOBP_ACTIVATION_OF_NF_KAPPAB_INDUCING_KINASE_ACTIVITY	0.272425249169435	0.580438103738545	0.103197466945307	-0.447886544628669	-1.15101512198475	18	TRAF4 TNFRSF10B TIRAP TLR6 TRAF2 CARD14 TNFSF15 MALT1
GOBP_ACTIVATION_OF_PHOSPHOLIPASE_C_ACTIVITY	0.064	0.259830985915493	0.224966093540314	-0.492475566069986	-1.4232346665331	30	SELE EGFR NTRK2 LPAR2
GOBP_ACTIVATION_OF_PHOSPHOLIPASE_D_ACTIVITY	0.97029702970297	0.993495606135516	0.0568864160475701	0.269745782032868	0.54215623777252	6	PRKCZ HPCA
GOBP_ACTIVATION_OF_PROTEIN_KINASE_ACTIVITY	0.230769230769231	0.530521472392638	0.16823816568964	0.248259209387125	1.08302574075715	309	MUC20 IL18 GPRC5A DUSP5 AVPI1 NOD2 DYNAP TGFA CXCL17 ADRB2 STK39 TXN IGFBP6 SYK UBC MAP3K9 SAA1 PINK1 PEA15 BMP2 TLR3 LAMTOR3 EPGN RET ADRA2C MAPK3 IL1B RIPK3 PRKACB TNFSF11 JAK2 GADD45G IL6R TAOK3 PRKCZ ADCY9 ANG CAB39 DLG1 MAP3K6 CD74 TAB2 MAP2K1 LAMTOR2 MAP3K1 EPO TRAF6 SHC1 MUL1 ADCY7 DUSP7
GOBP_ACTIVATION_OF_PROTEIN_KINASE_A_ACTIVITY	0.803482587064677	0.927236661544777	0.066132620475844	0.286609719026103	0.747185916664508	16	PRKACB ADCY9 ADCY7 PRKAR1A PRKAR2B
GOBP_ACTIVATION_OF_PROTEIN_KINASE_B_ACTIVITY	0.116094986807388	0.363363490761315	0.213927855492356	0.446541835359499	1.34912465909819	32	IL18 DYNAP TXN PINK1 ADRA2C PRKCZ ANG PARK7
GOBP_ACTIVATION_OF_PROTEIN_KINASE_C_ACTIVITY	0.0948419301164726	0.322369884704329	0.186432558434075	-0.745477770988986	-1.36837916176852	5	ABL1 PHB PHB2 LEP
GOBP_ACTIVATION_OF_STORE_OPERATED_CALCIUM_CHANNEL_ACTIVITY	0.987714987714988	0.999373266481758	0.0557104226766671	0.256013928697856	0.465725141596378	4	PLCG2 STIM1
GOBP_ACTIVATION_OF_TRANSMEMBRANE_RECEPTOR_PROTEIN_TYROSINE_KINASE_ACTIVITY	0.772802653399668	0.91280842961447	0.0488970772260102	-0.325171835486601	-0.770342356958284	13	GREM1
GOBP_ACTIVIN_RECEPTOR_SIGNALING_PATHWAY	0.370429252782194	0.672524717775231	0.0828962134571565	-0.353010050229416	-1.05829102796367	38	TGIF2 INHBA FSTL3 SMAD2 SMAD7
GOBP_ACTOMYOSIN_CONTRACTILE_RING_ORGANIZATION	0.188963210702341	0.473711349637636	0.128142916898415	-0.645145913209864	-1.24505483616162	6	RTKN ECT2 RACGAP1 ANLN
GOBP_ACTOMYOSIN_STRUCTURE_ORGANIZATION	0.00777779025003607	0.0638801633193374	0.407017918923954	-0.368124934934495	-1.4139398016944	178	KRT8 ELN SIX4 SFRP1 MYH10 FERMT2 PFN2 CNN2 FAM171A1 SMAD4 PAK1 FHOD3 SORBS3 OBSL1 PDGFRB STMN1 BAG4 RTKN CNN1 EPB41L2 KRT19 TNNT3 PIK3R1 PFN1 TGFB3 INPP5K ROCK1 SERPINF2 LIMK1 NRP1 ALMS1 MYH3 MYH11 ECT2 CCDC88A EVL FHOD1 RACGAP1 SRF CLASP1 TRPM7 ZYX ABL1 CIT ANLN APOA1 TPM1 LIMCH1 ITGB5 RHOC FLII NF2 TESK1
GOBP_ACUTE_INFLAMMATORY_RESPONSE	0.159663865546218	0.43108601455441	0.186432558434075	0.320061334213439	1.18348592230848	91	S100A8 F3 IL20RB IL1A CTNNBIP1 HLA-E TREM1 SAA1 VNN1 FFAR2 IL1B TNFSF11 IL6R GSTP1 CEBPB EPO ASH1L
GOBP_ACUTE_INFLAMMATORY_RESPONSE_TO_ANTIGENIC_STIMULUS	0.596252129471891	0.823912150759336	0.062249042949858	-0.35447858122689	-0.912886871562253	19	C3 ICAM1 EXT1
GOBP_ACUTE_PHASE_RESPONSE	0.46422893481717	0.738675955835941	0.0711327399327894	-0.330956443905671	-0.992176384226209	38	FN1 IL6 PTGES SERPINF2 ASS1 TNF SIGIRR
GOBP_ACYLGLYCEROL_ACYL_CHAIN_REMODELING	0.0371219568887483	0.187046181150109	0.321775918075361	0.837933546322732	1.61360695535868	5	MGLL DGAT1 DGAT2
GOBP_ACYLGLYCEROL_HOMEOSTASIS	0.244845360824742	0.551084748566894	0.141225119642531	0.390403426991811	1.15923617402796	28	IL18 ANGPTL4 PNPLA8 SESN2 RORA DGAT2 SLC25A27
GOBP_ACYLGLYCEROL_TRANSPORT	0.198019801980198	0.48721582598181	0.155241966228839	0.634608540892988	1.2754860387286	6	CD36 VAMP7
GOBP_ACYL_CARNITINE_TRANSPORT	0.743142144638404	0.896856490014898	0.070113215764256	0.392109484212006	0.755084450029771	5	SLC25A20 SLC25A45
GOBP_ADAPTATION_OF_SIGNALING_PATHWAY	0.173493975903614	0.451632720531309	0.16440575583821	0.461236926131178	1.27153872667689	19	ADM ADRB2 UBQLN2 GIPR
GOBP_ADAPTIVE_IMMUNE_RESPONSE	0.302583025830258	0.612314968836201	0.153158808683073	0.233271397276764	1.0363231089343	372	ANXA1 IL20RB IL18 ADA CTSC NOD2 PRDM1 HLA-E CEACAM1 PYCARD CTSL SYK IFNE CD46 HLA-C ZBTB7B HLA-DRB5 SLAMF7 CTSS PARP3 ERAP2 CD1A IL4R VTCN1 LIG4 TNFSF13B B2M IL33 BCL10 ARG1 IL1B RIPK3 DENND1B NDFIP1 TAP2 RNF19B CTSH JAK2 HSPD1 IL6R PRKCZ CLEC10A CD1E HLA-B HLA-F CD74 CD1C PAG1 MR1 RNF168 TRAF6 IL17RA HLA-DPA1 RORA C1QA TAP1 TNFRSF14 HLA-DRB1 TEC IRF7 ADCY7
GOBP_ADAPTIVE_IMMUNE_RESPONSE_BASED_ON_SOMATIC_RECOMBINATION_OF_IMMUNE_RECEPTORS_BUILT_FROM_IMMUNOGLOBULIN_SUPERFAMILY_DOMAINS	0.591304347826087	0.821718975483517	0.0550211117163117	-0.239711268983742	-0.952761709067506	236	IGLL5 IL6 C3 C4B IL27RA ICAM1 C4A FOXJ1 C1QBP HMGB1 UNG PKN1 LEF1 C1R C1S MSH2 JAK3 CR2 BCL3 CLCF1 CCL19 NFKBID FADD THOC1 SMAD7 CD27 CXCL13 RELB SERPING1 CD70 IL1R1 NBN TNF MSH6 SUPT6H AGER CD19 TNFAIP3 BACH2 TNFSF13 MLH1 RIPK2 SUSD4 TMEM98 PTPN6 TRAF2
GOBP_ADAPTIVE_THERMOGENESIS	0.00423811735392918	0.041674476371649	0.407017918923954	0.37566860563686	1.49885071665291	146	LCN2 FABP4 FABP5 IL18 FOXC2 LEPR ID1 ADRB2 SYK ARRDC3 CD36 ADIPOR1 ACSL1 ZBTB7B IL4R NR1D1 PPARGC1A ACOT11 SCD JAK2 GADD45G ALDH1A1 CAV1 PTH2R OMA1 PCTP CEBPB LNPEP EPAS1 LPIN1 CPT2 MFN2 SORL1 ELOVL6 HSF1 PER2 SLC25A44 DIO2 VEGFA ARNTL DDIT3 HADH
GOBP_ADENOHYPOPHYSIS_DEVELOPMENT	0.68997668997669	0.874474507482878	0.0704500850658419	0.339371824409995	0.794347235193436	10	BMP2 PITX2 DRD2
GOBP_ADENOSINE_METABOLIC_PROCESS	0.0822942643391521	0.299395322373677	0.248911114434702	0.742285041575712	1.42941682094197	5	ADA NT5C2 NT5E
GOBP_ADENOSINE_TO_INOSINE_EDITING	0.391959798994975	0.689715694330321	0.0826646449123753	-0.53544143104472	-1.07475032793577	7	METTL3 NUDT16 ADARB2
GOBP_ADENYLATE_CYCLASE_ACTIVATING_ADRENERGIC_RECEPTOR_SIGNALING_PATHWAY	0.343434343434343	0.648738169343084	0.115240003147781	0.391873486422996	1.08820333211772	22	ADRB2 ARRDC3 ATP2B4 ADRA2C ADCY9 ADRA1B
GOBP_ADENYLATE_CYCLASE_ACTIVATING_ADRENERGIC_RECEPTOR_SIGNALING_PATHWAY_INVOLVED_IN_HEART_PROCESS	0.430485762144054	0.715598435042389	0.0776798560117236	-0.514645433242527	-1.03300812391161	7	PDE4B CHGA
GOBP_ADENYLATE_CYCLASE_ACTIVATING_DOPAMINE_RECEPTOR_SIGNALING_PATHWAY	0.522413793103448	0.78065224971012	0.0692836467392548	-0.45646434388453	-0.963031991206414	9	PTGER1 GNAS
GOBP_ADENYLATE_CYCLASE_ACTIVATING_G_PROTEIN_COUPLED_RECEPTOR_SIGNALING_PATHWAY	0.645510835913313	0.853028802489504	0.0540088272801684	-0.256295242295048	-0.911669958467628	98	RAMP1 LGR5 PDE4B RAMP2 CHGA GSK3A LPAR2 S1PR2 PTGER1 LGR4 ADCY3 GPER1 ADRA2A TBXA2R RAMP3 GNAS ADCY6 ADM2 GPR4 S1PR3 NME2 PTGER4 UCN2 S1PR1 GPR161
GOBP_ADENYLATE_CYCLASE_INHIBITING_DOPAMINE_RECEPTOR_SIGNALING_PATHWAY	0.43261231281198	0.716748751712034	0.0770736734944102	-0.571583300080204	-1.04918309771599	5	PRMT5 FLNA
GOBP_ADENYLATE_CYCLASE_INHIBITING_G_PROTEIN_COUPLED_ACETYLCHOLINE_RECEPTOR_SIGNALING_PATHWAY	0.653465346534654	0.857520492966665	0.0762797180809272	0.415270416478288	0.834643066369294	6	CHRM3 HRH4 CHRM2 CHRM4 CHRM5 CHRM1
GOBP_ADENYLATE_CYCLASE_INHIBITING_G_PROTEIN_COUPLED_GLUTAMATE_RECEPTOR_SIGNALING_PATHWAY	0.755555555555556	0.902679915688046	0.0687943095604775	0.36953642384106	0.773431572688218	7	GRIK3 GRM8 GRM6 GRM3 GRM2 GRM7 GRM4
GOBP_ADENYLATE_CYCLASE_INHIBITING_G_PROTEIN_COUPLED_RECEPTOR_SIGNALING_PATHWAY	0.915068493150685	0.975400334813756	0.0645031249656493	0.212629876346435	0.758044278521022	72	P2RY1 MARCO GNAI3 PSAPL1 CHRM3 ADCY9 PSAP ADCY7 GABBR1 GNAI1 AKAP12 PDE2A GPR37L1 RIC8A GPR37 DRD2 ADCY4 NPY1R
GOBP_ADENYLATE_CYCLASE_INHIBITING_SEROTONIN_RECEPTOR_SIGNALING_PATHWAY	0.71007371007371	0.883482329174576	0.0716527366829457	0.425552740672501	0.774139951738053	4	HTR1D HTR4
GOBP_ADENYLATE_CYCLASE_MODULATING_G_PROTEIN_COUPLED_RECEPTOR_SIGNALING_PATHWAY	0.974285714285714	0.995207268597388	0.0635007968065945	0.188034121327456	0.770176172206072	176	ADM P2RY1 ADRB2 RXFP1 ARRDC3 MARCO GNAI3 ATP2B4 PSAPL1 ADRA2C GNA15 PRKACB CHRM3 ADCY9 PTH2R GNB1 ADRA1B PSAP ADCY7 GABBR1 GIPR GNAI1 CXCL10 PTHLH S1PR5 GALR2 CALCRL AKAP12 GPR78 ADRA1D
GOBP_ADHERENS_JUNCTION_ASSEMBLY	0.0098371014189938	0.0753440537400603	0.380730400722792	-0.709231568753699	-1.63407039858754	12	ZNF703 RAMP2 DLG5 SMAD7 VCL CTNNB1 PIP5K1C
GOBP_ADHERENS_JUNCTION_MAINTENANCE	0.745424292845258	0.898092173093608	0.0507027937029348	-0.426959101603233	-0.783714766955678	5	FERMT2 CAMSAP3
GOBP_ADHERENS_JUNCTION_ORGANIZATION	0.192846034214619	0.47928522746525	0.121543282035469	-0.368721100222087	-1.20245757101329	57	ZNF703 CDH11 FERMT2 RAMP2 CAMSAP3 DLG5 RDX SMAD7 CDH24 CDH4 CDH5 DCHS1 VCL CTNNB1 PIP5K1C CADM1 CDH22 CDH2 NUMBL CDH6
GOBP_ADHESION_OF_SYMBIONT_TO_HOST	0.0286014020380385	0.155441049727396	0.352487857583619	-0.664172571746055	-1.53025441457879	12	LRRC15 ICAM1 LTF
GOBP_ADHESION_OF_SYMBIONT_TO_HOST_CELL	0.0575916230366492	0.244752151317362	0.248911114434702	-0.667833593286662	-1.45553115463025	10	LRRC15 ICAM1
GOBP_ADIPONECTIN_ACTIVATED_SIGNALING_PATHWAY	0.350617283950617	0.654797217684501	0.112378519110475	0.523341012306481	1.09534117907289	7	ADIPOR1 ACSL1 ADIPOR2 APPL1
GOBP_ADIPOSE_TISSUE_DEVELOPMENT	0.802631578947369	0.926931561510294	0.0689567351672811	0.25537490368209	0.780766932624407	33	PPARD ARRDC3 KLF7 PPARGC1A DGAT2 SORL1
GOBP_ADP_BIOSYNTHETIC_PROCESS	0.129675810473815	0.388509039214875	0.195789002148949	0.716588464629023	1.37993297407601	5	AK4 AK1 AK3 AK2
GOBP_ADP_TRANSPORT	0.903703703703704	0.971290320867261	0.0601186142531851	0.290992674625309	0.60904124047324	7	SLC25A5 SLC25A6 SLC25A4
GOBP_ADRENAL_GLAND_DEVELOPMENT	0.29222972972973	0.601432296981865	0.0999276973731092	-0.431309148096834	-1.13275894669103	20	FSTL3 NF1 DKK3 SMAD2 NR5A1 PBX1 APOA1 SALL1 PDGFRA ARID5B INSM1 WNT11
GOBP_ADRENERGIC_RECEPTOR_SIGNALING_PATHWAY	0.339572192513369	0.645510157715014	0.119887845115423	0.370996094731121	1.07499728671246	26	ADRB2 ARRDC3 ATP2B4 ADRA2C ADCY9 ZDHHC21 ADRA1B ADRA1D LMBRD2 DRD2 ADRA2B
GOBP_ADULT_BEHAVIOR	0.902578796561605	0.970704184064554	0.0673623868166279	0.211456074692965	0.79860805553676	103	CSTB EN1 EPHA4 HOXD10 SLITRK6 USP46 PPARA HOMER2 DMBX1 SHANK2 SNCG PARK7 NCSTN ZMPSTE24 ABHD12 SLC7A11 CEND1 NLGN4X PTEN ATP1A2 PUM1 ABAT
GOBP_ADULT_FEEDING_BEHAVIOR	0.571782178217822	0.811565741829183	0.0833634065110386	0.453618786959388	0.911718630287498	6	USP46 DMBX1 ASIP
GOBP_ADULT_HEART_DEVELOPMENT	0.156565656565657	0.427383468632786	0.142901149386948	-0.556975898731403	-1.28327314933685	12	NKX2-5 APLNR
GOBP_ADULT_LOCOMOTORY_BEHAVIOR	0.385915492957746	0.684960014676573	0.114750719227023	0.30265590911376	1.02449945147603	58	CSTB EN1 EPHA4 HOXD10 SLITRK6 DMBX1 SNCG PARK7 ZMPSTE24 ABHD12 CEND1 ATP1A2 PUM1
GOBP_AEROBIC_RESPIRATION	0.0938337801608579	0.320381442102756	0.241339976815091	0.350694931683938	1.27604230546814	80	BNIP3 COX7B SDHC CAT MT-ND4 CYCS UQCRH OGDHL COX4I1 COX7C PDHA1 SUCLG1 CBFA2T3 UQCRB MT-CO2 SUCLA2 MTFR1L COX8A UQCR10 IDH3A ACO2 FAHD1 MT-ND1 SDHB UQCRC2 UQCRHL COX15 IDH3B HIF1A PDHB MT-CO3 OGDH COX4I2 DLD FH IDH3G CS COX5A ACO1 NNT NDUFS7 COX6C DLAT PANK2 MDH1B SUCLG2
GOBP_AGGREPHAGY	0.194312796208531	0.481493553045077	0.153158808683073	0.567093888508837	1.27882604615823	9	HSPB8 SQSTM1 WDFY3 UBQLN1 BAG3 ATG5
GOBP_AGGRESOME_ASSEMBLY	0.627287853577371	0.840702578439844	0.0587185879555941	-0.495168146008503	-0.908917474052485	5	UBD TRIM37 HDAC6 VCP
GOBP_AGGRESSIVE_BEHAVIOR	0.827759197324415	0.93765359928475	0.0461379160269737	-0.363540828453982	-0.70159053532064	6	KIRREL3 OXT NR2E1
GOBP_AGING	0.000331338204958409	0.00565008914007007	0.49849310876659	-0.374785362131968	-1.51908688459519	271	TP53 CDKN2A NUAK1 SERPINF1 LOXL2 IGFBP2 IGFBP5 TYMS VCAM1 AURKB TIMP2 ICAM1 CHEK1 TIMP1 COL4A2 APEX1 BCL2 WRN CCL11 AMH PDGFRB PRELP TBX2 UCP2 DNMT3A ID2 POLB PRKDC MBD3 BRCA2 AKT3 FOXM1 NUP62 CX3CL1 ENO3 JUND ATP2B1 LONP1 MSH2 EEF1E1 TGFB3 ATM NEK6 CARM1 GSK3A SMC6 ATR BCL2L12 EEF2 HMGA2 PAX5 ZNF277 FBXO4 AKT1 COMP ASS1 KAT6A PRMT6 SRR TERT MSH6 SIN3A AGER HTRA2 TWIST1 VASH1 LIMS1 ERCC2 SLC12A2 …
GOBP_ALANINE_CATABOLIC_PROCESS	0.605128205128205	0.828737161885188	0.0617054053637523	-0.579852539074827	-0.937884663744067	3	GPT GPT2
GOBP_ALANINE_TRANSPORT	0.721393034825871	0.889218903572977	0.0714786287425507	0.326297227925644	0.830381430533915	15	SLC6A14 SLC38A2 SLC38A3
GOBP_ALCOHOL_BIOSYNTHETIC_PROCESS	0.00603026387484913	0.0529511571295335	0.407017918923954	0.38105404932035	1.5076381832066	142	MSMO1 DHCR24 MVD HMGCS1 P2RY1 HMGCR SEC14L2 SC5D PMVK FDPS DHCR7 INSIG1 ITPKC GOT1 PTAFR SRD5A3 BMP2 ACAT2 CES1 SPTLC3 SREBF2 NSDHL IMPA1 SCD SPTLC1 IPPK SQLE HSD17B7 MVK IDI1 ABCG1 CYP51A1 PLCG2 PARK7 PRKAA2 PCBD2 GGPS1 ELOVL6 EBP GCH1 ERLIN1 PCBD1 FDFT1 ARV1 INSIG2 ACER1
GOBP_ALCOHOL_CATABOLIC_PROCESS	0.138666666666667	0.402415230719587	0.195789002148949	0.378548562747588	1.25940252686897	50	AKR1C3 ALDH3B2 ADH7 SRD5A3 AKR1B10 INPP1 ALDH3B1 IMPA1 BPNT1
GOBP_ALCOHOL_METABOLIC_PROCESS	3.96556075220207e-07	2.10779397570059e-05	0.674962860011025	0.393801363205531	1.73157129049299	343	SULT2B1 AKR1C3 AKR1C2 DHRS9 MSMO1 ALDH3B2 ADH7 SDR16C5 DHCR24 ALDH1A3 LEPR APOL1 LRAT DHRS3 MVD HMGCS1 AKR1C1 P2RY1 SGPP2 GDPD3 HMGCR RDH12 PPARD SEC14L2 SC5D PMVK FDPS DHCR7 INSIG1 CH25H ITPKC GOT1 PTAFR SRD5A3 BMP2 ACAT2 TTC39B CES1 SPTLC3 RBP4 SREBF2 AKR1B10 NSDHL ADH1B DGAT1 DEGS2 CYP3A5 INPP1 ALDH3B1 CAT IMPA1 BPNT1 SCD SPTLC1 ALDH1A1 IPPK SQLE HSD17B7 PLCD1 SLC5A3 ADH1C MVK IDI1 ABCG1 GPD2 …
GOBP_ALDEHYDE_BIOSYNTHETIC_PROCESS	0.706467661691542	0.881672752410838	0.0530212512043078	-0.35001861145229	-0.829205154628264	13	PNPO DKK3 CACNA1H
GOBP_ALDEHYDE_CATABOLIC_PROCESS	0.837378640776699	0.940720682160739	0.0629394692018967	0.30026548504936	0.710763082649184	11	ALDH3B1 PARK7 HAGH ESD HOGA1
GOBP_ALDITOL_BIOSYNTHETIC_PROCESS	0.866666666666667	0.955462390899284	0.0621124188949471	0.313776613593708	0.65672752147687	7	GOT1 PCK1
GOBP_ALDITOL_CATABOLIC_PROCESS	0.321695760598504	0.629054484080164	0.118815039412263	0.594208928042678	1.14426694507418	5	GPD2 GK TPI1
GOBP_ALDITOL_METABOLIC_PROCESS	0.824390243902439	0.936120103473762	0.0639271933359996	0.272512500016883	0.752269746516021	20	GOT1 GPD2 DGAT2 GK TPI1
GOBP_ALDITOL_PHOSPHATE_METABOLIC_PROCESS	0.940758293838863	0.985267940164055	0.0562940749700968	0.245579680930715	0.553794880786363	9	GPD2 GK GPD1L GPAT2
GOBP_ALDOSTERONE_METABOLIC_PROCESS	0.680483592400691	0.871894412565509	0.0566484183613995	-0.413265953241339	-0.85554369253829	8	DKK3 CACNA1H REST BMP5 BMP6 CLCN2 WNT4
GOBP_ALKALOID_METABOLIC_PROCESS	0.790123456790123	0.921359926390786	0.0665892104103933	0.358181622623827	0.749666224548184	7	CYP3A5 TH CYP3A4
GOBP_ALKANESULFONATE_METABOLIC_PROCESS	0.0194214079257741	0.120085159898007	0.352487857583619	-0.759267869305105	-1.52401989127846	7	PHGDH STAT5A GHR STAT5B CSAD
GOBP_ALPHA_AMINO_ACID_BIOSYNTHETIC_PROCESS	0.044822256568779	0.209435981362691	0.266350657088526	-0.420075867841756	-1.38622416562506	60	PYCR1 CAD PHGDH PSPH PLOD2 ADI1 SEPHS1 MRI1 MTR SHMT1 PSAT1 ASS1 SRR MTHFD1 DHFR MTHFD2L SEPHS2 SHMT2 AASDHPPT ASNS ILVBL GGT1 SDS ALDH18A1 PLOD3
GOBP_ALPHA_AMINO_ACID_CATABOLIC_PROCESS	0.988950276243094	0.999755560167784	0.0611692626746689	0.18368126518885	0.661416255824438	79	IDO1 KYNU GOT1 ATP2B4 ARG1 GLUL DDO ALDH8A1 PHYKPL HGD ALDH7A1 PCBD1 ADHFE1 GLUD1
GOBP_ALPHA_AMINO_ACID_METABOLIC_PROCESS	0.131498470948012	0.390999916889458	0.149207542435322	-0.307612969479166	-1.1757252823085	168	ODC1 PYCR1 CAD GCDH PFAS PHGDH PSPH PLOD2 PEMT ADI1 BLMH SEPHS1 DDAH2 MRI1 SLC39A8 QDPR MTR FPGS SHMT1 PSAT1 ASS1 SRR GART PPAT DDAH1 IL4I1 GMPS GSTZ1 NOS3 HAAO MTHFD1 DHFR MTHFD2L SEPHS2 CSAD SHMT2 GCSH AASDHPPT AGMAT ASNS ILVBL GGT1 HPD SDS SLC25A21 ALDH18A1 PLOD3 ASRGL1 NIT2 GNMT
GOBP_ALPHA_BETA_T_CELL_ACTIVATION	0.691729323308271	0.874766250648109	0.0494904866135495	-0.237936384550443	-0.894346824291761	140	IL6 RARA GLI3 RUNX1 CD83 BCL2 HMGB1 LEF1 AP3D1 JAK3 BCL3 CCL19 RUNX3 NFKBID SMAD7 RELB LGALS7B ZAP70 AGER TOX RIPK2 TMEM98 ABL1 IRF4 PRR7 SH3RF1 SOCS5 PRKCQ LOXL3 ELF4 MALT1 TWSG1 FOXP1 PTGER4 SASH3 SLAMF6 CBLB IL18R1
GOBP_ALPHA_BETA_T_CELL_DIFFERENTIATION	0.566615620214395	0.809474030822872	0.0596037042575973	-0.262096650382601	-0.943857563441284	102	IL6 RARA GLI3 RUNX1 CD83 BCL2 HMGB1 LEF1 AP3D1 JAK3 BCL3 CCL19 RUNX3 NFKBID SMAD7 RELB ZAP70 TOX RIPK2 TMEM98 ABL1 IRF4 PRR7 SH3RF1 SOCS5 LOXL3 MALT1 FOXP1 PTGER4 SASH3 SLAMF6 IL18R1
GOBP_ALPHA_BETA_T_CELL_PROLIFERATION	0.238845144356955	0.543007715572032	0.144630528034484	0.377004330501429	1.17007307451343	36	IL18 HLA-E SYK ZBTB7B TNFRSF14 CD55 CD274 IRF1 PTPN22 IL15
GOBP_ALPHA_LINOLENIC_ACID_METABOLIC_PROCESS	0.451127819548872	0.729287628043361	0.09754492162472	0.410141842741402	0.992822645358605	13	ACSL1 ELOVL1 HSD17B4 ACAA1 SCP2
GOBP_ALTERNATIVE_MRNA_SPLICING_VIA_SPLICEOSOME	0.0224055083398948	0.132846584061188	0.352487857583619	-0.429909584878158	-1.4360855307743	67	FXR2 RBM17 HNRNPM DHX9 RSRC1 HNRNPL PTBP1 SRSF6 RBMX HNRNPA1 SRSF9 KDM1A RBM25 SRSF1 RBFOX2 RBM4 KHDRBS1 DDX5 CELF4 RBM15B NSRP1 RBM10 SMU1 RBM7 ESRP2 REST SFPQ MBNL3 SFSWAP PQBP1 TRA2B RNPS1 HNRNPU RBM11 DYRK1A
GOBP_AMACRINE_CELL_DIFFERENTIATION	0.267226890756303	0.575828617818605	0.105125131597001	-0.683938711572993	-1.18849100744114	4	DLX1 DLX2
GOBP_AMEBOIDAL_TYPE_CELL_MIGRATION	0.0573770491803279	0.244255776814523	0.219250346703755	-0.286913905289095	-1.19840313844965	384	FN1 ROBO1 SPARC SERPINF1 LOXL2 CENPV GREM1 PATZ1 THBS1 PFN2 SEMA4C PIK3R3 TIMP1 SMOC2 SEMA3D PAK1 C1QBP ANXA6 SOX18 HMGB1 PKN1 FSTL1 NF1 FOLR1 NR4A1 KANK2 ZNF580 LRP5 ETS1 SYDE1 BAG4 AKT3 PKN3 DOCK5 ITGB1 DDR2 PRKD1 SMO BMP7 BCAS3 PFN1 MEGF8 KDR STAT5A SEMA6B CXCL13 ROCK1 P2RX4 PLXND1 SPRED1 NRP1 NRP2 AKT1 NOTCH1 HDAC7 ITGA4 EPHB4 TNF NR2F2 ITGA3 LAMA5 CDH5 SMURF2 SEMA3E TWIST1 VASH1 SCARB1 FAP M…
GOBP_AMELOGENESIS	0.0443706829205763	0.209010737365342	0.321775918075361	0.554252677088745	1.53001246134965	20	KLK5 PERP PPARA
GOBP_AMIDE_BIOSYNTHETIC_PROCESS	0.289245982694685	0.598685987670254	0.0826646449123753	-0.238849083671643	-1.04772831463052	733	SOX4 IL6 IGFBP5 TYMS EGFR RPL22L1 THBS1 PDP1 RPUSD4 GCDH EIF4EBP1 KHSRP ILF3 ST6GALNAC5 UGT8 C1QBP MEX3D IGF2BP1 PEMT SPHK1 RPL17 CDK4 SCD5 MPV17L2 EEF2K PRKDC DHX33 FARSA DPH1 CIRBP GADD45GIP1 CASC3 CDC123 SARS2 ELOVL5 PCIF1 IMPACT EIF5A MRPL34 MRPL30 ELAVL1 ACSL4 EEF1E1 DHPS FXR2 BCL3 CHAC2 MRPL54 ORMDL3 METTL16 DPH2 CNDP2 SAMD4A EIF4A3 MRPL45 VIM CNOT7 PRKAA1 ROCK1 CTIF EEF2 IGF2BP3 DRG2 AKT1 …
GOBP_AMINE_BIOSYNTHETIC_PROCESS	0.455128205128205	0.732947527091124	0.0725351864394589	-0.341678069726131	-1.006837278429	34	ODC1 MOXD1 NR4A2 OAZ1 SRM PNMT AGMAT INSM1 SULT1A2 GATA3 AMD1
GOBP_AMINE_CATABOLIC_PROCESS	0.0422367526391088	0.202782410412428	0.321775918075361	0.51618506937464	1.53272323842784	28	MAOA IDO1 KYNU ATP2B4 MAOB ALDH7A1 PAOX
GOBP_AMINE_METABOLIC_PROCESS	0.923976608187134	0.979209527075079	0.0672065093710464	0.200060078601872	0.794810650003938	148	MAOA AOC1 SLC22A3 GDPD3 NQO1 IDO1 KYNU ATP2B4 SMS PSMB9 MAOB MTPN ITGAM PSMA5 EPAS1 ABCC2 PARK7 ATP7A ITGB2 PSMC2 GCH1 ALDH7A1 SLC7A11
GOBP_AMINE_TRANSPORT	0.35054347826087	0.654797217684501	0.118815039412263	0.288344897396434	1.04357390523588	78	RHCG P2RY1 PINK1 SYT7 STXBP1 ARG1 ADRA2C ACE2 SYT12 SNCG SYT13 AQP9 PER2 SLC38A3 ATP1A2 RAB3GAP1 RGS4
GOBP_AMINOACYL_TRNA_METABOLISM_INVOLVED_IN_TRANSLATIONAL_FIDELITY	0.768566493955095	0.91053139249865	0.051011413203915	-0.378699506900583	-0.783984192152767	8	DTD2 AARS2 AARSD1
GOBP_AMINOGLYCAN_BIOSYNTHETIC_PROCESS	0.0108052258012102	0.0807375521108373	0.380730400722792	-0.397120974926532	-1.44025095548168	113	CEMIP VCAN ST3GAL4 GPC4 PXYLP1 UGDH CHST14 HS6ST2 LUM BGN PDGFRB PRELP HSPG2 B4GALT1 FMOD XYLT2 B3GALNT1 GALNT5 CHST1 CHSY3 EXT1 GPC6 OMD B3GNT6 B3GNT9 CHPF ST3GAL2
GOBP_AMINOGLYCAN_CATABOLIC_PROCESS	0.496038034865293	0.761472274060695	0.0676760401641789	-0.293352355692219	-0.974229557022915	65	CEMIP VCAN NAGLU GPC4 LUM BGN PRELP HSPG2 FMOD GPC6 OMD IDUA
GOBP_AMINOGLYCAN_METABOLIC_PROCESS	0.187692307692308	0.471755505346587	0.122679189568808	-0.297438695504646	-1.13715999117827	167	CEMIP VCAN ST3GAL4 NAGLU GPC4 PXYLP1 SPOCK2 UGDH CHST14 HS6ST2 LUM BGN PDGFRB PRELP HSPG2 B4GALT1 FMOD XYLT2 B3GALNT1 GALNT5 CHST1 CHSY3 CLN6 EXT1 GPC6 OMD IDUA AKT1 B3GNT6 B3GNT9 CHPF ST3GAL2
GOBP_AMINOGLYCOSIDE_ANTIBIOTIC_METABOLIC_PROCESS	0.00634519643724169	0.0550076052040577	0.407017918923954	0.799771097329827	1.87197614609298	10	AKR1C3 AKR1C2 AKR1C1 AKR1B10
GOBP_AMINOPHOSPHOLIPID_TRANSLOCATION	0.701842546063652	0.879444735240601	0.05378728077603	-0.413088829976639	-0.829161379271224	7	ATP11C ATP8B1
GOBP_AMINOPHOSPHOLIPID_TRANSPORT	0.966824644549763	0.992801079975656	0.0550211117163117	0.227941551598116	0.514019986975841	9	ATP11B ATP8A1 TMEM30B
GOBP_AMINO_ACID_ACTIVATION	0.3152	0.622796308990245	0.0922597260527354	-0.384122313886877	-1.11009810633939	30	FARSA SARS2 EEF1E1 FARS2 NARS2 AARS2 AARSD1 YARS2 AIMP2 DARS2 GATC
GOBP_AMINO_ACID_BETAINE_BIOSYNTHETIC_PROCESS	0.85427135678392	0.950454592383239	0.044774889329693	-0.339586340370779	-0.681625495367245	7	SHMT1 CHDH
GOBP_AMINO_ACID_BETAINE_METABOLIC_PROCESS	0.753731343283582	0.902127212234921	0.0692836467392548	0.305726208678578	0.80899909790155	17	ACADM CROT CPT2 ALDH7A1 ALDH9A1 CPT1B
GOBP_AMINO_ACID_BETAINE_TRANSPORT	0.0434335954406603	0.206086154498277	0.321775918075361	0.748276828001533	1.5661268728852	7	SLC25A20 SLC38A2 SLC22A5 SLC6A20
GOBP_AMINO_ACID_HOMEOSTASIS	0.309226932668329	0.61734183454523	0.121543282035469	0.606858675661558	1.16862653878055	5	SLC7A11 KCTD7 GLS
GOBP_AMINO_ACID_IMPORT	0.44888178913738	0.7276553237175	0.0730744399126987	-0.320235114249792	-0.99548530969521	45	SLC43A1 SLC43A2 ITGB1 NTSR1 SLC1A5 SLC6A6 SLC1A4 ARL6IP5 SFXN2 SLC16A2 SLC7A2 SLC47A1 SLC7A5 SLC7A8 SLC25A38 SLC6A9 SLC3A2 SLC1A6
GOBP_AMINO_ACID_NEUROTRANSMITTER_REUPTAKE	0.56738768718802	0.809805184085054	0.0635007968065945	-0.515456946139709	-0.946159055756521	5	ITGB1
GOBP_AMINO_ACID_SALVAGE	0.289782244556114	0.598931874287905	0.0999276973731092	-0.587299127144048	-1.17884028559931	7	ADI1 MRI1
GOBP_AMINO_ACID_TRANSMEMBRANE_TRANSPORT	0.165884194053208	0.440623459979362	0.132846300606183	-0.343913260449827	-1.19416217160106	83	SLC43A1 SLC43A2 PRAF2 ITGB1 SLC38A5 NTSR1 SLC1A5 SLC6A6 SLC25A15 LRRC8D SLC25A13 SLC1A4 SLC7A6 ARL6IP5 SFXN2 SLC38A1 SLC16A2 SLC7A2 SLC38A11 SLC47A1 SLC25A29 SLC38A10 PDPN SLC6A15 SLC7A5 SLC7A8
GOBP_AMINO_ACID_TRANSPORT	0.33433734939759	0.640093569693289	0.0855356947987884	-0.285015777463207	-1.06408944844466	135	NTRK2 SLC43A1 SLC43A2 STX1A PRAF2 ITGB1 SLC38A5 NTSR1 SLC1A5 SLC6A6 SLC25A15 LRRC8D SLC25A13 NFKBIE SLC12A2 SLC1A4 SLC7A6 ARL6IP5 SFXN2 OCA2 SLC38A1 SLC16A2 SLC7A2 SLC38A11 SV2A CTNS SLC47A1 SLC25A29 SLC38A10 PPFIA1 ADORA1 PDPN LEP SLC6A15 SLC7A5 SLC7A8
GOBP_AMINO_SUGAR_BIOSYNTHETIC_PROCESS	0.928689883913765	0.980717887351807	0.0404934829859503	-0.268647643506427	-0.636434759426014	13	GNPNAT1 UAP1L1 AMDHD2 GNPDA2 PGM3
GOBP_AMINO_SUGAR_CATABOLIC_PROCESS	0.561274509803922	0.80542932036029	0.0838361057159929	0.38589506434561	0.921940593330943	12	CHIT1 CHI3L2 MGAT1 RENBP NPL CTBS GNPDA1 OVGP1
GOBP_AMINO_SUGAR_METABOLIC_PROCESS	0.873994638069705	0.958272110612661	0.0656813601934011	0.23326130027555	0.730009609909684	38	CHIT1 CHST2 FN3K GFPT2 ST3GAL1 CHI3L2 MGAT1 UAP1
GOBP_AMMONIUM_ION_METABOLIC_PROCESS	0.532828282828283	0.787318920673613	0.0883594442500905	0.33842295901172	0.939775219352731	22	SLC22A3 SRD5A1 ATP7A ALDH7A1
GOBP_AMMONIUM_TRANSPORT	0.0947867298578199	0.322369884704329	0.224966093540314	0.641873337801291	1.44745757157286	9	RHCG SLC12A6
GOBP_AMPA_GLUTAMATE_RECEPTOR_CLUSTERING	0.725388601036269	0.891131799271334	0.0536769600638127	-0.40082852006496	-0.829795702843131	8	DLG4 ZDHHC2 SSH1 SHISA6 SHISA7 NLGN1
GOBP_AMP_BIOSYNTHETIC_PROCESS	0.813643926788686	0.930998689328821	0.0466948041282054	-0.389211893716829	-0.714426996485775	5	PRPS2 ADSL
GOBP_AMP_METABOLIC_PROCESS	0.211442786069652	0.504918782655431	0.150169802128406	0.49626938810411	1.23434598263696	14	AMPD3 AK4 AK1 AK3 NUDT2 ADK AK2 NT5E AK9
GOBP_AMYLOID_BETA_CLEARANCE	0.557029177718833	0.802741115741523	0.0886261133285098	0.301206703456929	0.925576594917519	35	HMGCR CD36 MARCO TREM2 ITGAM HDAC1 CYP51A1 RAB5A ITGB2 IFNGR1 PLA2G3 RAB11A
GOBP_AMYLOID_BETA_CLEARANCE_BY_CELLULAR_CATABOLIC_PROCESS	0.716049382716049	0.886866980460326	0.0714786287425507	0.38500053085263	0.805797607088449	7	CD36 ABCA7
GOBP_AMYLOID_BETA_CLEARANCE_BY_TRANSCYTOSIS	0.879396984924623	0.959895237914009	0.0434506826723125	-0.326983143826734	-0.656328070040404	7	RAB11B
GOBP_AMYLOID_BETA_METABOLIC_PROCESS	0.616113744075829	0.835362180909327	0.0571258510018113	-0.281600611229707	-0.901773729691657	52	SPON1 NTRK2 BACE2 BACE1 GSK3A ROCK1 TNF RTN2
GOBP_AMYLOID_FIBRIL_FORMATION	0.0464708909505778	0.213802293498908	0.321775918075361	0.553400914563684	1.55057921402532	23	CRYAB CD36 B2M RIPK3 PFDN2 VBP1 GSN PFDN1 PFDN4 APOE
GOBP_AMYLOID_PRECURSOR_PROTEIN_BIOSYNTHETIC_PROCESS	0.655	0.858050937342176	0.0567672387487446	-0.364266072540027	-0.880061737740355	14	BACE2 ITM2C AATF PAWR AGO2
GOBP_AMYLOID_PRECURSOR_PROTEIN_CATABOLIC_PROCESS	0.535545023696682	0.788875802740891	0.0637845390312975	-0.297197750245186	-0.951720674625786	52	SPON1 NTRK2 ADAM19 BACE1 GSK3A ROCK1 TNF AGER RTN2
GOBP_AMYLOID_PRECURSOR_PROTEIN_METABOLIC_PROCESS	0.804451510333863	0.927540212038386	0.0451344222209097	-0.243637789789385	-0.815843643846533	68	SPON1 NTRK2 ADAM19 BACE2 BACE1 GSK3A ITM2C ROCK1 TNF AGER RTN2 AATF PAWR
GOBP_ANAPHASE_PROMOTING_COMPLEX_DEPENDENT_CATABOLIC_PROCESS	0.0765625	0.288533521773256	0.20207170902116	-0.380572278579489	-1.31601028616194	79	AURKB PSME3 PSMD3 BUB1B PLK1 ANAPC1 PSMB6 PSMC4 ANAPC5 CDK2 PSMD11 UBE2S UBE2C PSMC5 PSME4 CDK1 PSMB5 PSMB3 FZR1 UBA52
GOBP_ANATOMICAL_STRUCTURE_ARRANGEMENT	0.828333333333333	0.937755916414904	0.0459538081039063	-0.301160424822619	-0.744305111476592	15	NRP2 TFAP2A KIF14 DLL1 PLXNA4
GOBP_ANATOMICAL_STRUCTURE_FORMATION_INVOLVED_IN_MORPHOGENESIS	9.55443326431668e-06	0.000301497684629143	0.593325476396405	-0.317877569501426	-1.41755447798761	979	KRT8 TP53 COL11A1 COL1A1 CREB3L1 FN1 CCL2 THBS2 ROBO1 SOX4 SPARC COL12A1 IL6 THY1 MMP2 SERPINF1 NRCAM COL5A1 EMILIN1 LOXL2 SIX4 TEAD2 SDK1 SULF1 FZD2 RAMP1 COL5A2 GREM1 C3 INHBA THBS1 ISM1 SFRP1 COL6A1 MCAM ANGPTL2 HTRA1 COL8A2 NGFR COL8A1 WNT2 GLI3 CTHRC1 FBN2 ADAMTS1 CNTNAP1 VEZF1 SEMA4C MMP15 RUNX1 PTK7 PIK3R3 COL4A2 SMOC2 CXCL8 RASIP1 HEY1 BRCA1 HSPB6 SMAD4 COL15A1 UGT8 NKX3-1 FOXA1 GJA5 FOXJ…
GOBP_ANATOMICAL_STRUCTURE_HOMEOSTASIS	0.269647696476965	0.578291792774076	0.0916795246008379	-0.254469083032122	-1.07090997262169	412	IL6 RCN3 EGFR TFF3 AURKB LTF APEX1 RFC3 TMEM64 BCL2 CD38 RPA1 WRN PRIM1 TMEM119 NF1 RAC3 POLD1 PRKDC RFC2 TRIM32 BRCA2 AKT3 NELL2 LSR ITGB1 CX3CL1 CCT2 LAMC1 LTBP3 WRAP53 SMO ATP2B1 BLM MAP1A ATM NABP2 SLC39A8 POLA2 SMC6 ATR XRCC1 PRIM2 PRKAA1 POLE GAA CCT6A RAD51D P2RX4 POLE2 MAP2K7 PRR4 FBXO4 CHRNA1 YLPM1 NOTCH1 RAD51 NBN IQCB1 CDH5 TERT TNFAIP3 PNKP TNFRSF11B PIF1 SLC12A2 ACD DKC1 POLD2 DNA2 C…
GOBP_ANATOMICAL_STRUCTURE_MATURATION	0.358547655068079	0.662153919344836	0.0819778796501272	-0.26732360311565	-1.03905687946616	193	MMP2 NRCAM TYMS GREM1 C3 CLEC7A TRIP13 LTF CNTNAP2 BCL2 FOXA1 SOX18 TBX6 GDF11 RAC3 BRCA2 CX3CL1 CCL19 PLD6 PCSK4 KLF2 FAM210B AXL CDH5 NR4A2 BHLHA15 ERCC2 DCHS1 THBS3
GOBP_ANATOMICAL_STRUCTURE_REGRESSION	3.51742845737785e-05	0.00088908490974092	0.557332238758646	-0.801959500429799	-1.98200861125323	15	CD248 AMH LEF1 LRP5 GLI1 GLI2
GOBP_ANDROGEN_BIOSYNTHETIC_PROCESS	0.958620689655172	0.990061704488485	0.0408229003677776	-0.274175223469692	-0.578444986853724	9	MED1 SCARB1
GOBP_ANDROGEN_CATABOLIC_PROCESS	0.693266832917706	0.875462074497148	0.0736212741014394	0.416691389637194	0.802421776174696	5	SRD5A1 HSD17B11 CYP19A1
GOBP_ANDROGEN_METABOLIC_PROCESS	0.0167864820962766	0.109112133625798	0.352487857583619	0.553597505340883	1.64381306534035	28	DHRS9 ADM TIPARP SRD5A3 PPARGC1A SHH HSD17B4 HSD17B7 SRD5A1
GOBP_ANDROGEN_RECEPTOR_SIGNALING_PATHWAY	0.0251377195177765	0.142399575907767	0.352487857583619	-0.50235628114729	-1.50270628638329	37	SFRP1 SMARCA4 NKX3-1 PMEPA1 NCOR2 PIAS2 NCOR1 SAFB2 DAB2 DAXX DDX5 TCF21 PHB FOXP1 RNF6 HDAC6 ARID1A
GOBP_ANGIOGENESIS_INVOLVED_IN_WOUND_HEALING	0.180623973727422	0.461064840292972	0.130105630751129	-0.461479449733341	-1.26019821241572	24	MCAM SMOC2 CXCR4 B4GALT1 ETS1 KDR TNF TNFAIP3 SLC12A2 SRF GPR4 CD34 ITGB3
GOBP_ANGIOTENSIN_ACTIVATED_SIGNALING_PATHWAY	0.0849514563106796	0.304116880496961	0.241339976815091	0.611614855603357	1.44776300243505	11	CA2 AGTRAP CAV1 AHCYL1 CAMK2A
GOBP_ANIMAL_ORGAN_FORMATION	0.044822256568779	0.209435981362691	0.266350657088526	-0.420079061449303	-1.3862347043308	60	ROBO1 SULF1 WNT2 GLI3 HOXA11 FOLR1 EXT1 BMP7 GLI2 NOTCH1 FGFR2 FRS2
GOBP_ANIMAL_ORGAN_MATURATION	0.62046204620462	0.838376057924913	0.0588438169595807	-0.328987179585431	-0.883203881158891	22	GREM1 LTF DCHS1 THBS3 LEP PHOSPHO1 GATA3 IFT80 PLXNB1 SNX10
GOBP_ANIMAL_ORGAN_MORPHOGENESIS	1.30636276533528e-09	1.30540476597403e-07	0.788186810800237	-0.359110763822473	-1.59912559031052	940	TP53 COL11A1 COL1A1 TNC CCL2 ROBO1 SOX4 IL6 SULF2 ELN MFAP2 COL1A2 THY1 MMP2 NTN1 COL5A1 SIX4 IGFBP5 TEAD2 SDK1 LRIG1 SULF1 FZD2 MFAP5 COL5A2 LAMB2 GREM1 ACTA2 INHBA SERPINH1 NAGLU NTRK2 SFRP1 GPC4 HTRA1 SFRP4 BMP1 PRRX1 FBN1 COL8A2 NGFR COL8A1 WNT2 AP2B1 GLI3 CTHRC1 FBN2 ADAMTS1 ASPN ID3 JAG2 LTF PTK7 OSR2 LIF ACTG2 HEY1 IRX4 SMAD4 MEIS3 FZD1 NKX3-1 BCL2 FOXA1 GJA5 FOXJ1 ANXA6 MMP14 FOXE1 SOX18 …
GOBP_ANIMAL_ORGAN_REGENERATION	0.0132906838255893	0.0933444968157067	0.380730400722792	-0.433534410885141	-1.47862459619953	73	IL6 SULF2 TYMS CXCL12 EGFR CAD GLI3 NNMT CDK4 UCP2 MED1 GLI1 PRMT5 NR4A3 CCND1 WDR35 FPGS NOTCH1 AXL ATIC LCP1 PNPT1 PPAT PCNA APOA1 PRPS2 UPF2
GOBP_ANION_HOMEOSTASIS	0.867021276595745	0.955501942128786	0.0656813601934011	0.245432172528206	0.736878978814838	31	CA12 SLC12A6 ABCC2 TFAP2B SLC7A11
GOBP_ANION_TRANSMEMBRANE_TRANSPORT	0.0497621482046658	0.222208324009949	0.321775918075361	0.258039252691884	1.18341145622987	494	CLCA4 CA2 ABCA12 FABP5 CLIC3 SLC6A14 SLC28A3 AQP3 SLC5A1 APOL1 SLC26A9 ACSL5 GRPEL2 HK2 CLCA2 GABRE PPARD NFE2L2 CD36 SLC37A2 SLC2A9 ACSL1 PPBP SLC12A6 SLC2A1 MCL1 PTAFR PEA15 SLC15A1 TRIB3 SLC24A3 VDAC2 SLC7A4 CLDN4 PRNP ABCC5 OCLN SLC9A3 MPC1 VDAC1 OPN3 IL1B SLC35D2 SLC25A20 SLC27A4 TAP2 IRS2 ACE2 SLC6A8 RNASEL ABCD3 RAP1A HSPD1 SLC22A1 SLC9A6 SLC25A5 SLC50A1 SLC19A2 SLC5A3 TOMM7 SESN2 SLC35A4 …
GOBP_ANOIKIS	0.265789473684211	0.573968941226427	0.136490437780413	0.370366962420531	1.13233631427808	33	CEACAM6 CEACAM5 PDK4 MCL1 SIK1 CAV1 TFDP1
GOBP_ANTERIOR_COMMISSURE_MORPHOGENESIS	0.687290969899666	0.873700648615561	0.0546808488785442	-0.441689981289606	-0.852409100063336	6	NFIB TSKU
GOBP_ANTERIOR_HEAD_DEVELOPMENT	0.409317803660566	0.701012860953864	0.0799858801499946	-0.583941705511154	-1.07186785790939	5	PFAS DDX10
GOBP_ANTERIOR_POSTERIOR_AXIS_SPECIFICATION	0.213607594936709	0.508539428288807	0.115734447701689	-0.395255219614943	-1.19421967614156	40	SMAD4 TBX6 PLD6 CDX1 SIX2 FRS2 WLS NRARP SRF LRP6 WNT3
GOBP_ANTERIOR_POSTERIOR_AXON_GUIDANCE	0.246231155778895	0.552234406848351	0.110122263835536	-0.608150270293078	-1.22069317862914	7	NTN1
GOBP_ANTERIOR_POSTERIOR_PATTERN_SPECIFICATION	0.000412439803939131	0.00672694256936195	0.49849310876659	-0.417787330927373	-1.60901713694171	183	TP53 SFRP1 WNT2 GLI3 HEY1 SMAD4 NKX3-1 MIB1 TBX6 KAT2A GDF11 BHLHE41 OTX1 HOXA11 PCGF2 PRKDC LEF1 LRP5 MLLT3 SMO NLE1 CDON POGLUT1 ATM HES6 ALX4 PLD6 GLI2 SMAD2 CDX1 LFNG FUZ XRCC2 NOTCH1 KDM2B FOXF1 HOXC10 NR2F2 SIX2 FRS2 WLS SFRP2 MED12 NRARP POFUT1 SCMH1 RING1 HOXB3 SRF TULP3 LRP6 PBX1 HOXA7 DMRT2 WNT3 FOXC1 BPTF
GOBP_ANTEROGRADE_AXONAL_PROTEIN_TRANSPORT	0.850710900473934	0.948122959863469	0.0610363728309177	0.29603337762742	0.66757057607797	9	HSPB1 RAB27B KIF5A KIF5C DLG2
GOBP_ANTEROGRADE_AXONAL_TRANSPORT	0.932249322493225	0.982387872247676	0.0630790410571939	0.216588472075673	0.703179428039602	46	HSPB1 ARL8A ARL8B KIF1B AP3S1 BLOC1S2 MAP2 RAB27B KIF3A TRAK1 NEFL
GOBP_ANTEROGRADE_AXONAL_TRANSPORT_OF_MITOCHONDRION	0.998336106489185	1	0.0373029764832679	-0.231898670484276	-0.425667029496438	5	FEZ1
GOBP_ANTEROGRADE_DENDRITIC_TRANSPORT	0.996672212978369	1	0.0373806494758473	-0.241794538009301	-0.443831620629586	5	KIF5B
GOBP_ANTEROGRADE_NEURONAL_DENSE_CORE_VESICLE_TRANSPORT	0.688118811881188	0.874159917898731	0.0736212741014394	0.388187962719607	0.780210625836579	6	KIF1B MAP2
GOBP_ANTIBACTERIAL_HUMORAL_RESPONSE	1.1154831715397e-09	1.15310187987645e-07	0.788186810800237	0.820585018075889	2.50880426495717	33	KLK5 SLPI RNASE7 PI3 KLK7 SPINK5 WFDC12 WFDC5 NOD2 DEFB1 HLA-E PGC
GOBP_ANTIBACTERIAL_PEPTIDE_PRODUCTION	2.39256782126829e-05	0.000642691739659325	0.575610261071129	0.961616113900712	1.93273151692995	6	KLK5 KLK7 SPINK5 NOD2 PGC
GOBP_ANTIFUNGAL_HUMORAL_RESPONSE	0.486486486486487	0.754133401661452	0.0919686140000427	0.530750509240402	0.965509405388872	4	IL36RN FAM3A
GOBP_ANTIFUNGAL_INNATE_IMMUNE_RESPONSE	0.642735042735043	0.850830659326641	0.0588438169595807	-0.560860236585905	-0.907165492863194	3	RARRES2 PLA2G5
GOBP_ANTIGEN_PROCESSING_AND_PRESENTATION	0.0171867120902682	0.110770818621532	0.352487857583619	0.321941851672316	1.36205796259523	225	NCF2 NOD2 HLA-E PYCARD CTSV CD207 CTSL CTSD CD36 MFSD6 KIF26A HLA-C CD68 RAB6A HLA-DRB5 BCAP31 CTSS ERAP2 VAMP3 VAMP8 CD1A KIFAP3 RAB4A RAB10 B2M PSMB9 SAR1B CAPZA1 TREM2 TAP2 CTSH RAB5B CD1E HLA-B HLA-F SEC24A CD74 CCL21 CD1C PSMA5 MR1 SEC24B CANX TRAF6 LNPEP DCTN4 HLA-DPA1 TAP1 HLA-DRB1 DYNLL1 CTSE KIF3A FGL2 KIF2A HLA-DRA CD1B CLEC4A NCF1 PSMC2 RAB7A CHUK RAB8B
GOBP_ANTIGEN_PROCESSING_AND_PRESENTATION_ENDOGENOUS_LIPID_ANTIGEN_VIA_MHC_CLASS_IB	0.040117640545509	0.197025987593917	0.321775918075361	0.830943743882075	1.60014670676936	5	CD1A CD1E CD1C CD1B CD1D
GOBP_ANTIGEN_PROCESSING_AND_PRESENTATION_OF_ENDOGENOUS_ANTIGEN	9.02146043039648e-05	0.00194845346385033	0.538434096309916	0.73773609811283	2.1243177904512	25	HLA-E HLA-C ERAP2 CD1A B2M TAP2 CD1E HLA-B HLA-F CD74 CD1C TAP1 HLA-DRB1 HLA-DRA CD1B HLA-G CD1D ATG5 ERAP1
GOBP_ANTIGEN_PROCESSING_AND_PRESENTATION_OF_ENDOGENOUS_PEPTIDE_ANTIGEN	0.00333982574121	0.0350319440412853	0.431707695803346	0.708748048915887	1.91572205261945	18	HLA-E HLA-C ERAP2 B2M TAP2 HLA-B HLA-F TAP1 HLA-DRB1 HLA-DRA HLA-G ERAP1
GOBP_ANTIGEN_PROCESSING_AND_PRESENTATION_OF_ENDOGENOUS_PEPTIDE_ANTIGEN_VIA_MHC_CLASS_I_VIA_ER_PATHWAY	0.0179197727032105	0.113572715876711	0.352487857583619	0.803922627378114	1.68259230186232	7	HLA-E HLA-C HLA-B HLA-F HLA-G
GOBP_ANTIGEN_PROCESSING_AND_PRESENTATION_OF_EXOGENOUS_PEPTIDE_ANTIGEN_VIA_MHC_CLASS_I	0.122222222222222	0.375253766671219	0.213927855492356	0.346017198863483	1.24555157646185	77	NCF2 HLA-E CD207 CD36 MFSD6 HLA-C VAMP3 VAMP8 B2M PSMB9 TAP2 HLA-B HLA-F PSMA5 LNPEP TAP1 CLEC4A NCF1 PSMC2 CHUK
GOBP_ANTIGEN_PROCESSING_AND_PRESENTATION_OF_EXOGENOUS_PEPTIDE_ANTIGEN_VIA_MHC_CLASS_I_TAP_INDEPENDENT	0.00573478083971665	0.0511050118944785	0.407017918923954	0.82747454025764	1.82863909504075	8	HLA-E HLA-C B2M HLA-B HLA-F LNPEP HLA-G
GOBP_ANTIGEN_PROCESSING_AND_PRESENTATION_OF_LIPID_ANTIGEN_VIA_MHC_CLASS_IB	0.330864197530864	0.637117607501301	0.116234148779716	0.53807853209935	1.12618648247342	7	CD1A CD1E CD1C CD1B CD1D AP3B1
GOBP_ANTIGEN_PROCESSING_AND_PRESENTATION_OF_PEPTIDE_ANTIGEN	0.0241510711802138	0.13939277427468	0.352487857583619	0.323017716864923	1.33357340085924	185	NCF2 HLA-E PYCARD CTSV CD207 CTSL CTSD CD36 MFSD6 KIF26A HLA-C HLA-DRB5 BCAP31 CTSS ERAP2 VAMP3 VAMP8 KIFAP3 B2M PSMB9 SAR1B CAPZA1 TREM2 TAP2 HLA-B HLA-F SEC24A CD74 PSMA5 MR1 SEC24B CANX TRAF6 LNPEP DCTN4 HLA-DPA1 TAP1 HLA-DRB1 DYNLL1 CTSE KIF3A KIF2A HLA-DRA CLEC4A NCF1 PSMC2 RAB7A CHUK
GOBP_ANTIGEN_PROCESSING_AND_PRESENTATION_OF_PEPTIDE_ANTIGEN_VIA_MHC_CLASS_I	0.0203862582719108	0.124215294812061	0.352487857583619	0.3768419927444	1.40705543902957	96	NCF2 HLA-E CD207 CD36 MFSD6 HLA-C BCAP31 ERAP2 VAMP3 VAMP8 B2M PSMB9 SAR1B TAP2 HLA-B HLA-F SEC24A PSMA5 MR1 SEC24B CANX LNPEP TAP1 CLEC4A NCF1 PSMC2 CHUK
GOBP_ANTIGEN_PROCESSING_AND_PRESENTATION_OF_PEPTIDE_ANTIGEN_VIA_MHC_CLASS_IB	0.0168586537489799	0.109322330544031	0.352487857583619	0.814908649583174	1.63786734404791	6	HLA-E B2M TAP2 HLA-F HLA-G
GOBP_ANTIGEN_PROCESSING_AND_PRESENTATION_OF_PEPTIDE_OR_POLYSACCHARIDE_ANTIGEN_VIA_MHC_CLASS_II	0.342696629213483	0.648161485839861	0.122679189568808	0.280846925532735	1.05223906045094	98	PYCARD CTSV CTSL CTSD KIF26A HLA-DRB5 CTSS KIFAP3 SAR1B CAPZA1 TREM2 SEC24A CD74 SEC24B CANX TRAF6 DCTN4 HLA-DPA1 HLA-DRB1 DYNLL1 CTSE KIF3A KIF2A HLA-DRA
GOBP_ANTIGEN_PROCESSING_AND_PRESENTATION_VIA_MHC_CLASS_IB	0.0301839521130358	0.161178218105555	0.352487857583619	0.671152699170022	1.62464671679373	13	HLA-E CD1A B2M TAP2 CD1E HLA-F CD1C CD1B HLA-G CD1D
GOBP_ANTIGEN_RECEPTOR_MEDIATED_SIGNALING_PATHWAY	0.34393063583815	0.649184775290018	0.0817515582532145	-0.261684814194841	-1.04075676798617	231	IGLL5 THY1 CD79A PDE4B CD276 RUNX1 PAK1 BCL2 CD38 PSME3 PSMD3 MS4A1 CD79B CACNB3 PIK3R1 PSMB6 PSMC4 SLC39A10 NFKBID BLK CD22 LCK PAX5 PSMD11 IKBKB ZAP70 PSMC5 CD19 PSME4 PSMB5 PAWR PSMB3 RNF31 RIPK2 SH2B2 PTPN6 ABL1 PIK3R2 GPS2 LYN PIK3CA PRKCQ ELF1 PTPN2 KHDRBS1 FCRL3 MALT1 PSMA6 LPXN FOXP1 CD3D CBLB NFATC2 STAP1 PSMA3 ICOSLG BTN3A2 DUSP3 BAX BTN2A2 STOML2 GATA3 LAX1 PSMC1 LAT2 RFTN1 FOXP3 PSMD1…
GOBP_ANTIMICROBIAL_HUMORAL_IMMUNE_RESPONSE_MEDIATED_BY_ANTIMICROBIAL_PEPTIDE	2.51977827158439e-08	1.86053972969352e-06	0.73376198835648	0.721991633676616	2.38680885658844	49	S100A7 S100A9 S100A12 KLK5 RNASE7 PGLYRP3 KLK7 SPINK5 PGLYRP4 NOD2 DEFB1 DEFB4A KRT6A PGC PPBP
GOBP_ANTIMICROBIAL_HUMORAL_RESPONSE	6.42994666982199e-14	1.60630784389936e-11	0.954541630725724	0.709548042283583	2.61127726606747	89	S100A7 S100A9 S100A12 KLK5 SLPI S100A8 RNASE7 PGLYRP3 PI3 LCN2 KLK7 SPINK5 PGLYRP4 IL36RN WFDC12 WFDC5 NOD2 DEFB1 DEFB4A KRT6A HLA-E PRSS3 PGC PPBP LYZ
GOBP_ANTIMICROBIAL_PEPTIDE_PRODUCTION	1.4266643001687e-05	0.000424291095143425	0.593325476396405	0.956086900110506	2.00106876364946	7	KLK5 KLK7 SPINK5 NOD2 PGC
GOBP_ANTIVIRAL_INNATE_IMMUNE_RESPONSE	0.0471204188481675	0.214938514338157	0.276500599254472	-0.680475712321511	-1.48308442284069	10	AKAP1 ZDHHC1 NLRP1 ZDHHC11 RNF135 PHB PHB2
GOBP_ANTRAL_OVARIAN_FOLLICLE_GROWTH	0.0316619421522504	0.166711571246472	0.321775918075361	0.780825547397283	1.56936445101484	6	EREG ESR1
GOBP_AORTA_DEVELOPMENT	4.1863050614409e-05	0.00102530272166565	0.557332238758646	-0.594327770579882	-1.89049207612951	51	LOXL1 ROBO1 SOX4 FKBP10 NGFR AP2B1 HEY1 NKX3-1 PDGFRB TBX2 CNTRL MYLK PLXND1 NOTCH1 SNX17 SRF LOX DLL4 ACVRL1 SMAD6 ENG SIX1 EFEMP2 HECTD1 LRP1 NPRL3 LEP
GOBP_AORTA_MORPHOGENESIS	0.00369172025241617	0.0376942744301539	0.431707695803346	-0.602418530800691	-1.7253397578522	29	SOX4 FKBP10 HEY1 PDGFRB TBX2 MYLK NOTCH1 SRF DLL4 ACVRL1 ENG SIX1 EFEMP2 LRP1 NPRL3
GOBP_AORTA_SMOOTH_MUSCLE_TISSUE_MORPHOGENESIS	0.417094017094017	0.706340777564368	0.080419996876154	-0.660664812505331	-1.06859477844615	3	MYLK EFEMP2
GOBP_AORTIC_VALVE_MORPHOGENESIS	0.000230585805338463	0.00420980589064339	0.518848077743792	-0.647386338720987	-1.8709205966509	30	ROBO1 ELN EMILIN1 SNAI1 SLIT3 NKX2-5 NFATC1 ROCK1 NOTCH1 TWIST1 NOS3 DLL4 SMAD6 SLIT2 ROCK2 TIE1
GOBP_APICAL_JUNCTION_ASSEMBLY	0.47554347826087	0.745988612836439	0.0992333343771191	0.270704989541014	0.979731792214639	78	CLDN1 EPHA2 MPP7 POF1B CLDN4 OCLN F11R CLDN11 CTNNA1 CLDN18 TJP1 CLDN16 DLG1 CLDN23 PDCD6IP PKN2
GOBP_APICAL_PROTEIN_LOCALIZATION	0.721393034825871	0.889218903572977	0.0714786287425507	0.329440902917061	0.819401850647013	14	MAL NAPA
GOBP_APOLIPOPROTEIN_A_I_MEDIATED_SIGNALING_PATHWAY	0.908485856905158	0.973220526066561	0.0416556773979467	-0.350591592287982	-0.64353659873945	5	ITGB3
GOBP_APOPTOTIC_CELL_CLEARANCE	0.0952380952380952	0.323334951194521	0.181383128498408	-0.416224321935779	-1.31562527521206	49	CCL2 RARA C3 THBS1 C4B RHOBTB2 C4A HMGB1 RHOBTB1
GOBP_APOPTOTIC_CHROMOSOME_CONDENSATION	0.166389351081531	0.440763649585007	0.137250779610133	-0.697491667263791	-1.28029714651955	5	TOP2A GPER1 ACIN1 ERN2
GOBP_APOPTOTIC_DNA_FRAGMENTATION	0.232673267326733	0.533262936385382	0.112843355675562	-0.443259334718903	-1.18998061042066	22	IL6 DNASE2 HMGB1
GOBP_APOPTOTIC_MITOCHONDRIAL_CHANGES	0.630030959752322	0.842946894200442	0.0551351763385257	-0.254421504371245	-0.919013629907021	108	TP53 BCL2 TFDP2 CCAR2 YWHAE BCL2L11 E2F1 GSK3A BMF ARRB2 SLC35F6 TIMM50 WDR35 BBC3 AKT1 GPER1 TMEM102 GSK3B FXN
GOBP_APOPTOTIC_PROCESS	0.323366555924696	0.630584899499022	0.0711327399327894	-0.225634142087043	-1.02833346747605	1718	KRT8 TP53 CDKN2A CREB3L1 CCL2 MAGEA3 SOX4 CD248 IL6 DRAM1 VSTM2L KRT18 NTN1 SIX4 CCND2 SULF1 MYBL2 CXCL12 EGFR GREM1 INHBA AURKB PEG10 THBS1 ARHGEF26 NLRP2 NTRK2 SFRP1 FOXQ1 TOP2A SFRP4 SPDEF MAP1S NGFR MZB1 MCM2 MYBBP1A RNF152 GLI3 DNMT1 TRAF4 ID3 JAG2 ICAM1 LTF CHEK1 TIMP1 APEX1 PIM2 BRCA1 HSPB6 PAK1 NKX3-1 BCL2 FOXA1 STEAP3 CD38 C1QBP MAGED1 ANXA6 DNASE2 TMEM161A SNAI1 TNFRSF18 HMGB1 UNG WRN S…
GOBP_APOPTOTIC_PROCESS_INVOLVED_IN_BLOOD_VESSEL_MORPHOGENESIS	0.452579034941764	0.730379452776629	0.0747385227439092	-0.564085281143411	-1.0354199336527	5	LEF1 LRP5
GOBP_APOPTOTIC_PROCESS_INVOLVED_IN_DEVELOPMENT	0.382636655948553	0.682920340975897	0.0817515582532145	-0.358674582647811	-1.04947803635382	33	JAG2 SLIT3 LEF1 LRP5 BMP7 ZPR1 BCL2L11 NOTCH1
GOBP_APOPTOTIC_PROCESS_INVOLVED_IN_HEART_MORPHOGENESIS	0.15970515970516	0.43108601455441	0.173747838999571	0.741468525844494	1.34883494794429	4	FOXC2 TGFB2
GOBP_APOPTOTIC_PROCESS_INVOLVED_IN_MORPHOGENESIS	0.511627906976744	0.772596282256137	0.0684714904492088	-0.356690266216366	-0.9520196793169	21	JAG2 LEF1 LRP5 BMP7 BCL2L11 NOTCH1
GOBP_APOPTOTIC_PROCESS_IN_BONE_MARROW_CELL	0.694017094017094	0.875862778666517	0.0552495663125249	-0.535783917503757	-0.866605706528855	3	LEF1 FGFR2
GOBP_APOPTOTIC_SIGNALING_PATHWAY	0.146666666666667	0.41261011011011	0.248911114434702	0.235417625488048	1.07982519328472	534	S100A9 S100A8 CD24 EPHA2 IFI27 BNIP3 SERPINE1 CTSC SFN IL1A CD44 DAPL1 TMBIM1 PERP MUC1 DDIT4 PYCARD PPARD STK24 PHLDA3 NFE2L2 TPD52L1 PINK1 CFLAR CDKN1A MAPK8IP2 MCL1 PEA15 PPP1R15A BCAP31 LGALS3 TLR3 MMP9 TRIB3 JUN ITPRIP VNN1 VDAC2 HSPB1 BAK1 CDIP1 TNFRSF25 GNAI3 ACVR1B MAEL IL33 BCL10 SMAD3 RET EYA2 SHH IL1B RIPK3 ITGA6 HMOX1 CTNNA1 TPT1 BOK JAK2 IL6R CTTN CAV1 DAPK1 GRINA PDCD10 HSPA1B SLC25…
GOBP_APPENDAGE_DEVELOPMENT	0.00716837891157213	0.0601155493783522	0.407017918923954	-0.383107606147836	-1.45685840919423	156	SOX4 KREMEN2 FREM2 GREM1 ECE1 ZNF358 PRRX1 GLI3 FBN2 FERMT2 OSR2 SMAD4 KAT2A SMOC1 TBX2 HOXA11 LEF1 LRP5 MED1 SALL4 EXT1 BMP7 MEGF8 ALX4 BCL2L11 GLI2 COMP NOTCH1 MYH3 FGFR2 HOXC10 NR2F2 PBX2 TWIST1 FOXN1 SFRP2 LRP4 TULP3 GNAS LRP6 TFAP2A PBX1 WNT3 CTNNB1 TMEM231 IFT122 RARB IFT140 RNF165
GOBP_APPENDAGE_MORPHOGENESIS	0.00490253420320784	0.0459850345255834	0.407017918923954	-0.410884364993103	-1.51851327064382	125	SOX4 FREM2 GREM1 ECE1 ZNF358 PRRX1 GLI3 FBN2 OSR2 SMAD4 TBX2 HOXA11 LEF1 LRP5 MED1 SALL4 EXT1 BMP7 MEGF8 ALX4 BCL2L11 GLI2 NOTCH1 MYH3 FGFR2 HOXC10 PBX2 TWIST1 SFRP2 LRP4 TULP3 GNAS LRP6 TFAP2A PBX1 WNT3 CTNNB1 TMEM231 RARB IFT140 RNF165 SALL1 TBX4 PTCH1 NOG GRHL2 PKDCC HDAC2 IFT52 WDPCP INTU
GOBP_ARACHIDONIC_ACID_METABOLIC_PROCESS	0.0169931197385469	0.110025862531784	0.352487857583619	0.462758827853117	1.55759922240233	55	PTGS1 AKR1C3 MGLL ALOX15B PLA2G2F ALOXE3 PNPLA8 MAPK3 DAGLA CYP4F11 ALOX12B FAAH2 CYP2E1 EPHX2 CYP4F3 PLA2G4B CBR1 CYP4F12 PTGES3 ALOX5 CYP1A1 CYP2C18
GOBP_ARACHIDONIC_ACID_SECRETION	0.099236641221374	0.330106084169369	0.227987202850442	0.481512230979982	1.37722580591444	24	ANXA1 PLA2G4F PLA2G2F SYK PNPLA8 BDKRB2 PLA2R1 PLA2G2D PLA2G3 NMUR2 PLA2G12A DRD2
GOBP_ARF_PROTEIN_SIGNAL_TRANSDUCTION	0.995016611295681	1	0.0373806494758473	-0.181286855205404	-0.465885645061021	18	ARFGAP1 CYTH2 PSD3
GOBP_ARGININE_BIOSYNTHETIC_PROCESS	0.575707154742097	0.813994189246898	0.0628003977812234	-0.513235054447321	-0.942080610483046	5	ASS1
GOBP_ARGININE_CATABOLIC_PROCESS	0.81326352530541	0.930998689328821	0.0488970772260102	-0.341194634840829	-0.743627493129638	10	DDAH2 DDAH1 NOS3
GOBP_ARGININE_METABOLIC_PROCESS	0.412265758091993	0.702609601823864	0.0808589150280032	-0.405719184795062	-1.0448465350387	19	DDAH2 SLC39A8 ASS1 DDAH1 NOS3 AGMAT
GOBP_ARGININE_TRANSMEMBRANE_TRANSPORT	0.0903010033444816	0.313242707505308	0.191892240384838	-0.701953211481799	-1.35468616140841	6	SLC7A2 SLC47A1 SLC25A29
GOBP_ARGININE_TRANSPORT	0.775862068965517	0.914563972589881	0.0504983044100709	-0.367251210250703	-0.77481334307717	9	SLC7A2 SLC47A1 SLC25A29
GOBP_AROMATIC_AMINO_ACID_FAMILY_CATABOLIC_PROCESS	0.616867469879518	0.835890879131436	0.0778840111977068	0.314288974425065	0.86643236850333	19	IDO1 KYNU HGD PCBD1
GOBP_AROMATIC_AMINO_ACID_FAMILY_METABOLIC_PROCESS	0.933014354066986	0.982665043692287	0.0384786917635432	-0.229785649445173	-0.658111091378117	29	GCDH QDPR IL4I1 GSTZ1 HAAO HPDL
GOBP_AROMATIC_AMINO_ACID_TRANSPORT	0.601990049751244	0.827007447609712	0.0605092988656667	-0.388167164601927	-0.919580282916552	13	SLC38A5 OCA2 SLC25A29 SLC7A5 SLC7A8 SLC3A2
GOBP_ARP2_3_COMPLEX_MEDIATED_ACTIN_NUCLEATION	0.838624338624339	0.941654072338019	0.0670512579829467	0.250746717608418	0.77096793202252	34	IQGAP2 WASL ARPC5 NCKAP1 ARPC2 ARF1 ARPC5L HIP1R AP1AR WASF2 ARPC1A ARPC3
GOBP_ARTERIAL_ENDOTHELIAL_CELL_DIFFERENTIATION	0.270903010033445	0.579241065939309	0.103958471559957	-0.616673581500388	-1.190106624345	6	HEY1 NOTCH1
GOBP_ARTERY_DEVELOPMENT	2.0132609097979e-05	0.000560906464255777	0.575610261071129	-0.539912986904815	-1.88327636165092	85	LOXL1 ROBO1 SOX4 FKBP10 PRRX1 NGFR AP2B1 GLI3 HEY1 NKX3-1 GJA5 PDGFRB TBX2 NF1 FOLR1 AKT3 CNTRL SLC2A10 MYLK SMAD7 PLXND1 NRP1 COMP NOTCH1 FOXF1 SNX17 ARID2 SRF LOX DLL4 ACVRL1 SMAD6 FOXC1 ENG SIX1 EFEMP2 HECTD1 LRP1 NPRL3 NOG LEP
GOBP_ARTERY_MORPHOGENESIS	0.00138157753539621	0.0177146840701914	0.45505986738723	-0.518755890624368	-1.71186208657609	60	SOX4 FKBP10 PRRX1 HEY1 GJA5 PDGFRB TBX2 NF1 FOLR1 AKT3 MYLK SMAD7 NRP1 COMP NOTCH1 FOXF1 ARID2 SRF DLL4 ACVRL1 FOXC1 ENG SIX1 EFEMP2 LRP1 NPRL3 NOG
GOBP_ARTERY_SMOOTH_MUSCLE_CONTRACTION	0.32387706855792	0.631207084994214	0.114750719227023	0.510614050170583	1.12840790766602	8	SCNN1B MKKS EDN2 BBS2
GOBP_ASCENDING_AORTA_DEVELOPMENT	0.113144758735441	0.358168276385538	0.169570644405628	-0.733372493099698	-1.34615903575571	5	SOX4
GOBP_ASPARAGINE_METABOLIC_PROCESS	0.372712146422629	0.674775580539084	0.0850427463764322	-0.602956049804896	-1.10677008238717	5	ASNS ASRGL1 NIT2 ATF4
GOBP_ASPARTATE_FAMILY_AMINO_ACID_BIOSYNTHETIC_PROCESS	0.398648648648649	0.69458493988794	0.0822054920415869	-0.397260561283738	-1.0433362170668	20	PLOD2 ADI1 MRI1 MTR MTHFD1 MTHFD2L AASDHPPT ASNS
GOBP_ASPARTATE_FAMILY_AMINO_ACID_CATABOLIC_PROCESS	0.915	0.975400334813756	0.0601186142531851	0.245928996533198	0.683327060908572	21	GOT1 DDO PHYKPL ALDH7A1 PIPOX OGDH ASPA DLD
GOBP_ASPARTATE_FAMILY_AMINO_ACID_METABOLIC_PROCESS	0.400958466453674	0.696473239849382	0.0789209638180035	-0.333803505302858	-1.03766411323201	45	GCDH PHGDH PLOD2 ADI1 MRI1 MTR ASS1 MTHFD1 MTHFD2L AASDHPPT ASNS SDS SLC25A21 PLOD3 ASRGL1 NIT2 GNMT
GOBP_ASPARTATE_METABOLIC_PROCESS	0.408977556109726	0.701012860953864	0.103197466945307	0.547824110913438	1.05494379543869	5	GOT1 DDO ASPA
GOBP_ASPARTATE_TRANSMEMBRANE_TRANSPORT	0.563793103448276	0.807211274007661	0.0655321029282414	-0.44315312248509	-0.934948456925068	9	LRRC8D SLC25A13
GOBP_ASSEMBLY_OF_ACTOMYOSIN_APPARATUS_INVOLVED_IN_CYTOKINESIS	0.176372712146423	0.455501229127889	0.132846300606183	-0.693683105622049	-1.273306252103	5	RTKN ECT2 RACGAP1 ANLN
GOBP_ASSOCIATIVE_LEARNING	0.340625	0.646282041139241	0.0865399737444125	-0.324735285270837	-1.07708918050978	63	ASIC1 NF1 MAP1A EIF4A3 NRGN NETO1 ADCY3 DDHD2 KRAS SRF LGMN BRSK1 CTNS PPP1R1B APP SYNGAP1 IFT20 NPTX2 MEIS2 LRRN4 B4GALT2 NPTN DBH GABRA5 GRIN1 CDK5
GOBP_ASTRAL_MICROTUBULE_ORGANIZATION	0.94066317626527	0.985267940164055	0.0422468188360053	-0.279363835114254	-0.608868391128155	10	KPNB1 CLASP1 CENPJ LIMK2 CEP120
GOBP_ASTROCYTE_ACTIVATION	0.0759075907590759	0.28691692076082	0.208955027549354	-0.52450934009026	-1.40810558470869	22	IL6 EGFR BACE2 SMO TNF AGER
GOBP_ASTROCYTE_CELL_MIGRATION	0.0176376979046546	0.112402829036083	0.352487857583619	-0.794095700536771	-1.53251019976133	6	CCL2 MMP14
GOBP_ASTROCYTE_DEVELOPMENT	0.273936170212766	0.582393167223584	0.135002033828631	0.362251442564373	1.14108830018924	39	S100A9 S100A8 NR1D1 TREM2
GOBP_ASTROCYTE_DIFFERENTIATION	0.293800539083558	0.603670497645435	0.130777137971974	0.310597795287361	1.0942735760015	67	S100A9 S100A8 EPHA4 BMP2 NR1D1 SHH MAPK3 TREM2
GOBP_ASYMMETRIC_CELL_DIVISION	0.995024875621891	1	0.0559428593065705	0.181090105584969	0.479192584405347	17	RAB10 RGS14 ING2 POU5F1 ZBTB16
GOBP_ASYMMETRIC_NEUROBLAST_DIVISION	0.871287128712871	0.957351044255713	0.0619762736001998	0.320212432492185	0.643588071626627	6	RAB10 FGF13 SOX5 DOCK7 TEAD3 ARHGEF2
GOBP_ATF6_MEDIATED_UNFOLDED_PROTEIN_RESPONSE	0.555172413793104	0.801683941266361	0.0662842187012672	-0.445425946227317	-0.939743578391756	9	WFS1 MBTPS1 HSP90B1 CALR
GOBP_ATP_BIOSYNTHETIC_PROCESS	0.121372031662269	0.373561680202413	0.208955027549354	0.442844344461848	1.33795353076976	32	PINK1 VPS9D1 PPARGC1A AK4 ATP6V1A TREM2 PPARA MT-ATP6 TMSB4X MT-CO2 ALDOA MT-ATP8 ENO1 NUDT2 ATP6V0C
GOBP_ATP_DEPENDENT_CHROMATIN_REMODELING	0.000350125558383029	0.00589721432924439	0.49849310876659	-0.521371431556476	-1.75749587967387	69	CHD3 CENPA SMARCA4 SMARCA1 SMARCE1 SMARCB1 MBD3 MIS18BP1 CHD4 ACTL6A MIS18A CENPO SMARCD2 CENPM SMARCC1 HJURP PSME4 CENPK OIP5 MBD2 SRCAP CHD8 NASP CENPN RSF1 MTA2 INO80B CENPQ RUVBL1 RBBP4 SMARCAD1 HDAC2 ARID1A
GOBP_ATP_METABOLIC_PROCESS	0.179054054054054	0.45945524814742	0.193813302725311	0.259922597488978	1.11645886850512	270	ATP1B1 FBP1 DDIT4 HK2 PINK1 PGK1 COA6 VPS9D1 COX7B NDUFB3 PGAM1 PFKFB2 NDUFS4 SDHC PPARGC1A NMNAT1 MT-ND2 AK4 UQCRQ CYC1 ATP6V1A TREM2 LDHA MT-ND4 HKDC1 PPARA CYCS NDUFA2 UQCRH NDUFS5 MT-ND3 AK1 HSPA1B PPIF NDUFC1 NDUFA6 OGDHL MT-ATP6 COX4I1 COQ9 COX7C MT-ND4L TMSB4X CBFA2T3 NDUFS2 UQCRB MT-CO2 NDUFB8 PGM1 ALDOA COX8A HK3 GHITM PARK7 ALDOC TAZ COX7A2 UQCR10 ATP7A PRKAA2 MT-ATP8 ENO1 PARG MT-CYB P…
GOBP_ATP_SYNTHESIS_COUPLED_ELECTRON_TRANSPORT	0.00103315759864953	0.0139639307900431	0.45505986738723	0.460275578013924	1.70742024601957	94	PINK1 COA6 COX7B NDUFB3 NDUFS4 SDHC MT-ND2 UQCRQ CYC1 MT-ND4 CYCS NDUFA2 UQCRH NDUFS5 MT-ND3 NDUFC1 NDUFA6 COX4I1 COQ9 COX7C MT-ND4L NDUFS2 UQCRB MT-CO2 NDUFB8 COX8A GHITM PARK7 TAZ UQCR10 MT-CYB NDUFA8 NDUFA1 MT-ND1 NDUFA10 UQCRC2 UQCRHL COX15 NDUFB5
GOBP_ATP_SYNTHESIS_COUPLED_PROTON_TRANSPORT	0.2	0.490237121831562	0.154190966581424	0.598358368633778	1.25235084886417	7	VPS9D1 ATP6V1A MT-ATP6 MT-ATP8 ATP6V0C
GOBP_ATP_TRANSPORT	0.955	0.98986895788673	0.0394366509525593	-0.24243690425098	-0.60159478716235	16	SLC25A23 CALHM3 SLC25A42 SLC17A9
GOBP_ATRIAL_CARDIAC_MUSCLE_CELL_MEMBRANE_REPOLARIZATION	0.0767888307155323	0.288533521773256	0.213927855492356	-0.632778614338692	-1.37912946640044	10	KCNJ5 KCNQ1 FLNA
GOBP_ATRIAL_CARDIAC_MUSCLE_CELL_TO_AV_NODE_CELL_SIGNALING	0.0415282392026578	0.201210835772008	0.287857117255149	-0.575874599505813	-1.47992919266562	18	GJA5 GJC1 KCNJ5 NUP155 KCNQ1 FLNA
GOBP_ATRIAL_CARDIAC_MUSCLE_TISSUE_DEVELOPMENT	0.085427135678392	0.304582407935114	0.197822021315103	-0.689479454305281	-1.38393898315592	7	WNT2 NKX2-5 ENG NOG
GOBP_ATRIAL_CARDIAC_MUSCLE_TISSUE_MORPHOGENESIS	0.183028286189684	0.464129086722197	0.130105630751129	-0.690083375026705	-1.26669868239892	5	WNT2 ENG NOG
GOBP_ATRIAL_SEPTUM_DEVELOPMENT	0.00596221192484752	0.0526001145035547	0.407017918923954	-0.636521736887115	-1.63923116329651	19	SOX4 GJA5 SMO NKX2-5
GOBP_ATRIAL_SEPTUM_MORPHOGENESIS	0.0420875420875421	0.202325262459964	0.287857117255149	-0.649461621943409	-1.49636036830861	12	SOX4 SMO NKX2-5
GOBP_ATRIOVENTRICULAR_CANAL_DEVELOPMENT	0.517241379310345	0.776380035497973	0.0697792517076235	-0.458132725636285	-0.966551882786142	9	SMAD4 TBX2
GOBP_ATRIOVENTRICULAR_VALVE_DEVELOPMENT	0.0035114595073904	0.0363489409919024	0.431707695803346	-0.626822519779808	-1.69766387393661	23	SOX4 HEY1 SMAD4 GJA5 SLIT3 NOTCH1 TWIST1 DCHS1
GOBP_ATRIOVENTRICULAR_VALVE_FORMATION	0.0449220548456236	0.209435981362691	0.321775918075361	-0.720307847581536	-1.49118220567358	8	HEY1 SMAD4 NOTCH1 DCHS1
GOBP_ATTACHMENT_OF_GPI_ANCHOR_TO_PROTEIN	0.573578595317726	0.812990029807791	0.0632191170859458	-0.488549492608299	-0.942842380338228	6	PIGT PIGS
GOBP_ATTACHMENT_OF_MITOTIC_SPINDLE_MICROTUBULES_TO_KINETOCHORE	0.0733333333333333	0.281916730785672	0.213927855492356	-0.576502172494326	-1.42480046645445	15	AURKB NDC80 MIS12 SEH1L CHAMP1 CDT1 BECN1 RMDN1 KIF2C HNRNPU
GOBP_ATTACHMENT_OF_SPINDLE_MICROTUBULES_TO_KINETOCHORE	0.0135029950688096	0.0941815862639391	0.380730400722792	-0.543380375506481	-1.57611731411595	31	AURKB SPAG5 NDC80 MIS12 EML4 SEH1L KNSTRN ECT2 RACGAP1 CHAMP1 RCC2 CDT1 BECN1
GOBP_AUDITORY_RECEPTOR_CELL_DEVELOPMENT	0.980099502487562	0.997599989565172	0.0566484183613995	0.204007082596805	0.519169881285013	15	SLITRK6 SEC24B TRIOBP TMC1 SLC4A7
GOBP_AUDITORY_RECEPTOR_CELL_FATE_COMMITMENT	0.0174751901952714	0.111890485193047	0.352487857583619	-0.859334349260536	-1.4932787531978	4	JAG2 NOTCH1
GOBP_AUDITORY_RECEPTOR_CELL_MORPHOGENESIS	0.970588235294118	0.993658019180625	0.0564118388217596	0.232500104495949	0.555465213456389	12	SLITRK6 SEC24B TRIOBP
GOBP_AUTOCRINE_SIGNALING	0.00547212434577999	0.049440429065037	0.407017918923954	0.828999335891557	1.83200874664026	8	S100A9 S100A8 SERPINB3 HILPDA CD68
GOBP_AUTONOMIC_NERVOUS_SYSTEM_DEVELOPMENT	0.0253740912598566	0.143413368738307	0.352487857583619	-0.492606854832252	-1.49990382548168	41	FN1 SOX4 VCAM1 NF1 NRP1 NRP2 FZD3 GFRA3
GOBP_AUTOPHAGIC_CELL_DEATH	0.37621359223301	0.67728387388669	0.106729884364606	0.453873323846505	1.07437057821129	11	BNIP3 TREM2 SH3GLB1 LAMP1 ATG7 CDKN2D
GOBP_AUTOPHAGOSOME_LYSOSOME_FUSION	0.0974789915966387	0.327128384124361	0.184706471207739	-0.779462701023324	-1.35448453951584	4	PIP4K2B PIP4K2A
GOBP_AUTOPHAGOSOME_MATURATION	0.287234042553192	0.597218901904534	0.131457611642763	0.357416924133076	1.12585961709567	39	ADRB2 MAP1LC3A VAMP8 MAP1LC3B GABARAPL2 TSG101 LAMP2 CALCOCO2 SNX14 MFSD8 UBQLN1
GOBP_AUTOPHAGOSOME_ORGANIZATION	0.487179487179487	0.754752798155995	0.100633389423036	0.264204832766346	0.980083893453556	94	ATG9B MAP1LC3A TP53INP2 UBQLN2 PINK1 STX12 MAP1LC3B MTM1 GABARAPL2 TMEM41B SH3GLB1 RALB CHMP4B MFN2 RAB5A AMBRA1 RAB7A UBQLN1 NSFL1C BAG3 RAB3GAP1 LRRK2 ATG12 ATG16L2 RB1CC1 RUFY4
GOBP_AUTOPHAGY_OF_MITOCHONDRION	0.0966850828729282	0.325762658160881	0.241339976815091	0.353442328892229	1.25452283567161	71	BNIP3 ATG9B MAP1LC3A HK2 PINK1 MAP1LC3B SREBF2 SQSTM1 OPTN PPARGC1A VDAC1 GABARAPL2 CTTN TOMM7 CISD2 VPS13D MUL1 PARK7 MFN2 FUNDC1 AMBRA1 MARK2 FIS1 HAX1 ATG12 RB1CC1 TSPO FZD5 ATG5 HIF1A
GOBP_AUTOPHAGY_OF_NUCLEUS	0.278606965174129	0.587347370041494	0.128788713061714	0.464604347431359	1.1555871136006	14	ATG9B ATG12 RB1CC1 ATG5 ATG7 ATG13 ATG3 ATG9A ATG2A WDR45B
GOBP_AUTOPHAGY_OF_PEROXISOME	0.653910149750416	0.857520492966665	0.0567672387487446	-0.48299144230317	-0.886566240712152	5	PIK3C3 PIK3R4 TRAPPC8 ACBD5
GOBP_AV_NODE_CELL_TO_BUNDLE_OF_HIS_CELL_COMMUNICATION	0.336823734729494	0.642649052935385	0.0934449219410994	-0.514846567214704	-1.12209871735784	10	GJA5 GJC1 RYR2 TRPM4 CACNB2 CXADR
GOBP_AXIAL_MESODERM_DEVELOPMENT	0.296296296296296	0.606222384000162	0.12384217120105	0.552177712833752	1.15569575632436	7	EPHA2 EPB41L5
GOBP_AXIS_ELONGATION	0.00173027628977619	0.0211370100305259	0.45505986738723	-0.625357887224812	-1.76132263230413	27	TNC SIX4 SFRP1 PTK7 SPRY2 MED1 TRIM28 FGFR2 SFRP2 MED12 LRP6 YAP1 FGF1 NKD1 SIX1 MAGI2
GOBP_AXIS_ELONGATION_INVOLVED_IN_SOMITOGENESIS	0.0931780366056572	0.31930626215871	0.188204146308491	-0.746296539221518	-1.36988207095148	5	SFRP1 MED12 LRP6 NKD1
GOBP_AXIS_SPECIFICATION	0.0864779874213837	0.306679832551816	0.190023305279108	-0.382765938850192	-1.30547222449026	73	SFRP1 IRX4 SMAD4 TBX6 SMO PLD6 SMAD2 CDX1 MNS1 NOTCH1 SIX2 FRS2 WLS STC1 NRARP TTC8 SRF LRP6 WNT3 SMAD6
GOBP_AXONAL_FASCICULATION	0.6575	0.858996557134141	0.0764767053228531	0.316711448653307	0.856060355199931	18	EPHB3 EPHA4 SEMA5A RTN4 AMIGO1 EPHA3
GOBP_AXONAL_TRANSPORT_OF_MITOCHONDRION	0.736666666666667	0.895153279280799	0.0513223330421143	-0.337537146655888	-0.815485026553661	14	SYBU FEZ1 SPAST
GOBP_AXONEMAL_CENTRAL_APPARATUS_ASSEMBLY	0.458852867830424	0.735666449450233	0.096240602328129	0.526573386307365	1.01402131753904	5	SPAG17 DNAJB13 HYDIN SPEF1 RSPH9
GOBP_AXONEMAL_DYNEIN_COMPLEX_ASSEMBLY	0.701444622792937	0.879444735240601	0.0518457624865066	-0.299989226409183	-0.844920684164896	27	DNAAF2 DNAAF5 DNAL1 CCDC65 LRRC49 TTC25 CCDC40 DAW1 TEKT2 SPAG1 CCDC114 CCDC39 TTC12 CCDC151 DNAAF3
GOBP_AXONEME_ASSEMBLY	0.952380952380952	0.988897486438497	0.0357690767485421	-0.20447475830198	-0.67683822813912	61	FOXJ1 DNAAF2 DNAAF5 TTLL1 CEP131 DNAL1 TPGS1 TTC26 MEIG1 CCDC65 LRRC49 TTC25 CCDC40 CFAP69 DAW1 TEKT2
GOBP_AXONOGENESIS_INVOLVED_IN_INNERVATION	0.10648918469218	0.344893342556414	0.175204047558551	-0.737183696717442	-1.35315477971312	5	NRP1 ITGA4
GOBP_AXON_CHOICE_POINT_RECOGNITION	0.0871021775544389	0.307773347327554	0.195789002148949	-0.687724799409271	-1.38041699958206	7	ROBO1 EFNB3
GOBP_AXON_DEVELOPMENT	0.0363636363636364	0.184639073663464	0.271288554688953	-0.290013356407213	-1.23760402299221	474	TNC FN1 ROBO1 CDH11 THY1 VSTM2L NRCAM NTN1 CXCL12 RTN4RL1 LAMB2 NTRK2 DPYSL2 RGMA EFNB3 MAP1S NGFR GLI3 PTPRS SEMA4C METRN SEMA3D SMAD4 PAK1 BCL2 RTN4RL2 NREP ALCAM GRB10 CXCR4 NFIB SLIT3 LAMA3 FOLR1 TRIM32 SIPA1L1 STMN1 SMO IGSF9 PIK3R1 PLXNA1 EXT1 BMP7 MEGF8 MAP1A TSKU ZPR1 PALLD C9orf72 GLI2 SEMA6B ULK2 PLXND1 LIMK1 LLGL1 MTR NRP1 CDH4 TRIO NRP2 CHN1 FZD3 NOTCH1 FGFR2 GFRA3 ITGA4 EPHB4 ENAH DN…
GOBP_AXON_ENSHEATHMENT_IN_CENTRAL_NERVOUS_SYSTEM	0.975	0.995522820163488	0.0571258510018113	0.215563875957885	0.582661880413379	18	FA2H MYRF NCSTN PLP1 PTEN B4GALT5 ASPA
GOBP_AXON_EXTENSION	0.000798146187899017	0.0113504869169055	0.477270815362862	-0.451164261816918	-1.63251486893644	110	FN1 NRCAM NTN1 CXCL12 LAMB2 DPYSL2 PTPRS SEMA4C SEMA3D PAK1 ALCAM SLIT3 MEGF8 C9orf72 SEMA6B ULK2 LIMK1 NRP1 CDH4 NRP2 DNM2 SIN3A MAP1B SEMA3E GSK3B AUTS2 VCL RAB21 SRF ABL1 WNT3 TRPV2 TTL
GOBP_AXON_MIDLINE_CHOICE_POINT_RECOGNITION	0.196339434276206	0.484672559348824	0.125033367555272	-0.683192261185006	-1.25404953718048	5	ROBO1 ROBO3 APP ROBO2 FOXG1
GOBP_AXO_DENDRITIC_PROTEIN_TRANSPORT	0.912280701754386	0.974688883377194	0.0603786357920401	0.276792402269609	0.670026162655498	13	HSPB1 PURA RAB27B KIF5A KIF5C
GOBP_AXO_DENDRITIC_TRANSPORT	0.933227344992051	0.982665043692287	0.0383205781976994	-0.215787356532406	-0.722583895550836	68	DST AP3D1 MAP1A WASF1 AP3B2 AP3M2 SYBU KIF4A RAB21 CNIH2 FEZ1 SPAST DYNC1H1 KIF5B DTNBP1 PAFAH1B1 APP BLOC1S6 SOD1 TMEM108 SFPQ BLOC1S5
GOBP_AZOLE_TRANSMEMBRANE_TRANSPORT	0.968013468013468	0.992943887893215	0.0392758570896778	-0.231442561836699	-0.533243944478104	12	SLC38A5
GOBP_BARBED_END_ACTIN_FILAMENT_CAPPING	0.576013513513514	0.814054926838964	0.0635007968065945	-0.349083918755799	-0.916808590454054	20	SVIL EPS8 RDX AVIL
GOBP_BASEMENT_MEMBRANE_ASSEMBLY	0.0133401029001627	0.0933931818638668	0.380730400722792	-0.656448222158737	-1.62238370948058	15	PXDN LAMB2 PHLDB1 LAMB1 RAMP2 LAMB3
GOBP_BASEMENT_MEMBRANE_ORGANIZATION	0.00144487774762979	0.0182846621023419	0.45505986738723	-0.607692921223046	-1.7562082094617	30	MMP11 PXDN LAMB2 NID2 PHLDB1 LAMB1 RAMP2 COL4A1 EXT1 LAMB3 HPN SPINT2
GOBP_BASE_CONVERSION_OR_SUBSTITUTION_EDITING	0.363855421686747	0.666808768267838	0.108394255853397	0.388763755558451	1.07174456925491	19	APOBEC3A APOBEC3B APOBEC3D RBM47
GOBP_BASE_EXCISION_REPAIR	4.80155041528347e-05	0.00114968752675214	0.557332238758646	-0.634885754699269	-1.90831724395653	39	APEX1 HMGB1 RPA1 UNG WRN POLB POLD1 NEIL2 LIG3 XRCC1 POLE HMGA2 PARP2 LIG1 PRMT6 DNA2 NEIL3 TDG MBD4 FEN1 PCNA
GOBP_BASE_EXCISION_REPAIR_AP_SITE_FORMATION	0.0820244328097731	0.298994217749438	0.206587922696891	-0.627138574752868	-1.36683710283407	10	UNG NEIL2 TDG MBD4 NTHL1 OGG1 MPG SMUG1 NEIL1
GOBP_BASE_EXCISION_REPAIR_GAP_FILLING	0.0551839464882943	0.23761912493911	0.248911114434702	-0.740699950307095	-1.42946275624089	6	POLB POLD1 POLE PCNA
GOBP_BASIC_AMINO_ACID_TRANSMEMBRANE_TRANSPORT	0.58135593220339	0.816196954549118	0.0632191170859458	-0.412657684111472	-0.929862848924995	11	SLC7A6 SLC7A2 SLC47A1 SLC25A29
GOBP_BASIC_AMINO_ACID_TRANSPORT	0.803482587064677	0.927236661544777	0.066132620475844	0.296724186107195	0.755122118873324	15	SLC7A4 ARG1 SLC38A3
GOBP_BEHAVIOR	0.871959026888604	0.957721006983993	0.0312771255290148	-0.204772421903689	-0.876321361900903	483	TP53 NPW SERPINF1 SDK1 CXCL12 EGFR THBS1 NAGLU NTRK2 EFNB3 GLI3 CNTNAP2 BCL2 ASIC1 KAT2A CCL11 GIT1 NF1 CIC ID2 STAR NLGN2 SCN9A NR4A3 BRINP1 CLN6 EXT1 NFATC4 AAAS MAP1A CRTC1 FOXO6 ORMDL3 FADD MTA1 EIF4A3 NTSR1 ARRB2 PRKAA1 GAA SOBP P2RX4 PAX5 PCDH17 NRGN NCOR1 PRRT1 NETO1 ITGA3 ADCY3 DERL2 DDHD2 THRA AGER MEIS1 HTRA2 ZFHX3 FXN YTHDF1 NR4A2 KIRREL3 DLG4 PLCB1 KRAS MBD2 TPGS1 CHD8 SRF LGMN BRSK1 …
GOBP_BEHAVIORAL_RESPONSE_TO_COCAINE	0.408376963350785	0.700930323529314	0.0826646449123753	-0.486253207230351	-1.05978000998649	10	SDK1 FADD
GOBP_BEHAVIORAL_RESPONSE_TO_ETHANOL	0.98019801980198	0.997599989565172	0.0564118388217596	0.259537247232342	0.521638323538931	6	USP46 DRD2
GOBP_BEHAVIORAL_RESPONSE_TO_NICOTINE	0.963210702341137	0.99131867738199	0.0391956336118146	-0.286563628609967	-0.553033700382133	6	CHRNA5 CHRNA3 CHRNB1
GOBP_BEHAVIORAL_RESPONSE_TO_PAIN	0.218855218855219	0.515097979490304	0.118287526124085	-0.526393556363224	-1.21281139525683	12	THBS1 SCN9A P2RX4
GOBP_BENZENE_CONTAINING_COMPOUND_METABOLIC_PROCESS	0.0753246753246753	0.285886670193071	0.266350657088526	0.501493422604442	1.40513912535535	23	GSTM2 IDO1 KYNU CYP4B1 GSTM4 GSTM3 ACAA1 ALDH8A1 CYP2E1
GOBP_BERGMANN_GLIAL_CELL_DIFFERENTIATION	0.622222222222222	0.838625618306998	0.0787113806986485	0.42150016759116	0.882190540569268	7	SHH MAPK3 MAP2K1
GOBP_BETA_CATENIN_DESTRUCTION_COMPLEX_ASSEMBLY	0.718801996672213	0.887829717310099	0.0523759084097997	-0.441744428867865	-0.810854320294753	5	AMER1 GSK3B
GOBP_BETA_CATENIN_DESTRUCTION_COMPLEX_DISASSEMBLY	0.216216216216216	0.512268201570811	0.119348440591015	-0.465989608102195	-1.22384118206623	20	FZD2 FZD1 DVL2 AMER1 GSK3B LRP6 CTNNB1
GOBP_BETA_CATENIN_TCF_COMPLEX_ASSEMBLY	0.00969096445153556	0.0747211245699931	0.380730400722792	-0.552996989713291	-1.60401105639621	31	SMARCA4 DACT1 LEF1 TLE2 TRRAP BCL9L ASH2L TERT KMT2D BCL9 MYC TLE1 CTNNB1 PYGO1 RUVBL1
GOBP_BICARBONATE_TRANSPORT	7.68896403906788e-05	0.00170993890180398	0.538434096309916	0.623271851252351	1.97768557029469	42	CA2 CA12 CYB5R1 SLC26A9 HBB HBA2 CYB5R2 HBA1
GOBP_BILE_ACID_AND_BILE_SALT_TRANSPORT	0.0364070706553112	0.18479701390195	0.321775918075361	0.52544496199715	1.57758187539722	31	SLC10A6 AKR1C1 SLCO1B3 CEACAM1 ABCC2 RXRA NCOA1 STARD5 AQP9 SLC10A7
GOBP_BILE_ACID_BIOSYNTHETIC_PROCESS	0.398395721925134	0.694535659455687	0.109250039480711	0.335192212977447	1.04339026046836	37	CH25H CES1 NR1D1 STARD4 HSD17B4 SCP2 OSBPL6 OSBPL2 OSBPL3
GOBP_BILE_ACID_METABOLIC_PROCESS	0.223118279569892	0.520435713114398	0.152144922367565	0.358456641916923	1.17504073375525	47	AKR1C1 CH25H CES1 NR1D1 STARD4 HSD17B4 ACAA1 SCP2 OSBPL6 OSBPL2 OSBPL3
GOBP_BILE_ACID_SECRETION	0.741258741258741	0.896285291297806	0.0668966276500666	0.325631529895102	0.762186153531385	10	CES1 ABCC2
GOBP_BILE_ACID_SIGNALING_PATHWAY	0.535655058043118	0.788875802740891	0.066132620475844	-0.405234551237412	-0.96001346135657	13	PRKAA1 VDR ABCC4
GOBP_BINDING_OF_SPERM_TO_ZONA_PELLUCIDA	0.945337620578778	0.986556066224867	0.0382416816260774	-0.229255889233421	-0.670800307841962	33	B4GALT1 CCT2 PCSK4 FETUB
GOBP_BIOLOGICAL_ADHESION	2.03557976516381e-05	0.000566072450835627	0.575610261071129	-0.298909524782375	-1.35173016503365	1360	CDKN2A COL1A1 TNC FN1 CCL2 ISLR THBS2 LRRC15 ROBO1 SOX4 COL12A1 IL6 MXRA8 ZNF703 ANTXR1 C1QTNF1 CDH11 VCAN THY1 NUAK1 EPCAM MFAP4 COL3A1 ITGA11 VSTM2L KRT18 NRCAM NTN1 COL5A1 EMILIN1 LOXL2 EGFL6 NEDD9 IGFBP2 SDK1 SELE AGR2 RARA POSTN SPON1 FREM2 CXCL12 EGFR ST3GAL4 FBLN1 LAMB2 GREM1 VCAM1 FBLN2 SCARF2 THBS1 SFRP1 GPC4 COL6A1 MCAM BCAM EFNB3 ADAM19 FBN1 COL8A2 SCGB1A1 MYH10 COL8A1 IL27RA TNFAIP6 G…
GOBP_BIOLOGICAL_PHASE	0.0131409899368428	0.0926400197651893	0.380730400722792	0.785436406277891	1.77119971543025	9	SPINK5 GAL
GOBP_BIOLOGICAL_PROCESS_INVOLVED_IN_INTERACTION_WITH_HOST	0.213166144200627	0.507811083188684	0.169570644405628	0.26201259421171	1.08616788360052	208	PGLYRP3 SERPINB3 CLDN1 EPHA2 KRT6A PC CTSL TRIM22 SNX3 CD46 KPNA7 VAMP8 TRIM31 F11R SERPINB9 ACE2 TSG101 TRIM21 CAV1 MRC1 TNIP1 HSPA1B CD74 HYAL3 EFNB2 CAV2 TMPRSS4 EPS15 TNFRSF14 HLA-DRB1 SCRIB ITCH CHMP4B RXRA HYAL1 SMPD1 CD55 TRIM11 TRIM14 ITGA2 CASP8 RAB7A
GOBP_BIOLOGICAL_PROCESS_INVOLVED_IN_INTERACTION_WITH_SYMBIONT	0.772870662460568	0.912816827643326	0.0466015072985992	-0.243511145644986	-0.837320751980473	78	FN1 LTF SMARCA4 SMARCB1 LEF1 CTDP1 TFAP4 INPP5K HMGA2 ZNF639 HPN
GOBP_BIOLOGICAL_PROCESS_INVOLVED_IN_INTRASPECIES_INTERACTION_BETWEEN_ORGANISMS	0.914285714285714	0.97525110812899	0.0391956336118146	-0.231670992690688	-0.727245528874444	47	LTF CNTNAP2 CIC BRINP1 EXT1
GOBP_BIOLOGICAL_PROCESS_INVOLVED_IN_SYMBIOTIC_INTERACTION	0.34375	0.649170813909538	0.0721797965581253	-0.231001702919084	-1.02838110278689	943	KRT8 TP53 MMP1 CREB3L1 FN1 CCL2 LRRC15 MXRA8 KRT18 TYMS CXCL12 EGFR FBLN1 TOP2A NUP210 EFNB3 AP2B1 ICAM1 LTF CENPA SMARCA4 ILF3 CXCL8 NEDD4L BCL2 C1QBP HMGB1 UNG RPL17 KAT2A CXCR4 CDK5RAP3 NUP88 DMBT1 MDFIC SMARCB1 AP1M2 LEF1 SUPT16H TRIM32 CUL7 PSME3 CTDP1 NUP62 GADD45GIP1 USP11 SSRP1 BUB1 ITGB1 KPNA2 KRT19 WRAP53 CHMP7 POLR2I GTF2F1 HCFC1 YWHAE PIK3R1 CHMP1B CR2 AAAS PSMB6 CRTC1 TRIM28 BCL2L11 …
GOBP_BIOMINERALIZATION	0.0781954887218045	0.289995660150317	0.195789002148949	-0.33444706052724	-1.25710772247546	140	COL1A1 COL1A2 GREM1 FBN2 ASPN LTF OSR2 HEY1 TMEM119 ALPL DDR2 LTBP3 FOXO1 ATP2B1 FAM20A BMP7 TGFB3 OMD ALOX15 SLC20A1 ROCK1 LGR4 COMP NOTCH1 FGFR2
GOBP_BIOTIN_METABOLIC_PROCESS	0.682758620689655	0.872595201720138	0.0564118388217596	-0.402050082859269	-0.848230748026642	9	SLC5A6 HLCS PCCB MCCC1 MCCC2
GOBP_BLASTOCYST_DEVELOPMENT	0.314152410575428	0.621668505610314	0.0908241419007155	-0.307847218039858	-1.07733008903364	88	ASF1B GINS4 PEMT BRCA2 SALL4 NLE1 ACTL6A ZPR1 XAB2 BYSL NBN NCAPG2 RPL7L1 SUPT6H NPM2 TTLL1 CNOT3 MFNG PRPF19 CNOT2 SRF NASP YAP1 WDR74 GINS1 TTLL4 TET1 PTPN18 JUNB SKIL
GOBP_BLASTOCYST_FORMATION	0.318327974276527	0.625770273224044	0.0919686140000427	-0.371801212678805	-1.08788641702906	33	NLE1 ACTL6A BYSL RPL7L1 SUPT6H CNOT3 MFNG CNOT2 SRF YAP1 WDR74 TET1 PTPN18 JUNB SKIL
GOBP_BLASTOCYST_GROWTH	0.156729131175469	0.427440492574435	0.143758989039275	-0.495486334931087	-1.27602341622884	19	GINS4 BRCA2 SALL4 ZPR1 NBN NCAPG2 PRPF19
GOBP_BLASTODERM_SEGMENTATION	0.721666666666667	0.889341582394694	0.0522693317499306	-0.33732425925975	-0.833682481820001	15	PLD6 NRP2 FRS2
GOBP_BLEB_ASSEMBLY	0.636998254799302	0.847189200556353	0.0602484086158019	-0.406299895742688	-0.885523223631337	10	PMP22 EMP3 MYLK
GOBP_BLOOD_COAGULATION_INTRINSIC_PATHWAY	0.0883333333333333	0.31083654470562	0.193813302725311	-0.573281985817442	-1.38504126155834	14	C1QBP A2M SERPING1
GOBP_BLOOD_VESSEL_ENDOTHELIAL_CELL_DIFFERENTIATION	0.151724137931034	0.419825199085892	0.147331213699377	-0.610762814969881	-1.28856533425986	9	HEY1 NRP1 NOTCH1
GOBP_BLOOD_VESSEL_ENDOTHELIAL_CELL_MIGRATION	0.268933539412674	0.577582254717913	0.0995791200495904	-0.30678767726941	-1.10761870051546	109	ROBO1 GREM1 THBS1 PIK3R3 SOX18 HMGB1 NF1 NR4A1 ETS1 AKT3 PRKD1 KDR STAT5A P2RX4 SPRED1 NRP1 AKT1 NOTCH1 HDAC7 EPHB4 TNF CDH5 VASH1 SCARB1 MAP3K3 TBXA2R ALOX12 SRF ABL1 NOS3 APOA1 EGR3 DLL4 ACVRL1
GOBP_BLOOD_VESSEL_ENDOTHELIAL_CELL_PROLIFERATION_INVOLVED_IN_SPROUTING_ANGIOGENESIS	0.669191919191919	0.866263243265104	0.0760837160951725	0.308004172460881	0.85530452656422	22	EPHA2 FGFBP1 HMOX1 PDCD10 SEMA5A VEGFA ITGB1BP1
GOBP_BLOOD_VESSEL_MATURATION	0.139896373056995	0.404652013846255	0.154190966581424	-0.630840441081317	-1.30596666899877	8	MMP2 CDH5 ACVRL1 S1PR1 RECK LYL1
GOBP_BLOOD_VESSEL_MORPHOGENESIS	0.000356092080194127	0.00597700357226178	0.49849310876659	-0.327147962268614	-1.40590344128229	550	CREB3L1 FN1 CCL2 THBS2 ROBO1 SOX4 SPARC IL6 THY1 FKBP10 MMP2 SERPINF1 NRCAM EMILIN1 LOXL2 TEAD2 SULF1 RAMP1 GREM1 C3 THBS1 NTRK2 ISM1 SFRP1 MCAM ANGPTL2 PRRX1 COL8A2 NGFR COL8A1 ADAMTS1 VEZF1 RUNX1 PIK3R3 COL4A2 SMOC2 CXCL8 RASIP1 HEY1 BRCA1 HSPB6 COL15A1 GJA5 MMP14 SOX18 ADAM12 HMGB1 SPHK1 CCL11 PDGFRB HSPG2 TBX2 NF1 CXCR4 FMNL3 B4GALT1 RAMP2 COL4A1 FOLR1 NR4A1 LEF1 CUL7 LRP5 ETS1 AKT3 SPRY2 MED…
GOBP_BLOOD_VESSEL_REMODELING	0.460106382978723	0.736494508166178	0.0999276973731092	0.311831622868651	0.982266389239317	39	FOXC2 TMBIM1 CEACAM1 CST3 BAK1 SEMA3C NOL3 EPAS1 ATP7A
GOBP_BMP_SIGNALING_PATHWAY_INVOLVED_IN_HEART_DEVELOPMENT	0.589108910891089	0.820341273257761	0.0817515582532145	0.44745253859192	0.899325220496683	6	BMP2 BMP4 MSX1
GOBP_BODY_FLUID_SECRETION	0.508333333333333	0.769912709604579	0.0965629554309422	0.268793580078698	0.961744003618115	74	ADA STK39 HK2 P2RY2 ZBTB7B VAMP8 OAS2 CHRM3 CAV1 ALOX12B CELSR2 MT-CO2 XDH ATP7A NCOA1 PRKCE
GOBP_BODY_MORPHOGENESIS	0.00734957016368137	0.0613276701440976	0.407017918923954	-0.501692553121404	-1.57330845331901	46	COL1A1 MMP2 PHLDB1 LEF1 CDON TGFB3 FUZ MYH3 CLASP1 GNAS LRP6 WNT3 IFT122 SGPL1 PTPN11 ZNF281 NOG CRISPLD1 PDGFRA ARID5B CRISPLD2
GOBP_BONE_CELL_DEVELOPMENT	0.357827476038339	0.661667411588781	0.0850427463764322	-0.371112098685744	-1.07643969230819	31	FBN1 LTF MED1 SH2B3 MEIS1 PIP4K2A SRF PTPN6
GOBP_BONE_DEVELOPMENT	6.15926012179941e-06	0.00021223252865667	0.610526878385931	-0.458014555124119	-1.759198977816	178	TP53 COL1A1 SULF2 SULF1 GREM1 SERPINH1 SFRP4 FBN1 GLI3 LTF OSR2 ANXA6 MMP14 KAT2A EPYC BGN TMEM119 HOXA11 ALPL LRP5 MED1 DYM LTBP3 RAB23 EXT1 MEGF8 TSKU TGFB3 SH3PXD2B P3H1 CDX1 SH2B3 COMP FGFR2 AMER1 COL13A1 MMP13 MEIS1 TWIST1 PIP4K2A SFRP2 PAPPA2 DCHS1 THBS3 STC1 ASXL1 COL27A1 CHSY1 SRF PTPN6 TULP3 GNAS LRP6 TFAP2A LOX CTC1 NAB2 SMAD1 FOXC1 VKORC1 CHAD GLG1 RARB SLC38A10 MCPH1 ENG FOXP1 PTPN11 …
GOBP_BONE_GROWTH	0.459770114942529	0.736270753512133	0.0732558655828455	-0.365737118436614	-0.998747101597311	24	ANXA6 DDR2 EXT1 TSKU COMP FGFR2 THBS3 STC1 BNC2 COL27A1 EVC RARB
GOBP_BONE_MARROW_DEVELOPMENT	0.125862068965517	0.382008440336714	0.163180127180689	-0.623535828157138	-1.31551337628818	9	TP53 LRP5 ASXL1 CTC1
GOBP_BONE_MATURATION	0.493355481727575	0.760010823804175	0.0702812841717392	-0.384210612089265	-0.987375552682439	18	GREM1 LTF DCHS1 THBS3 LEP PHOSPHO1 IFT80 PLXNB1 SNX10 FAT4 XYLT1 IGF1 MBTPS2
GOBP_BONE_MINERALIZATION	0.306501547987616	0.614131311037406	0.0919686140000427	-0.301309015716424	-1.08310526620629	104	COL1A2 GREM1 FBN2 ASPN LTF OSR2 TMEM119 DDR2 LTBP3 ATP2B1 BMP7 TGFB3 OMD ALOX15 LGR4 COMP FGFR2 TWIST1 ERCC2
GOBP_BONE_MINERALIZATION_INVOLVED_IN_BONE_MATURATION	0.395509499136442	0.692233989088759	0.0838361057159929	-0.527250192986083	-1.09151400801559	8	GREM1 LTF
GOBP_BONE_MORPHOGENESIS	2.28946619823296e-05	0.000622809597918583	0.575610261071129	-0.537326462565316	-1.87229995777967	84	COL1A1 SERPINH1 SFRP4 GLI3 LTF OSR2 ANXA6 MMP14 TMEM119 HOXA11 ALPL LRP5 LTBP3 RAB23 EXT1 MEGF8 TSKU TGFB3 CDX1 COMP FGFR2 COL13A1 MMP13 TWIST1 SFRP2 PAPPA2 THBS3 STC1 COL27A1 CHSY1 GNAS LRP6 TFAP2A NAB2 FOXC1 GLG1 RARB
GOBP_BONE_REMODELING	0.418351477449456	0.706952682693336	0.0753093764172773	-0.29496941679618	-1.02513475347937	82	IL6 EGFR P3H4 GREM1 SFRP1 CTHRC1 TMEM64 CD38 TMEM119 NF1 LRP5 LTBP3 TGFB3
GOBP_BONE_RESORPTION	0.329639889196676	0.635821940441253	0.124434168630393	0.312938521291893	1.06164741823349	56	CA2 PDK4 ADRB2 RAC2 SYK ACP5 CLDN18 TNFSF11 GPR137B TRAF6 PLEKHM1 RAC1 IL7 DCSTAMP IL20RA CSF1R P2RX7 ATP6AP1
GOBP_BONE_TRABECULA_FORMATION	0.000224998538701267	0.00413296948111924	0.518848077743792	-0.86698995494135	-1.82914410259904	9	COL1A1 MMP2 GREM1 SFRP1 FBN2
GOBP_BONE_TRABECULA_MORPHOGENESIS	0.000579785540398785	0.00880256799255288	0.477270815362862	-0.794071446523615	-1.82954158034446	12	COL1A1 MMP2 GREM1 SFRP1 FBN2
GOBP_BOX_C_D_SNORNP_ASSEMBLY	0.348877374784111	0.653257085651347	0.0908241419007155	-0.54323846988477	-1.12461295881941	8	PIH1D1 NUFIP1 RUVBL2 RUVBL1
GOBP_BRADYKININ_CATABOLIC_PROCESS	0.267226890756303	0.575828617818605	0.105125131597001	-0.685080147189476	-1.19047449798321	4	ECE1
GOBP_BRAINSTEM_DEVELOPMENT	0.135451505016722	0.397082458184168	0.154190966581424	-0.671953403498664	-1.29679010216271	6	SMAD4 ATIC GART
GOBP_BRAIN_DERIVED_NEUROTROPHIC_FACTOR_RECEPTOR_SIGNALING_PATHWAY	0.237458193979933	0.540838910433858	0.112378519110475	-0.631661370454947	-1.21903127338819	6	NTRK2 NFATC4 SLC2A4 FSTL4
GOBP_BRAIN_MORPHOGENESIS	0.231511254019293	0.531493672307425	0.11146266692298	-0.399357701680584	-1.16851641247758	33	NF1 OTX1 AKT3 SMO FANCD2 FZD3 VPS51 CDH2 FANCC PAFAH1B1 ZNF335 SLC6A4 SOS1
GOBP_BRANCHED_CHAIN_AMINO_ACID_BIOSYNTHETIC_PROCESS	0.113144758735441	0.358168276385538	0.169570644405628	-0.731792187318539	-1.34325826851045	5	BCAT1 BCAT2 ILVBL SDS
GOBP_BRANCHED_CHAIN_AMINO_ACID_METABOLIC_PROCESS	0.272285251215559	0.580438103738545	0.101713902282311	-0.429880571298412	-1.16427328784695	23	BCAT1 IVD BCAT2 ACAD8 BCKDHB MCCC1 ALDH6A1 ILVBL SDS MCCC2
GOBP_BRANCHED_CHAIN_AMINO_ACID_TRANSPORT	0.377586206896552	0.678501661476942	0.0862865626267245	-0.522182210323536	-1.10168117294974	9	SLC43A1 SLC43A2
GOBP_BRANCHING_INVOLVED_IN_BLOOD_VESSEL_MORPHOGENESIS	0.0928	0.318520540416762	0.184706471207739	-0.470580385955556	-1.35995847271598	30	COL4A1 LEF1 NFATC4 KDR PLXND1 NRP1 SEMA3E SFRP2 NRARP SRF ABL1 DLL4 CTNNB1 SIRT6 ENG
GOBP_BRANCHING_INVOLVED_IN_LABYRINTHINE_LAYER_MORPHOGENESIS	0.776094276094276	0.914563972589881	0.0493910105981501	-0.33570535475412	-0.773465546401166	12	RSPO3 ST14 FGFR2 SPINT2 SOCS3
GOBP_BRANCHING_INVOLVED_IN_MAMMARY_GLAND_DUCT_MORPHOGENESIS	0.61219512195122	0.832912107009788	0.0789209638180035	0.317192101335733	0.875607620398818	20	EPHA2 BTRC KDM5B
GOBP_BRANCHING_INVOLVED_IN_PROSTATE_GLAND_MORPHOGENESIS	0.122895622895623	0.376088707958859	0.163180127180689	-0.572840758440267	-1.31982580543697	12	SFRP1 NKX3-1 BMP7 FGFR2 FRS2
GOBP_BRANCHING_INVOLVED_IN_SALIVARY_GLAND_MORPHOGENESIS	0.408783783783784	0.701012860953864	0.0808589150280032	-0.392396017728246	-1.0305603340178	20	PLXNA1 BMP7 PLXND1 FGFR2 TNF LAMA5
GOBP_BRANCHING_MORPHOGENESIS_OF_AN_EPITHELIAL_TUBE	7.41468338151274e-05	0.00166375283241758	0.538434096309916	-0.465456864457913	-1.74090507242038	137	TNC SIX4 GREM1 WNT2 GLI3 RASIP1 SMAD4 PAK1 NKX3-1 BCL2 FOXA1 TIMELESS MMP14 CCL11 HOXA11 COL4A1 LEF1 LRP5 SPRY2 MED1 ADAMTS16 SMO DLG5 EXT1 NFATC4 BMP7 GLI2 KDR PLXND1 NRP1 LGR4 NOTCH1 FGFR2 FOXF1 TNF LAMA5 SIX2 SEMA3E SFRP2 DCHS1 NRARP KRAS SRF MYC ABL1 LRP6 PBX1 DLL4 YAP1 CTNNB1 FGF1 SIRT6 CLIC4 SLIT2 TCF21 PHB2 ENG SIX1 TIE1 SALL1
GOBP_BRANCHING_MORPHOGENESIS_OF_A_NERVE	0.794066317626527	0.9235149002874	0.0499913914024592	-0.351050973649433	-0.765109204068902	10	FGFR2 BCL11A DLX2
GOBP_BRANCHIOMOTOR_NEURON_AXON_GUIDANCE	0.922693266832918	0.978855501207347	0.0596037042575973	0.304082455231186	0.585570976262838	5	PLXNA3 MYCBP2 SEMA3F
GOBP_BRANCH_ELONGATION_OF_AN_EPITHELIUM	0.0228150976106617	0.133963546007947	0.352487857583619	-0.599483479238404	-1.51918252755325	17	TNC SIX4 SPRY2 MED1 FGFR2 YAP1 FGF1 SIX1
GOBP_BRONCHIOLE_DEVELOPMENT	0.389027431421446	0.687881112808215	0.106323255932708	0.559534184414634	1.07749386057478	5	MMP12 HOXA5
GOBP_BRONCHUS_DEVELOPMENT	0.0458814610439813	0.212062047359925	0.321775918075361	-0.692669124588475	-1.46136830890867	9	SPDEF SRF TULP3
GOBP_BROWN_FAT_CELL_DIFFERENTIATION	0.00358017382028894	0.0369073076976004	0.431707695803346	0.541488585320731	1.70909688994521	41	FABP4 BNIP3 METRNL ADRB2 PIM1 LRG1 ZBTB7B PPARGC1A FABP3 CEBPB ARL4A SOX13
GOBP_BRUSH_BORDER_ASSEMBLY	0.72069825436409	0.888878971008257	0.0716527366829457	0.404279223832875	0.77851969329377	5	MYO7B CDHR2 CDHR5
GOBP_BUD_ELONGATION_INVOLVED_IN_LUNG_BRANCHING	0.0871021775544389	0.307773347327554	0.195789002148949	-0.688320274562407	-1.38161225097466	7	SPRY2 FGFR2 YAP1
GOBP_BUNDLE_OF_HIS_CELL_TO_PURKINJE_MYOCYTE_COMMUNICATION	0.17910447761194	0.45945524814742	0.131457611642763	-0.528592856807688	-1.25225318661194	13	GJA5 CACNA2D1 DSG2 RANGRF PKP2
GOBP_BUNDLE_OF_HIS_CELL_TO_PURKINJE_MYOCYTE_SIGNALING	0.0284100883120315	0.155242532434779	0.352487857583619	-0.773976080567857	-1.49368172757991	6	GJA5 CACNA2D1 RANGRF
GOBP_B_1_B_CELL_DIFFERENTIATION	0.752079866888519	0.901473420615115	0.0502948063662358	-0.423987580372059	-0.778260321645932	5	CD19 MALT1
GOBP_B_CELL_ACTIVATION	0.000496103922028361	0.00786057260812167	0.477270815362862	-0.393670667085345	-1.55784449154505	224	TP53 IGLL5 IL6 VCAM1 INHBA CD79A SFRP1 MZB1 IL27RA CD320 BCL2 CD38 FOXJ1 MMP14 UNG TCF3 PKN1 PRKDC LEF1 TNFRSF13C MS4A1 TIRAP ITGB1 CD79B MSH2 JAK3 PIK3R1 CR2 BCL3 CLCF1 ATM SLC39A10 THOC1 BLK CD27 HMGB3 CD70 CD22 AHR IKZF3 LFNG ITGA4 INHA NBN TPD52 ZAP70 MSH6 SUPT6H CD19 TNFAIP3 ATP11C PPP2R3C TNFRSF4 MFNG PAWR TNFSF13 MLH1 POU2AF1 PTPN6 ABL1 EXO1 GPS2 BANK1 IL11 LYN STAT5B IL7R PTPN2 FCRL3 MALT…
GOBP_B_CELL_ACTIVATION_INVOLVED_IN_IMMUNE_RESPONSE	0.160572337042925	0.432159322472128	0.136490437780413	-0.362397218385775	-1.21352056026811	68	IL6 IL27RA UNG MSH2 BCL3 CLCF1 THOC1 LFNG NBN MSH6 SUPT6H CD19 MFNG TNFSF13 MLH1 POU2AF1 ABL1 EXO1 EXOSC6 EXOSC3 LGALS1 ITFG2 ERCC1 TP53BP1 DLL1 PAXIP1 RIF1 NKX2-3 TFRC FOXP3 TNFSF4 PTK2B
GOBP_B_CELL_APOPTOTIC_PROCESS	0.544570502431118	0.794952012167903	0.0642140881844605	-0.342246761315914	-0.926928985994207	23	AURKB PKN1 SLC39A10 BCL2L11 ORMDL3 BLK
GOBP_B_CELL_CHEMOTAXIS	0.753022452504318	0.901882024817197	0.0519512476197082	-0.385727551776731	-0.798533659432867	8	CXCL13 HSD3B7 CYP7B1 GAS6 PTK2B
GOBP_B_CELL_DIFFERENTIATION	0.000505654138042129	0.00796976853324235	0.477270815362862	-0.447910686998051	-1.62755106104163	114	TP53 IL6 VCAM1 INHBA CD79A SFRP1 BCL2 MMP14 TCF3 PRKDC MS4A1 ITGB1 CD79B MSH2 JAK3 PIK3R1 CR2 BCL3 CLCF1 ATM CD27 HMGB3 IKZF3 LFNG ITGA4 INHA TPD52 CD19 ATP11C PPP2R3C MFNG POU2AF1 PTPN6 ABL1
GOBP_B_CELL_HOMEOSTASIS	0.430079155672823	0.715557383103557	0.103576326612592	0.346486494208835	1.00987296492473	27	ADA SPNS2 BAK1 TNFSF13B BCL10 CD74 SOS2
GOBP_B_CELL_LINEAGE_COMMITMENT	0.00119748793252513	0.0157448654566835	0.45505986738723	-0.918955443792097	-1.68681016230788	5	TP53 BCL2 TCF3 PRKDC
GOBP_B_CELL_MEDIATED_IMMUNITY	0.030116038823351	0.160987626934097	0.352487857583619	-0.380184269639133	-1.36695525868944	105	IGLL5 C3 C4B IL27RA C4A FOXJ1 C1QBP UNG C1R C1S MSH2 CR2 BCL3 CLCF1 THOC1 CD27 SERPING1 CD70 NBN TNF MSH6 SUPT6H CD19 TNFSF13 MLH1 SUSD4 PTPN6 EXO1 IL13RA2
GOBP_B_CELL_PROLIFERATION	0.0389408099688474	0.193208805237687	0.287857117255149	-0.410705364118706	-1.41586713964974	77	CD79A MZB1 CD320 BCL2 CD38 PKN1 LEF1 TNFRSF13C MS4A1 TIRAP CR2 CLCF1 ATM SLC39A10 BLK CD70 CD22 AHR IKZF3 CD19 TNFRSF4 PAWR
GOBP_B_CELL_PROLIFERATION_INVOLVED_IN_IMMUNE_RESPONSE	0.3561872909699	0.660050370287486	0.0878312634480124	-0.584538883366422	-1.12809048117326	6	CD19 ABL1
GOBP_B_CELL_RECEPTOR_SIGNALING_PATHWAY	0.0149145484603059	0.10110998049368	0.380730400722792	-0.472601833197957	-1.55365270773898	59	IGLL5 CD79A RUNX1 BCL2 CD38 MS4A1 CD79B SLC39A10 BLK CD22 LCK PAX5 CD19 SH2B2 PTPN6 ABL1 GPS2 LYN ELF1 FCRL3 LPXN FOXP1 NFATC2 STAP1
GOBP_C21_STEROID_HORMONE_BIOSYNTHETIC_PROCESS	0.8075	0.928333908574935	0.066132620475844	0.27238527677239	0.756837271063805	21	ADM BMP2 PPARGC1A STARD3NL
GOBP_C21_STEROID_HORMONE_METABOLIC_PROCESS	0.0194904700283399	0.120173860656021	0.352487857583619	0.52614124242114	1.6085906565186	33	AKR1C3 AKR1C2 DHRS9 ADM AKR1C1 BMP2 PPARGC1A STARD3NL SRD5A1
GOBP_C4_DICARBOXYLATE_TRANSPORT	0.062023509151952	0.255896057990258	0.321775918075361	-0.553458728945092	-1.51137326107479	24	NTSR1 SLC25A10 SLC1A5 LRRC8D SLC25A11 SLC25A13 SLC12A2 SLC1A4
GOBP_CADMIUM_ION_TRANSMEMBRANE_TRANSPORT	0.0998336106489185	0.330990044241681	0.181383128498408	-0.739400065851921	-1.35722308792623	5	SLC39A14 SLC39A8
GOBP_CALCINEURIN_MEDIATED_SIGNALING	0.33596214511041	0.642263330249557	0.0878312634480124	-0.357215099607689	-1.08765903106209	41	LMCD1 CHERP NFATC4 HOMER3 NFATC1 TNF GSK3B NR5A1 PTBP1 MAPK7 DYRK2
GOBP_CALCITONIN_FAMILY_RECEPTOR_SIGNALING_PATHWAY	0.59866220735786	0.82516575922565	0.0611692626746689	-0.478562581584512	-0.923568830566182	6	RAMP1 RAMP2 RAMP3
GOBP_CALCIUM_ACTIVATED_PHOSPHOLIPID_SCRAMBLING	0.475873544093178	0.746194011132194	0.0721797965581253	-0.552742194408423	-1.01459886544339	5	ANO3 ANO7 ANO4
GOBP_CALCIUM_DEPENDENT_CELL_CELL_ADHESION_VIA_PLASMA_MEMBRANE_CELL_ADHESION_MOLECULES	0.32753164556962	0.634121911062134	0.0894366833718621	-0.362235564898772	-1.09445446266793	40	CDH11 PCDHB5 ARVCF CDH24 CDH5 ATP2C1 PCDHB2 PCDHB3 DCHS1 AJUBA PCDH12 CDH22 CDH2 PCDHB14 CDH6
GOBP_CALCIUM_IMPORT_INTO_THE_MITOCHONDRION	1	1	0.0545680646670941	0.166845912219154	0.394943544299828	11	VDAC1 PSEN2 MCU OPA1
GOBP_CALCIUM_INDEPENDENT_CELL_CELL_ADHESION_VIA_PLASMA_MEMBRANE_CELL_ADHESION_MOLECULES	0.19	0.475285380507343	0.159646701919906	0.445621391583902	1.2381832158125	21	CLDN1 BMP2 CLDN4 CLDN11 CLDN18 CLDN16 CLDN23
GOBP_CALCIUM_ION_EXPORT	0.549738219895288	0.797637992862782	0.0673623868166279	-0.433627673347918	-0.945083617254941	10	ATP2B1 YWHAE LETM1 RGS9
GOBP_CALCIUM_ION_EXPORT_ACROSS_PLASMA_MEMBRANE	0.174204355108878	0.452581978682351	0.134273452883202	-0.640352621024969	-1.28533047601174	7	ATP2B1 YWHAE RGS9 SLC35G1
GOBP_CALCIUM_ION_IMPORT	0.386792452830189	0.685866801783	0.0799858801499946	-0.306463944212351	-1.04523450591967	73	CCL2 CXCL12 CACNA2D1 PDGFRB ORAI1 MS4A1 CACNA1H SLC25A23 SLC24A1 STC1 RAMP3 SPHK2 CACNA1A TRPV2 CTNNB1 FCRL3 ATP2A1 AFG3L2 SLC24A2
GOBP_CALCIUM_ION_IMPORT_INTO_CYTOSOL	0.632890365448505	0.844661533942449	0.0582216241124161	-0.325701719181258	-0.869310086695257	21	CACNA2D1 MS4A1 SLC24A1 RAMP3 TRPV2
GOBP_CALCIUM_ION_IMPORT_INTO_SARCOPLASMIC_RETICULUM	0.998319327731092	1	0.037770500132479	-0.251585347365427	-0.437183797156442	4	ATP2A1 PLN
GOBP_CALCIUM_ION_REGULATED_EXOCYTOSIS	0.667605633802817	0.865185962741693	0.0819778796501272	0.262473808819596	0.88848182065868	58	RIMS3 SYT7 VAMP3 STXBP1 SYT12 HYAL3 STXBP3 SYT13 BAIAP3 RIMS2 SDF4 TRIM9 UNC13B RAB3GAP1 VAMP2 ARF1
GOBP_CALCIUM_ION_REGULATED_EXOCYTOSIS_OF_NEUROTRANSMITTER	0.0920398009950249	0.31714587979642	0.234392647294686	0.524747369479672	1.38856315384325	17	RIMS3 SYT7 STXBP1 RIMS2 UNC13B RAB3GAP1 DOC2B ATP2A2 SYT2 RIMS1
GOBP_CALCIUM_ION_TRANSMEMBRANE_TRANSPORT	0.166898470097357	0.441456698131268	0.12384217120105	-0.27831701835496	-1.13324444543396	277	CEMIP THY1 TSPAN13 GEM PDE4B JPH1 CACNA2D1 ANXA6 ASIC1 ORAI3 ORAI1 CHERP CX3CL1 CACNB3 ATP2B1 ATP2A3 YWHAE CCL19 APLNR NTSR1 CACNA1H P2RX4 LCK GPER1 SLC25A23 CD19 ATP2C1 CACNB1 BHLHA15 JSRP1 SLC24A1 ADRA2A ORAI2 RASA3 RAMP3 PRKACA DMD PTPN6 TRPM7 ABL1 CACNA1A EHD3 STAC3 TRPV2 LYN MCOLN1 RYR3 THADA CORO1A YME1L1 STIM2 PHB F2RL3 PHB2 LETM1 ATP2A1 CACHD1 RGS9 CUL5 AFG3L2 RYR2 SLC24A2 JPH2 JPH3
GOBP_CALCIUM_ION_TRANSMEMBRANE_TRANSPORT_VIA_HIGH_VOLTAGE_GATED_CALCIUM_CHANNEL	0.298507462686567	0.608338321986262	0.09754492162472	-0.484490610548377	-1.14777357115043	13	CACNA2D1 CACNB3 CACNB1
GOBP_CALCIUM_ION_TRANSPORT	0.0370879120879121	0.187046181150109	0.276500599254472	-0.299567970393097	-1.24763185554558	368	CCL2 CEMIP THY1 TSPAN13 RAMP1 GEM CXCL12 PDE4B ICAM1 JPH1 BCL2 CACNA2D1 ANXA6 ASIC1 ORAI3 PDGFRB CXCR4 RAMP2 ORAI1 CHERP MS4A1 CX3CL1 CACNB3 ATP2B1 ATP2A3 YWHAE CAMK2B HOMER3 CCL19 INPP5K MYLK APLNR NTSR1 ARRB2 CACNA1H P2RX4 LCK GJA4 GPER1 SLC25A23 CD19 ATP2C1 CACNB1 BHLHA15 JSRP1 SLC24A1 ADRA2A ORAI2 RASA3 STC1 WFS1 RAMP3 SPHK2 PRKACA DMD PTPN6 TRPM7 ABL1 CACNA1A EHD3 STAC3 TRPV2 CTNNB1 LYN P2RX…
GOBP_CALCIUM_ION_TRANSPORT_INTO_CYTOSOL	0.285496183206107	0.595505467586465	0.0952879846194844	-0.289465449897768	-1.09164105853255	145	CEMIP THY1 JPH1 BCL2 CACNA2D1 CHERP MS4A1 CX3CL1 CACNB3 CCL19 APLNR NTSR1 P2RX4 LCK GPER1 CD19 JSRP1 SLC24A1 RASA3 RAMP3 PRKACA DMD PTPN6 ABL1 TRPV2 LYN MCOLN1 RYR3 CORO1A F2RL3 LETM1 RYR2 SLC24A2 JPH2 JPH3 P2RX5 AKAP6 BAX TPCN1 TPCN2 CALM2 PKD2 PTK2B CXCL11 LIME1 PLN TRPV4 TRPM1
GOBP_CALCIUM_MEDIATED_SIGNALING	0.939024390243902	0.984819240509785	0.0360729976388226	-0.205415546725731	-0.794358538518768	187	SELE EGFR VCAM1 CXCL8 LMCD1 SPHK1 CXCR4 RCAN2 CHERP NFATC4 HOMER3 KDR NFATC1 GPR143 PRKAA1 P2RX4 CD22 TNF ZAP70 GSK3B BHLHA15 NR5A1 PTBP1 P2RY11 MAPK7 PRKACA DMD DYRK2
GOBP_CALCIUM_MEDIATED_SIGNALING_USING_INTRACELLULAR_CALCIUM_SOURCE	0.351807228915663	0.655630803707182	0.110564716336619	0.393161144593708	1.08386729867619	19	DEFB1 CCL20 BCAP31 PRNP HOMER2 PTPRJ FIS1 SELP
GOBP_CALMODULIN_DEPENDENT_KINASE_SIGNALING_PATHWAY	0.810874704491726	0.930510503442369	0.0632191170859458	0.325093616190996	0.718425603680729	8	TREM2 ZMPSTE24 LRRK2
GOBP_CAMERA_TYPE_EYE_DEVELOPMENT	0.0209322427492696	0.126590689915677	0.352487857583619	-0.329024147571645	-1.34100944148612	285	THY1 SERPINF1 SDK1 TGIF2 LAMB2 INHBA NAGLU NTRK2 FBN1 COL8A2 COL8A1 WNT2 GLI3 FBN2 OSR2 SMARCA4 SPRED2 WNT5B OBSL1 GDF11 PDGFRB CDK4 TBX2 NF1 COL4A1 LRP5 SPRY2 MED1 ZHX2 ATP2B1 CDON ACTL6A BMP7 TSKU EFEMP1 VIM ZNF513 SPRED1 NRP1 KDM2B NHS FOXF2 MEIS1 FRS2 TWIST1 DLX1 FKBP8 XRN2 LAMC3 PRPH2 RING1 SRF TULP3 FZR1 LRP6 USH1C TFAP2A BCAR3 CRYGS DLL4 ACVRL1 FOXC1 TSPAN12 TMEM231 IFT122 CLIC4 NF2 DLX2 I…
GOBP_CAMERA_TYPE_EYE_MORPHOGENESIS	0.0556414219474498	0.238971138558832	0.237793834423688	-0.36134659605761	-1.3045968818674	109	THY1 SDK1 NAGLU NTRK2 COL8A2 COL8A1 WNT2 GLI3 OBSL1 GDF11 TBX2 NF1 LRP5 ZHX2 CDON BMP7 TSKU KDM2B FOXF2 MEIS1 FRS2 TWIST1 RING1 LRP6 USH1C TFAP2A BCAR3
GOBP_CAMERA_TYPE_EYE_PHOTORECEPTOR_CELL_DIFFERENTIATION	0.0821018062397373	0.2992034947064	0.199915231309662	-0.507618694013641	-1.38619427399082	24	THY1 NAGLU NTRK2
GOBP_CAMP_BIOSYNTHETIC_PROCESS	0.978672985781991	0.997083198965743	0.0544555953940371	0.217251948394487	0.489914378932978	9	ADCY9 ADCY7 ADCY4
GOBP_CAMP_CATABOLIC_PROCESS	0.35	0.654378196332793	0.0905428948469474	-0.53359030804348	-1.12574956560801	9	PDE4B PDE7A
GOBP_CAMP_MEDIATED_SIGNALING	0.613445378151261	0.833856241326675	0.0862865626267245	0.269926023607285	0.908543585062218	55	DEFB1 GAL UBE2B RAPGEF3 NDUFS4 CAP2 GIPR GNAI1 RIMS2 PRKAR1A PRKAR2B CAP1
GOBP_CAMP_METABOLIC_PROCESS	0.95777027027027	0.990061704488485	0.0399218624292714	-0.235267435230605	-0.617889264112453	20	PDE4B PDE7A ADCY3 ADCY6 PDE4A
GOBP_CANNABINOID_SIGNALING_PATHWAY	0.0516593157873695	0.227306036591332	0.321775918075361	0.714263908914427	1.61070205315099	9	MGLL ALOX15B DAGLA CAMK2A CNR1
GOBP_CANONICAL_WNT_SIGNALING_PATHWAY	1.43755654780468e-06	6.31892524781359e-05	0.643551836150722	-0.405926047764785	-1.66653642410154	315	COL1A1 SOX4 ZNF703 SULF2 IGFBP2 WNK2 FZD2 KREMEN2 EGFR IGFBP4 GREM1 LGR5 SFRP1 SFRP4 WNT2 GLI3 CTHRC1 CDK14 PTK7 SOST TMEM64 FZD1 ZBED3 WNT5B BAMBI DACT1 CCAR2 DVL2 FOLR1 LEF1 LRP5 PSME3 SOX2 PSMD3 MLLT3 FZD8 DKK3 TLE2 RSPO3 GLI1 NLE1 CCDC88C BCL9L EXT1 CSNK1G2 PSMB6 PSMC4 NKX2-5 GPRC5B FZD7 GSK3A FUZ BICC1 LGR4 PSMD11 FZD3 NOTCH1 FGFR2 AMER1 PSMC5 SMURF2 CCNY GSK3B WLS SFRP2 DAPK3 NKD2 NR4A2 CTD…
GOBP_CANONICAL_WNT_SIGNALING_PATHWAY_INVOLVED_IN_CARDIAC_MUSCLE_CELL_FATE_COMMITMENT	0.685851318944844	0.872595201720138	0.0721797965581253	0.470608555472393	0.782337687695108	3	WNT3A RBPJ DKK1
GOBP_CANONICAL_WNT_SIGNALING_PATHWAY_INVOLVED_IN_HEART_DEVELOPMENT	0.779831932773109	0.916417157219611	0.0490939668192139	-0.442304703219059	-0.768599807891809	4	CTNNB1
GOBP_CANONICAL_WNT_SIGNALING_PATHWAY_INVOLVED_IN_REGULATION_OF_CELL_PROLIFERATION	0.0258959900146288	0.145373377410966	0.352487857583619	-0.78303880680097	-1.51117171068963	6	SFRP1 DVL2 LRP6 WNT3 CTNNB1
GOBP_CARBOHYDRATE_BIOSYNTHETIC_PROCESS	0.366477272727273	0.669271705024892	0.118815039412263	0.248734973790292	1.02896622349321	190	FUT3 HAS3 LEPR PPP1R3C FBP1 P2RY1 KAT2B B3GNT8 PC PGK1 SLC2A1 GOT1 PTAFR SIK1 PGAM1 RBP4 NR1D1 NDST1 PPARGC1A PGM2 PPP1R3B IRS2 IMPA1 SMPD3 TALDO1 PPARA GYS2 SESN2 PGD CHST11 HAS2 SIRT7 PGM1 B3GNT3 ALDOA ALDOC ATF3 ST6GALNAC1 ENO1 DGAT2
GOBP_CARBOHYDRATE_CATABOLIC_PROCESS	0.574303405572755	0.813528232218485	0.059476028695732	-0.249849668656378	-0.960388458787844	180	TP53 NUP210 DHTKD1 HMGB1 GIT1 ENOSF1 PGM2L1 NUDT5 MAN2B1 NUP88 LRP5 FUT8 NUP62 ENO3 FUT4 AAAS SEH1L GSK3A PRKAA1 GAA NUP188 NUP35 NCOR1 NUP205 SLC2A6 PHKG1 NUP155 BPGM
GOBP_CARBOHYDRATE_DERIVATIVE_BIOSYNTHETIC_PROCESS	0.326530612244898	0.633292399202889	0.0778840111977068	-0.239224977542815	-1.03468354158947	602	CEMIP VCAN TUSC3 RAMP1 TYMS ST3GAL4 GPC4 PDP1 PXYLP1 DERL3 CAD PRTFDC1 GCDH PFAS PAPSS2 ST6GALNAC5 LMAN1 PIGW UGT8 SLC35B2 BCL2 UGDH TK1 CHST14 NME1 HS6ST2 LUM BGN PDGFRB PRELP HSPG2 SCD5 EXTL2 STT3A DCAKD B4GALT1 NUDT14 GALNT14 FMOD XYLT2 GALNT10 FUT8 BACE2 B3GALNT1 POMK RRM2 GALNT5 CHST1 PID1 ELOVL5 CHSY3 ACSL4 FUT4 JAK3 EXT1 POGLUT1 MAN1A1 CCL19 PAICS PIGT SLC2A10 SLC39A8 TYW1B GALNT15 GPC6 OM…
GOBP_CARBOHYDRATE_DERIVATIVE_CATABOLIC_PROCESS	0.0200243304383375	0.122558060000098	0.352487857583619	0.324630510927499	1.33833037112145	183	PGLYRP3 PGLYRP4 CDA APOBEC3A NCCRP1 DPYD ADA UPP1 GM2A TYMP CD44 CTSL CHIT1 AMPD3 MMP12 CST3 IDS FBXO6 ACOT7 HPSE SDC1 PGM2 GALNS GPC1 FBXO44 APOBEC3B PNP HYAL3 HINT1 GALC NT5C3A APOBEC3D EDEM1 XDH HYAL1 NEU1 CHI3L2 BCAN SDC4
GOBP_CARBOHYDRATE_DERIVATIVE_METABOLIC_PROCESS	0.011023028275476	0.0818346561768747	0.380730400722792	0.24394207074651	1.17627374371522	1018	PGLYRP3 PGLYRP4 CDA SULT2B1 MUC20 MUC21 CWH43 APOBEC3A MUCL1 NCCRP1 AKR1C3 AKR1C2 FUT3 DPYD EPHA2 ADA ELOVL7 HAS3 ABO GLTP UPP1 THEM5 GM2A TYMP FOXL1 MVD HMGCS1 TJP2 GCNT3 FUT2 AKR1C1 FBP1 CD44 ACSL5 ELOVL4 PDK4 MUC1 B3GNT8 HMGCR DDIT4 UGCG HBEGF HK2 KYNU PPARD CTSL PIM1 CHIT1 PINK1 AMPD3 PGK1 PMVK CHST2 PYGL MMP12 MUC15 ACSL1 GALNT6 GUK1 VPS9D1 SRD5A3 CPTP ELOVL1 CST3 BMP2 IDS PGAM1 FBXO6 ITM2B …
GOBP_CARBOHYDRATE_DERIVATIVE_TRANSPORT	0.184782608695652	0.466484996663857	0.169570644405628	0.3261278117673	1.18031731168149	78	SLC28A3 ADA SLC5A1 GLTP P2RY2 SLC37A2 VAMP8 SLC35D2 SLC25A5 SLC50A1 ALOX12B SLC35A4 ABCG1 SLC35A1 PSAP SLC25A24 CD47 PRKCE
GOBP_CARBOHYDRATE_HOMEOSTASIS	0.254931714719272	0.561344543985901	0.101713902282311	-0.283079731448358	-1.10022139766419	197	SOX4 IL6 SLC39A14 SERPINF1 IGFBP5 NGFR ICAM1 SMARCA4 FOXA1 POMC NME1 UCP2 NCOA5 SMARCB1 NMB LRP5 BACE2 RAB11B STAR FOXO1 SESN3 PIK3R1 HMGN3 INPP5K IRS1 PRKAA1 WDR35 AKT1 GPER1 SIN3A AGER PIH1D1 ZNF236 BHLHA15 PCK2 ADRA2A WFS1 PRKACA SRF PTPRN PIK3R2 ASPSCR1 CRY1 SSTR5
GOBP_CARBOHYDRATE_IMPORT_ACROSS_PLASMA_MEMBRANE	0.314356435643564	0.621670299414936	0.119887845115423	0.580074160211964	1.1658785615089	6	SLC5A1 SLC2A1
GOBP_CARBOHYDRATE_MEDIATED_SIGNALING	0.00313282270306989	0.0334219782891919	0.431707695803346	-0.835154339925342	-1.67634095658313	7	CLEC7A SMARCA4 SMARCB1 COLEC12 AGER PIH1D1
GOBP_CARBOHYDRATE_METABOLIC_PROCESS	0.597964376590331	0.824985588568976	0.048505983646947	-0.222528271894717	-0.960126002606968	565	TP53 ISYNA1 C1QTNF1 SLC39A14 ALDH1B1 LANCL2 IGFBP4 ST3GAL4 LDHB GLB1L2 NUP210 G6PC3 ST6GALNAC5 DHTKD1 C1QTNF3 SPATA20 POMC UGDH HMGB1 CHST14 KAT2A GIT1 ENOSF1 PGM2L1 ITPK1 NUDT5 MAN2B1 IGF2 B4GALT1 NUP88 LRP5 FUT8 B3GALNT1 NUP62 POMK CHST1 ENO3 YDJC SLC37A4 MLEC FUT4 EXT1 AAAS MAN1A1 GNPTAB INPP5K SEH1L GSK3A MAN1C1 GLB1L NTSR1 IRS1 PRKAA1 GAA MPDU1 SLC25A10 IDH2 IDUA CYB5A NUP188 AKT1 SOGA1 NUP3…
GOBP_CARBOHYDRATE_PHOSPHORYLATION	0.575757575757576	0.813994189246898	0.0840745577910723	0.328625115316918	0.9125673409796	22	HK2 PFKFB2 HKDC1 IPPK HK3 PFKFB4 GNPTG
GOBP_CARBOHYDRATE_TRANSMEMBRANE_TRANSPORT	0.196629213483146	0.484749223832052	0.166933848713193	0.307843316218631	1.14612792847531	95	FABP5 SLC5A1 HK2 PPARD NFE2L2 SLC2A9 PPBP SLC2A1 PEA15 TRIB3 OCLN OPN3 IL1B SLC27A4 IRS2 RNASEL RAP1A SLC50A1 SLC5A3 SESN2 STXBP3
GOBP_CARBOHYDRATE_TRANSPORT	0.0922619047619048	0.317546197583511	0.257206466468838	0.320531826983307	1.24065399279316	127	FABP5 AQP3 SLC5A1 HK2 PPARD NFE2L2 SLC37A2 SLC2A9 PPBP SLC2A1 PEA15 TRIB3 EZR OCLN OPN3 IL1B SLC35D2 SLC27A4 IRS2 RNASEL SMPD3 RAP1A SLC50A1 SLC5A3 SESN2 SLC35A4 STXBP3 SLC35A1
GOBP_CARBON_CATABOLITE_REGULATION_OF_TRANSCRIPTION	0.890274314214464	0.964812500597252	0.0613026075396207	0.32825489529282	0.632119795775574	5	USF1 NCOA1 FOXA2
GOBP_CARBON_DIOXIDE_TRANSPORT	0.0609511423387688	0.253565548852569	0.321775918075361	0.839234310401162	1.52668458326499	4	CA2 AQP6
GOBP_CARBOXYLIC_ACID_TRANSPORT	0.144262295081967	0.410508886532918	0.213927855492356	0.266749122276214	1.1423428884526	253	ANXA1 SLC6A11 SLC6A14 SLC10A6 SLC22A3 AKR1C1 SLCO1B3 SLC26A9 FOLR3 CEACAM1 PLA2G4F PLA2G2F SYK CD36 CES1 SLC16A5 PNPLA8 STXBP1 MPC1 ARG1 IL1B SLC35D2 SLC27A4 ACE2 SLC6A8 TNFSF11 SLC19A2 PPFIA3 ABCG2 BDKRB2 PSAP SLC38A2 EMB PLA2R1 ABCC2 SFXN1 MPC2 RXRA NCOA1 STARD5 AQP9 PLA2G2D PER2 SLC7A11 SNAP25 SLC10A7 SLC23A2 SLC38A3 ATP1A2 PLA2G3 UNC13B RAB3GAP1 VAMP2 SLC38A6 SLC13A5 RGS4
GOBP_CARDIAC_ATRIUM_DEVELOPMENT	0.0942492012779553	0.321433737873782	0.183023938384487	-0.472890018884709	-1.37165451686048	31	SOX4 WNT2 GJA5 SMO NKX2-5 NOTCH1 DLL4 HEG1 ENG NOG WNT11 SOS1 ZFPM1 ACVR1 ISL1 MESP1
GOBP_CARDIAC_ATRIUM_MORPHOGENESIS	0.166397415185784	0.440763649585007	0.135002033828631	-0.46470359904995	-1.28335312490341	25	SOX4 WNT2 SMO NKX2-5 NOTCH1 DLL4 HEG1 ENG NOG SOS1 ZFPM1 ACVR1 ISL1 MESP1
GOBP_CARDIAC_CELL_DEVELOPMENT	0.354430379746835	0.657983274959786	0.0850427463764322	-0.316858336122303	-1.0681007559482	69	SMAD4 PAK1 FHOD3 OBSL1 PDGFRB CTDP1 NKX2-5 GSK3A PARP2 NOTCH1 MYH11
GOBP_CARDIAC_CELL_FATE_COMMITMENT	0.856796116504854	0.951964603268693	0.0618406035753285	0.293788699814657	0.695431783954239	11	TBX18 WNT3A RBPJ WT1 DKK1 TBX3 MESP1 ISL1 ACVR1 SOX17 TENM4
GOBP_CARDIAC_CHAMBER_DEVELOPMENT	9.59395150508765e-05	0.00204848631210483	0.538434096309916	-0.457121364815741	-1.71821153671519	140	TP53 COL11A1 ROBO1 SOX4 FZD2 WNT2 AP2B1 ADAMTS1 PTK7 HEY1 SMAD4 GJA5 TBX6 TBX2 SLIT3 MED1 SALL4 SMO BMP7 NKX2-5 CNTRL GSK3A SMAD7 PLXND1 NRP1 NRP2 NOTCH1 FGFR2 FOXF1 FRS2 SFRP2 SNX17 ZBTB14 PKP2 SRF SAV1 LMO4 TPM1 CRELD1 DLL4 SMAD6 FOXC1 ZFPM2 RARB SLIT2 HEG1 ENG HECTD1 SALL1
GOBP_CARDIAC_CHAMBER_FORMATION	0.204188481675393	0.496486098971584	0.12563992130984	-0.565213381207544	-1.23187227122364	10	SOX4 TBX2 NOTCH1
GOBP_CARDIAC_CHAMBER_MORPHOGENESIS	0.00192538496481763	0.0229044406648027	0.45505986738723	-0.450520815481173	-1.61947184561665	104	TP53 COL11A1 ROBO1 SOX4 FZD2 WNT2 ADAMTS1 HEY1 SMAD4 TBX2 SLIT3 MED1 SMO BMP7 NKX2-5 GSK3A SMAD7 NRP1 NRP2 NOTCH1 FGFR2 FOXF1 SFRP2 PKP2 SRF SAV1 TPM1 DLL4 SMAD6 FOXC1 ZFPM2 RARB SLIT2 HEG1 ENG
GOBP_CARDIAC_CONDUCTION	0.896084337349398	0.967332238568968	0.0376923295943841	-0.212131394701714	-0.794329433417488	138	GJA5 CACNA2D1 DSG2 CACNB3 ATP2B1 ATP2A3 GJC1 YWHAE NKX2-5 RANGRF KCNJ5 NUP155 CACNB1 FXYD6 AKAP9 KCNQ1 PKP2 PRKACA FLNA KCNJ12 KCND2 EHD3 SCN1B RYR3 GJD3
GOBP_CARDIAC_CONDUCTION_SYSTEM_DEVELOPMENT	0.742951907131012	0.896856490014898	0.0507027937029348	-0.337340763818821	-0.79917093283747	13	DSG2 NKX2-5 NOTCH1
GOBP_CARDIAC_EPITHELIAL_TO_MESENCHYMAL_TRANSITION	0.1168	0.364836810137915	0.163180127180689	-0.453854696822468	-1.31162190084129	30	WNT2 HEY1 SMAD4 SNAI1 NOTCH1 TWIST1
GOBP_CARDIAC_LEFT_VENTRICLE_MORPHOGENESIS	0.106779661016949	0.345237346631374	0.176694268938498	-0.607779897946737	-1.36954179986003	11	SMAD4 GSK3A NOTCH1 FOXF1 SFRP2
GOBP_CARDIAC_MUSCLE_CELL_ACTION_POTENTIAL	0.686520376175549	0.873002648785256	0.0517405459873163	-0.259249544012822	-0.879972947256982	70	NEDD4L GJA5 CACNA2D1 DSG2 GJC1 YWHAE RANGRF KCNJ5 NUP155 AKAP9 KCNQ1 PKP2 FLNA DMD
GOBP_CARDIAC_MUSCLE_CELL_ACTION_POTENTIAL_INVOLVED_IN_CONTRACTION	0.551834130781499	0.799489825935669	0.0628003977812234	-0.299013293825565	-0.948675549293418	50	NEDD4L GJA5 CACNA2D1 DSG2 GJC1 KCNJ5 NUP155 KCNQ1 PKP2 FLNA
GOBP_CARDIAC_MUSCLE_CELL_CARDIAC_MUSCLE_CELL_ADHESION	0.814814814814815	0.931314569106242	0.0650877566917313	0.340887928950047	0.713470905676306	7	DSC2 JUP DSP
GOBP_CARDIAC_MUSCLE_CELL_CONTRACTION	0.343402225755167	0.648738169343084	0.0870515867946735	-0.318672168724814	-1.06710319261096	68	PDE4B NEDD4L GJA5 CACNA2D1 DSG2 GJC1 RANGRF KCNJ5 NUP155 AKAP9 KCNQ1 STC1 PKP2 FLNA SCN1B PIK3CA ATP2A1 ADORA1 KCNE4 RYR2
GOBP_CARDIAC_MUSCLE_CELL_DIFFERENTIATION	0.259600614439324	0.56705823518377	0.101350743797099	-0.315985879559766	-1.12293814967877	94	GREM1 SMAD4 PAK1 FHOD3 KAT2A OBSL1 PDGFRB CTDP1 KDM6B NKX2-5 FZD7 GSK3A ARRB2 PARP2 MYH11 FRS2 SRF ALPK3 SOX6 ALPK2 RARB MAP2K4
GOBP_CARDIAC_MUSCLE_CELL_FATE_COMMITMENT	0.409876543209877	0.701105583195136	0.102449405629826	0.495282742532216	1.03661584019329	7	TBX18 WNT3A
GOBP_CARDIAC_MUSCLE_CELL_MEMBRANE_REPOLARIZATION	0.802631578947369	0.926931561510294	0.0689567351672811	0.254080772764912	0.776810339348987	33	ATP1B1 SNTA1 RNF207 KCNE3 ATP1A1 ZMPSTE24
GOBP_CARDIAC_MUSCLE_CELL_MYOBLAST_DIFFERENTIATION	0.0680628272251309	0.270393246031669	0.227987202850442	-0.651474738494254	-1.4198773285218	10	GREM1 TBX2 NOTCH1 SRF
GOBP_CARDIAC_MUSCLE_CELL_PROLIFERATION	0.28436018957346	0.594078927872933	0.09754492162472	-0.369373991474461	-1.12924030118208	42	WNT2 RUNX1 TBX2 GLI1 NOTCH1 FGFR2 MEIS1 ARID2 SAV1 SMAD1 YAP1 FOXC1 ZFPM2
GOBP_CARDIAC_MUSCLE_CONTRACTION	0.4375	0.718887031352774	0.072003313661988	-0.275513375914588	-1.01588202747549	124	PDE4B NEDD4L GJA5 CACNA2D1 CXCR4 DSG2 GJC1 NKX2-5 CHGA SMAD7 GAA P2RX4 MAP2K6 RANGRF KCNJ5 NUP155 AKAP9 KCNQ1 STC1 PKP2 PRKACA FLNA DMD TPM1 EHD3 SCN1B TNNI2 PIK3CA
GOBP_CARDIAC_MUSCLE_FIBER_DEVELOPMENT	0.989655172413793	1	0.0393561959521291	-0.237715606980696	-0.501523804429666	9	MYH11
GOBP_CARDIAC_MUSCLE_MYOBLAST_PROLIFERATION	0.808547008547009	0.928682843763304	0.0482149710025565	-0.467154125165525	-0.755600191553155	3	MEIS2 ATF2 GATA6
GOBP_CARDIAC_MUSCLE_TISSUE_DEVELOPMENT	0.0148229076095514	0.10067084828254	0.380730400722792	-0.360838873814294	-1.38742781056107	177	COL11A1 GREM1 WNT2 RUNX1 SMAD4 PAK1 FHOD3 KAT2A OBSL1 SGCD PDGFRB TBX2 CTDP1 DSG2 MED1 KDM6B GLI1 GJC1 BMP7 NKX2-5 FZD7 GSK3A SMAD7 ARRB2 PARP2 NOTCH1 FGFR2 MYH11 MEIS1 FRS2 PKP2 ARID2 SRF ALPK3 SAV1 TPM1 SOX6 SMAD1 DLL4 YAP1 FOXC1 ALPK2 ZFPM2 SIRT6 RARB MAP2K4 HEG1 ENG ACTC1 S1PR1 NPRL3 NOG CALR RYR2 JPH2 TENM4
GOBP_CARDIAC_MUSCLE_TISSUE_MORPHOGENESIS	0.0420398853167601	0.202325262459964	0.321775918075361	-0.450805566907199	-1.44362121822263	52	COL11A1 WNT2 SMAD4 MED1 NKX2-5 SMAD7 NOTCH1 FGFR2 PKP2 TPM1 DLL4 FOXC1 ZFPM2 SIRT6 HEG1 ENG ACTC1 S1PR1 NOG RYR2
GOBP_CARDIAC_MUSCLE_TISSUE_REGENERATION	0.789297658862876	0.920988028471155	0.0483117581055019	-0.38607590270932	-0.745080546820943	6	RUNX1
GOBP_CARDIAC_MYOFIBRIL_ASSEMBLY	0.0466666666666667	0.214172280057155	0.271288554688953	-0.582623141556301	-1.4457495484168	16	SMAD4 FHOD3 OBSL1 PDGFRB
GOBP_CARDIAC_NEURAL_CREST_CELL_DEVELOPMENT_INVOLVED_IN_OUTFLOW_TRACT_MORPHOGENESIS	0.341379310344828	0.647232192431766	0.0919686140000427	-0.53608175084293	-1.13100592166797	9	FOLR1 BMP7 TWIST1
GOBP_CARDIAC_NEURAL_CREST_CELL_DIFFERENTIATION_INVOLVED_IN_HEART_DEVELOPMENT	0.530508474576271	0.786432442853343	0.0676760401641789	-0.432323492756044	-0.974176830117493	11	FOLR1 BMP7 TWIST1
GOBP_CARDIAC_NEURAL_CREST_CELL_MIGRATION_INVOLVED_IN_OUTFLOW_TRACT_MORPHOGENESIS	0.293132328308208	0.602735052713163	0.0992333343771191	-0.585722826652824	-1.17567629907969	7	FOLR1 BMP7 TWIST1
GOBP_CARDIAC_PACEMAKER_CELL_DIFFERENTIATION	0.37283950617284	0.674775580539084	0.108394255853397	0.510346263870004	1.06814345762653	7	TBX18 BVES MAML1
GOBP_CARDIAC_RIGHT_VENTRICLE_MORPHOGENESIS	0.465	0.73927503182011	0.0734381410838857	-0.395428787308969	-1.00207683009803	17	SOX4 NKX2-5 NOTCH1
GOBP_CARDIAC_SEPTUM_DEVELOPMENT	4.34200150707098e-05	0.00105997167083855	0.557332238758646	-0.525590300651652	-1.84844954938212	90	TP53 ROBO1 SOX4 FZD2 AP2B1 PTK7 HEY1 SMAD4 GJA5 TBX2 SLIT3 SALL4 SMO BMP7 NKX2-5 CNTRL SMAD7 PLXND1 NRP1 NRP2 NOTCH1 FGFR2 FRS2 SNX17 ZBTB14 SAV1 LMO4 CRELD1 SMAD6 ZFPM2 RARB SLIT2 HEG1 ENG HECTD1 SALL1 NPRL3 NOG
GOBP_CARDIAC_SEPTUM_MORPHOGENESIS	0.000157947063471556	0.00309068999265685	0.518848077743792	-0.555204919616447	-1.81839810505287	58	TP53 ROBO1 SOX4 FZD2 HEY1 SMAD4 TBX2 SLIT3 SMO BMP7 NKX2-5 SMAD7 NRP1 NRP2 NOTCH1 FGFR2
GOBP_CARDIAC_VASCULAR_SMOOTH_MUSCLE_CELL_DIFFERENTIATION	0.400690846286701	0.696423364447051	0.083129129135339	-0.522239205529239	-1.08114025552409	8	NOTCH1 GPER1 SRF
GOBP_CARDIAC_VENTRICLE_DEVELOPMENT	0.00198243237989971	0.0234713103809769	0.431707695803346	-0.450130644143842	-1.61806930998663	104	COL11A1 ROBO1 SOX4 FZD2 AP2B1 PTK7 HEY1 SMAD4 GJA5 SLIT3 MED1 SALL4 NKX2-5 CNTRL GSK3A SMAD7 NOTCH1 FGFR2 FOXF1 FRS2 SFRP2 PKP2 SAV1 LMO4 TPM1 DLL4 SMAD6 FOXC1 ZFPM2 SLIT2 HEG1 ENG HECTD1 SALL1 NPRL3 NOG RYR2 GRHL2
GOBP_CARDIAC_VENTRICLE_FORMATION	0.157167530224525	0.42832438373371	0.144630528034484	-0.620653146669277	-1.2848769193838	8	SOX4 NOTCH1
GOBP_CARDIAC_VENTRICLE_MORPHOGENESIS	0.0470957613814757	0.214938514338157	0.261663521711573	-0.420028873322074	-1.38909106267486	62	COL11A1 SOX4 HEY1 SMAD4 MED1 NKX2-5 GSK3A SMAD7 NOTCH1 FGFR2 FOXF1 SFRP2 PKP2 TPM1 DLL4 FOXC1 ZFPM2 HEG1 ENG NOG RYR2 GRHL2
GOBP_CARDIOBLAST_DIFFERENTIATION	0.0114755523347221	0.0842346003649119	0.380730400722792	-0.623864295088379	-1.58096723176867	17	GREM1 TBX2 NKX2-5 NOTCH1 SRF DHX36
GOBP_CARDIOBLAST_PROLIFERATION	0.718518518518519	0.887797714456687	0.0713052987340038	0.383901600743924	0.803497570644364	7	PIM1 HES1
GOBP_CARDIOCYTE_DIFFERENTIATION	0.0187577627990962	0.117052500664302	0.352487857583619	-0.385880690931445	-1.41613617759939	119	EGFR GREM1 VCAM1 SMAD4 PAK1 SOX18 FHOD3 KAT2A OBSL1 PDGFRB TBX2 FOLR1 CTDP1 KDM6B BMP7 NKX2-5 FZD7 GSK3A ARRB2 PARP2 NOTCH1 MYH11 GPER1 FRS2 TWIST1
GOBP_CARDIOLIPIN_ACYL_CHAIN_REMODELING	0.508274231678487	0.769912709604579	0.0873098257637931	0.430729687461614	0.951871154418542	8	THEM5 TAZ
GOBP_CARDIOLIPIN_BIOSYNTHETIC_PROCESS	0.407035175879397	0.700460722477064	0.0806388495950661	-0.529078072089929	-1.06197764781259	7	SLC27A1 CRLS1 PGS1 PLA2G6
GOBP_CARDIOLIPIN_METABOLIC_PROCESS	0.913333333333333	0.974857600569598	0.041488040200221	-0.273456385562029	-0.692980169397612	17	SLC27A1 CRLS1 PHB2 PGS1 PLA2G6 PLA2G5 STOML2 PLA2G4A LCLAT1 DNAJC19
GOBP_CARNITINE_BIOSYNTHETIC_PROCESS	0.895261845386534	0.96695610065064	0.0610363728309177	0.322676293206783	0.62137709288856	5	ACADM ALDH9A1
GOBP_CARNITINE_METABOLIC_PROCESS	0.644110275689223	0.851883884599607	0.0776798560117236	0.360802069606252	0.873386784442753	13	ACADM CROT CPT2 ALDH9A1 CPT1B
GOBP_CARNITINE_SHUTTLE	0.12621359223301	0.382566870718613	0.195789002148949	0.577185973867581	1.36626586295976	11	SLC25A20 PRKAA2 CPT2 MID1IP1 CPT1B ACACB PRKAG2 CPT1A
GOBP_CARNITINE_TRANSPORT	0.0723192019950125	0.280029067089445	0.266350657088526	0.759198528980615	1.46198708983226	5	SLC25A20 SLC22A5 PDZK1 SLC22A4 SLC22A16
GOBP_CARTILAGE_DEVELOPMENT	5.48262372415922e-06	0.000191559550119866	0.610526878385931	-0.479235392817776	-1.82455608369872	161	COL11A1 COL1A1 SULF2 SLC39A14 LOXL2 SULF1 TYMS GREM1 CHRDL2 SERPINH1 BMP1 PRRX1 GLI3 ADAMTS12 RUNX1 OSR2 TIMP1 MEX3C ANXA6 WNT5B SNAI1 KAT2A LUM EPYC BGN NFIB BMP8A HOXA11 LTBP3 EXT1 BMP7 TSKU EFEMP1 RUNX3 GLI2 SMAD7 SNX19 RUNX2 HMGA2 COMP ADAMTS7 SIX2 THRA SFRP2 THBS3 STC1 COL27A1 HOXB3 CHSY1 SRF GNAS LRP6 SOX6 SMAD1 EVC ACVRL1
GOBP_CARTILAGE_DEVELOPMENT_INVOLVED_IN_ENDOCHONDRAL_BONE_MORPHOGENESIS	0.00823729803471153	0.0664673095437132	0.380730400722792	-0.605173329868633	-1.67128269628838	25	COL1A1 SERPINH1 ANXA6 HOXA11 EXT1 TSKU COMP THBS3 STC1 COL27A1
GOBP_CARTILAGE_MORPHOGENESIS	0.024633588835675	0.140840214359729	0.352487857583619	-0.72539470631991	-1.53041155962572	9	SNAI1 STC1 LRP6
GOBP_CATECHOLAMINE_SECRETION	0.721621621621622	0.889341582394694	0.0756946307932749	0.267932330813468	0.849737558397966	40	P2RY1 PINK1 SYT7 ADRA2C SYT12 SNCG SYT13
GOBP_CATECHOLAMINE_UPTAKE	0.189054726368159	0.473711349637636	0.159646701919906	0.481318697745814	1.25478840565843	16	SLC22A3 SLC22A1 PARK7 DRD2 RAB3B GDNF SNCA
GOBP_CATECHOLAMINE_UPTAKE_INVOLVED_IN_SYNAPTIC_TRANSMISSION	0.804195804195804	0.927451789573818	0.0629394692018967	0.304650953918841	0.713078180150028	10	PARK7 DRD2 RAB3B GDNF SNCA SLC6A3
GOBP_CATECHOL_CONTAINING_COMPOUND_BIOSYNTHETIC_PROCESS	0.878333333333333	0.95950987144169	0.0432768714901103	-0.290824438261721	-0.736993462695564	17	MOXD1 NR4A2 PNMT INSM1 GATA3
GOBP_CATECHOL_CONTAINING_COMPOUND_CATABOLIC_PROCESS	0.101654846335697	0.334184576023392	0.216542836735348	0.644336364043164	1.42392135143986	8	MAOA MAOB
GOBP_CATECHOL_CONTAINING_COMPOUND_METABOLIC_PROCESS	0.538666666666667	0.790966407021251	0.0908241419007155	0.290413099677002	0.937910587420604	44	MAOA MAOB MTPN ITGAM EPAS1 PARK7 ATP7A ITGB2 GCH1
GOBP_CATION_TRANSMEMBRANE_TRANSPORT	0.148754984882599	0.415364165003269	0.249246554383295	0.230798160753802	1.09466912247271	786	RHCG NIPAL4 SLC6A11 SCNN1B SLC6A14 C15orf48 SCNN1D NIPAL2 ATP12A SLC5A1 ATP1B1 CNGA1 SCNN1A ADRB2 STK39 SLC39A2 ATP6V1C2 GSTM2 TCN1 SLC40A1 ZDHHC13 PINK1 NIPAL1 SLC2A9 SCNN1G GAL ATP6V0A4 ATP2C2 SLC12A6 MAPK8IP2 GLRX VPS9D1 COX7B HSPA2 MMP9 CTSS SLC15A1 KCNK6 SLC24A3 SNTA1 FXYD5 PRNP ATP6V0E1 CACNG4 SLC9A3 PPARGC1A ATP2B4 ANXA9 HCN3 VDAC1 NDUFA4L2 KCNG1 KCNK1 EDN3 TMCO1 SLC25A20 ATP6V1A TREM2 ACE…
GOBP_CATION_TRANSPORT	0.0716493458684566	0.278659067260585	0.287805130535564	0.23140438522871	1.11511760989252	1019	RHCG LCN2 NIPAL4 SLC6A11 SCNN1B SLC6A14 SLC10A6 C15orf48 SCNN1D NIPAL2 ATP12A SLC22A3 ADA SLC5A1 PANX2 ATP1B1 CNGA1 SCNN1A CP ADRB2 STK39 SLC39A2 ATP6V1C2 GSTM2 TCN1 SLC40A1 HEPHL1 BSPRY SYK ZDHHC13 PINK1 NIPAL1 SLC2A9 SCNN1G GAL SPINK1 ATP6V0A4 ATP2C2 SLC12A6 MAPK8IP2 GLRX VPS9D1 NDFIP2 COX7B HSPA2 SIK1 LGALS3 MMP9 CTSS SLC15A1 PRSS8 KCNK6 SYT7 SLC24A3 VAMP8 SNTA1 FXYD5 BAK1 PRNP ATP6V0E1 CACNG4…
GOBP_CAVEOLIN_MEDIATED_ENDOCYTOSIS	0.306372549019608	0.614131311037406	0.120985142145252	0.471573807556647	1.12663538901532	12	PROM2 MAPK3 CAV1 MLC1
GOBP_CD40_SIGNALING_PATHWAY	0.29	0.598931874287905	0.0995791200495904	-0.463062079133954	-1.14443812673389	15	ITGB1 FANCD2 TNFAIP3 RNF31 PHB PHB2 TNIP2
GOBP_CD4_POSITIVE_ALPHA_BETA_T_CELL_ACTIVATION	0.266563944530046	0.57506145143363	0.0999276973731092	-0.315342175497991	-1.11806061461714	93	IL6 RARA RUNX1 CD83 HMGB1 LEF1 JAK3 BCL3 CCL19 RUNX3 NFKBID SMAD7 RELB LGALS7B AGER TOX RIPK2 TMEM98 IRF4 SH3RF1 SOCS5 PRKCQ LOXL3 MALT1 TWSG1 FOXP1 PTGER4 SASH3 SLAMF6 IL18R1
GOBP_CD4_POSITIVE_ALPHA_BETA_T_CELL_CYTOKINE_PRODUCTION	0.373134328358209	0.674901707223506	0.108820126769161	0.413836336229457	1.05315638465503	15	IL18 ARG1 IL1B DENND1B PRKCZ CD55 RSAD2 NLRP3
GOBP_CD4_POSITIVE_ALPHA_BETA_T_CELL_DIFFERENTIATION	0.347352024922118	0.652602093451696	0.0852884689790502	-0.309120559329778	-1.06566332067355	77	IL6 RARA RUNX1 CD83 HMGB1 LEF1 JAK3 BCL3 CCL19 RUNX3 NFKBID SMAD7 RELB TOX RIPK2 TMEM98 IRF4 SH3RF1 SOCS5 LOXL3 MALT1 FOXP1 PTGER4 SASH3 SLAMF6 IL18R1
GOBP_CD4_POSITIVE_ALPHA_BETA_T_CELL_PROLIFERATION	0.866101694915254	0.955462390899284	0.0446854397644147	-0.309420191527139	-0.697232480785747	11	LGALS7B TWSG1
GOBP_CD4_POSITIVE_CD25_POSITIVE_ALPHA_BETA_REGULATORY_T_CELL_DIFFERENTIATION	0.799054373522459	0.925295581329429	0.0639271933359996	0.327826132429768	0.724464201581875	8	HLA-DRB1 HLA-DRA PLA2G2D
GOBP_CD4_POSITIVE_OR_CD8_POSITIVE_ALPHA_BETA_T_CELL_LINEAGE_COMMITMENT	0.623762376237624	0.83927955632188	0.0585937568945671	-0.328022247191232	-0.880613409284921	22	IL6 BCL2 TOX IRF4 LOXL3 SLAMF6 STAT3 FOXP3
GOBP_CD8_POSITIVE_ALPHA_BETA_T_CELL_ACTIVATION	0.861066235864297	0.953411122811729	0.0427591434738678	-0.262308951560932	-0.724408016989936	25	RUNX1 BCL2 RUNX3
GOBP_CD8_POSITIVE_ALPHA_BETA_T_CELL_DIFFERENTIATION	0.321724709784411	0.629054484080164	0.0931454575337804	-0.47444156796377	-1.12396707161699	13	RUNX1 BCL2 RUNX3 TOX
GOBP_CD8_POSITIVE_ALPHA_BETA_T_CELL_PROLIFERATION	0.358024691358025	0.661787162259888	0.11101149245045	0.521225050684509	1.09091251813598	7	HLA-E IRF1 PTPN22
GOBP_CDC42_PROTEIN_SIGNAL_TRANSDUCTION	0.66271186440678	0.861749643063522	0.0570059526582387	-0.379483656073115	-0.855110100073403	11	NTN1 NRP1 ABL1 APOA1
GOBP_CDP_CHOLINE_PATHWAY	0.701842546063652	0.879444735240601	0.05378728077603	-0.414156996284789	-0.831305427197688	7	CHKA PCYT1B CHPT1
GOBP_CDP_DIACYLGLYCEROL_BIOSYNTHETIC_PROCESS	0.728155339805825	0.892378651931205	0.0697792517076235	0.33604059221591	0.795446893203107	11	CDS1 AGPAT4 AGPAT2 AGPAT3
GOBP_CELLULAR_ALDEHYDE_METABOLIC_PROCESS	0.0170888556243979	0.110454875788745	0.352487857583619	0.432829438797054	1.46514080603524	58	AKR1C3 SDR16C5 ALDH1A3 AKR1C1 BCO2 BMP2 ALDH3B1 TALDO1 ALDH1A1 ALDH8A1 RPE65 PARK7 HYI HAGH CYP27C1 ALDH7A1 PDXK TKT ALDH9A1 TPI1
GOBP_CELLULAR_AMIDE_METABOLIC_PROCESS	0.814946619217082	0.931323183550232	0.0308468245215279	-0.205955307456543	-0.9202809337918	996	TP53 SOX4 IL6 ALDH1L2 GSTM1 IGFBP5 SPON1 TYMS EGFR ECE1 RPL22L1 THBS1 ACOT2 NTRK2 PDP1 GSR RPUSD4 SLC5A6 GCDH EIF4EBP1 KHSRP ILF3 ST6GALNAC5 UGT8 C1QBP MEX3D IGF2BP1 PEMT SPHK1 RPL17 MTHFD2 CDK4 SCD5 MPV17L2 EEF2K FOLR1 PRKDC DHX33 FARSA DPH1 CIRBP BACE2 GADD45GIP1 CASC3 CDC123 SARS2 ELOVL5 PCIF1 IMPACT EIF5A MRPL34 CPXM1 CLN6 MRPL30 ELAVL1 ACSL4 EEF1E1 DHPS FXR2 BCL3 CHAC2 BACE1 MRPL54 ORMDL3 ME…
GOBP_CELLULAR_AMINO_ACID_BIOSYNTHETIC_PROCESS	0.124006359300477	0.378483266046599	0.157402899305283	-0.376996074025273	-1.26240617686812	68	PYCR1 PHGDH PSPH BCAT1 PLOD2 ADI1 BCAT2 MRI1 MTR SHMT1 PSAT1 ASS1 SRR FOLH1 MTHFD1 DHFR MTHFD2L SHMT2 RIMKLB AASDHPPT ASNS ILVBL GGT1
GOBP_CELLULAR_AMINO_ACID_CATABOLIC_PROCESS	0.945820433436533	0.986556066224867	0.0364548541965309	-0.205281715759799	-0.728093991560121	96	GCDH IVD ENOSF1 BLMH DDAH2 QDPR SHMT1 ACAD8 PPAT DDAH1 IL4I1 GSTZ1 NOS3 HAAO MCCC1 CSAD SHMT2 GCSH ALDH6A1
GOBP_CELLULAR_AMINO_ACID_METABOLIC_PROCESS	0.0395085271731301	0.195185667039567	0.321775918075361	-0.313633062456863	-1.27827972816274	285	ODC1 PYCR1 CAD GCDH PFAS PHGDH PSPH BCAT1 IVD PLOD2 PEMT ENOSF1 ADI1 FARSA BLMH PSME3 PSMD3 BCAT2 SEPHS1 SARS2 EEF1E1 DDAH2 PSMB6 PSMC4 MRI1 SLC39A8 PEPD QDPR MTR FPGS SHMT1 PSMD11 PSAT1 ASS1 FARS2 SRR ACAD8 PSMC5 NARS2 PSME4 GART BPHL OAZ1 PSMB5 PPAT PSMB3 GGT5 DDAH1 AARS2 IL4I1 GMPS GSTZ1 NOS3 HAAO FOLH1 MTHFD1 DHFR MTHFD2L SLC16A2 SEPHS2 MCCC1 CSAD SHMT2 GCSH AARSD1 ALDH6A1 RIMKLB CTNS AASDHPP…
GOBP_CELLULAR_ANION_HOMEOSTASIS	0.584175084175084	0.81779429491263	0.0626618230932492	-0.405838374730785	-0.935052109882544	12	CKB SLC12A2 SLC34A2
GOBP_CELLULAR_BIOGENIC_AMINE_METABOLIC_PROCESS	0.431754874651811	0.71635751783883	0.106729884364606	0.268900228087264	0.997169754427136	92	MAOA AOC1 SLC22A3 GDPD3 IDO1 KYNU SMS MAOB MTPN ITGAM EPAS1 PARK7 ATP7A ITGB2 GCH1 ALDH7A1
GOBP_CELLULAR_CARBOHYDRATE_BIOSYNTHETIC_PROCESS	0.640750670241287	0.849843740786603	0.0815265143256594	0.251559859481372	0.915328378184693	80	HAS3 PPP1R3C FBP1 B3GNT8 SLC2A1 GOT1 NR1D1 NDST1 PGM2 PPP1R3B IRS2 IMPA1 GYS2 HAS2 PGM1 B3GNT3
GOBP_CELLULAR_CARBOHYDRATE_CATABOLIC_PROCESS	0.36724960254372	0.670242821445005	0.0833634065110386	-0.355592091501782	-1.06603174557384	38	TP53 HMGB1 ENOSF1 PGM2L1 GSK3A GAA PHKG1
GOBP_CELLULAR_CARBOHYDRATE_METABOLIC_PROCESS	0.31438127090301	0.621670299414936	0.142056643575821	0.243771212504591	1.04112019899242	254	HAS3 LEPR PPP1R3C FBP1 P2RY1 KAT2B PDK4 PYGB B3GNT8 DDIT4 HK2 ADIPOR1 PHLDA2 PYGL SLC2A1 GOT1 PTAFR SIK1 PGAM1 NR1D1 PFKFB2 NDST1 IGFBP3 PPARGC1A PGM2 INPP1 PPP1R3B IRS2 IMPA1 BPNT1 HKDC1 PPARA IPPK SLC5A3 GYS2 SESN2 PGD CBFA2T3 RORA GPD2 HAS2 SIRT7 PGM1 B3GNT3 HK3 CALM1 ZMPSTE24 STK40 DGAT2 PRKCE PFKFB4 GYG1 GK PER2 GNPTG AOAH NHLRC1 PPP1R2 IL6ST TPI1 PTEN FAM3A PDK1
GOBP_CELLULAR_COMPONENT_ASSEMBLY_INVOLVED_IN_MORPHOGENESIS	0.0384024577572965	0.191574024326455	0.287857117255149	-0.397002144202968	-1.39820833837246	89	KRT8 SIX4 CNTNAP1 SMAD4 UGT8 PMP22 FHOD3 OBSL1 PDGFRB PHLDB1 KRT19 TNNT3 MYH3 MYH11 ERCC2 SRF CLASP1 TPM1 FLII MTMR2 RFX2 ACTC1 PAFAH1B1 TENM4 PIKFYVE LMOD1 PDGFRA ITGB4
GOBP_CELLULAR_COMPONENT_DISASSEMBLY	0.0146918807832079	0.100048651134624	0.380730400722792	-0.296637668706363	-1.27505450076279	527	TP53 MMP1 MMP11 IL6 MMP2 FZD2 C3 MMP3 MMP10 NCKAP5L TOP2A HTRA1 STMN3 BMP1 MAP1S TIMP2 MMP15 TIMP1 SMARCA4 KIF18B CCNB2 FZD1 MMP14 DNASE2 HMGB1 CTSK SMARCD1 MICAL2 SMARCE1 SVIL CDK5RAP3 EPS8 DVL2 SMARCB1 PHF23 SUPT16H ETS1 STMN1 GADD45GIP1 KIF24 DDR2 CX3CL1 LAMC1 CAMSAP3 A2M EIF5A MRPL34 PLK1 CHMP7 SCUBE3 MRPL30 PIK3R1 CHMP1B MAP1A TGFB3 SH3PXD2B MMP19 NEK6 MRPL54 SET NEK9 RDX SMARCD2 GABARAP GSK…
GOBP_CELLULAR_COMPONENT_DISASSEMBLY_INVOLVED_IN_EXECUTION_PHASE_OF_APOPTOSIS	0.130225080385852	0.389143486822874	0.154190966581424	-0.440953217534794	-1.29022445205357	33	IL6 TOP2A DNASE2 HMGB1 CDK5RAP3 GPER1 ACIN1 KPNB1
GOBP_CELLULAR_COMPONENT_MAINTENANCE	0.0856353591160221	0.304962793487777	0.257206466468838	0.391725572208863	1.31753532452774	54	CLDN1 PLEKHA7 UBE2B CD177 C1QL1 PRNP F2RL1 MTHFR CTTN TJP1 DLG1 KIFC3 ABHD17B ARF6 CHCHD10 CSF1R
GOBP_CELLULAR_COMPONENT_MORPHOGENESIS	0.0350438047559449	0.179212415382756	0.271288554688953	-0.273642844481645	-1.19679196138149	718	KRT8 FN1 ROBO1 CDH11 THY1 VSTM2L NRCAM NTN1 SIX4 POSTN CXCL12 EGFR LAMB2 NTRK2 DPYSL2 EFNB3 MAP1S NGFR GLI3 CNTNAP1 PTPRS SEMA4C METRN SEMA3D NEDD4L SMAD4 CNTNAP2 UGT8 PAK1 BCL2 PMP22 FHOD3 OBSL1 PDGFRB PHLDB1 ALCAM GRB10 CXCR4 FBXW8 NFIB EEF2K SLIT3 LAMA3 DVL2 CUL7 SIPA1L1 STMN1 ITGA1 PID1 PLAA KRT19 IMPACT SMO IGSF9 TNNT3 PIK3R1 PLXNA1 EXT1 NFATC4 BMP7 CAMK2B MEGF8 MAP1A TSKU WASF1 PALLD C9orf7…
GOBP_CELLULAR_COPPER_ION_HOMEOSTASIS	0.393034825870647	0.690401852217875	0.105520936843198	0.419159900992122	1.04255541904107	14	SCO2 PRNP ATP7A MT2A ARF1 SLC31A2 SLC31A1
GOBP_CELLULAR_DEFENSE_RESPONSE	0.424731182795699	0.711977624182144	0.105520936843198	0.30780989724335	1.00901789845417	47	NCF2 CXCR2 FOSL1 IL33 BCL10 MNDA NCF1 KLRC2 TYROBP HLA-G
GOBP_CELLULAR_DETOXIFICATION_OF_ALDEHYDE	0.130023640661939	0.388827836112938	0.190023305279108	0.623183276768763	1.3771750644076	8	RDH12 AKR1B10 PARK7 ESD
GOBP_CELLULAR_EXTRAVASATION	0.00143656144871705	0.0182017071469314	0.45505986738723	-0.504081737898266	-1.6822739207199	66	CCL2 THY1 SELE CXCL12 ST3GAL4 VCAM1 IL27RA ICAM1 ITGA1 ITGB1 CX3CL1 FUT4 EXT1 FADD PLVAP ROCK1 IL1R1 ITGA4 TNF CD99L2 AGER CRK PLCB1
GOBP_CELLULAR_GLUCAN_METABOLIC_PROCESS	0.62125340599455	0.838488810361406	0.0840745577910723	0.25708942731313	0.903452817302988	66	LEPR PPP1R3C PYGB PHLDA2 PYGL NR1D1 PGM2 PPP1R3B IRS2 GYS2 PGM1 CALM1 STK40 GYG1 PER2 NHLRC1 PPP1R2 IL6ST
GOBP_CELLULAR_GLUCOSE_HOMEOSTASIS	0.207831325301205	0.500511525536594	0.114266502484433	-0.305418575794765	-1.13158131287234	128	SOX4 SLC39A14 SERPINF1 NGFR ICAM1 SMARCA4 NME1 UCP2 SMARCB1 LRP5 RAB11B STAR FOXO1 PIK3R1 HMGN3 PRKAA1 WDR35 GPER1 SIN3A AGER PIH1D1 ZNF236 PCK2 ADRA2A PRKACA SRF PTPRN PIK3R2
GOBP_CELLULAR_GLUCURONIDATION	0.0792540792540793	0.292236013269224	0.245041785430996	0.637702932471993	1.49263293193103	10	UGT1A10 UGT1A6 UGT1A7 PRKCE
GOBP_CELLULAR_HOMEOSTASIS	0.0218320158532023	0.130478503039733	0.352487857583619	0.240787551918462	1.15168692729992	855	RHCG S100A9 S100A8 LCN2 GJB6 CA2 ABCA12 CALB1 CD24 RAB38 ATP12A NCF2 BNIP3 ADM ATP1B1 NMU P2RY1 IL1A CAMK2N1 GPR157 CP ATP6V1C2 NQO1 GSTM2 HK2 TXN SLC40A1 MT1E CALB2 RAC2 HEPHL1 CXCR2 P2RY2 PPARD SCO2 NFE2L2 CD36 SAA1 PINK1 HMOX2 ATP6V0A4 ATP2C2 SLC12A6 GOT1 MCL1 KLF7 PRDX5 BCAP31 VSNL1 CCL28 SLC24A3 PRDX1 MTM1 BAK1 PRNP NR1D1 ATP6V0E1 ERP44 F2RL1 SLC9A3 PPARGC1A ATP2B4 NCOA4 SMAD3 EDN3 MAPK3 LPA…
GOBP_CELLULAR_HORMONE_METABOLIC_PROCESS	0.000147376220973275	0.00292198700551378	0.518848077743792	0.453757911861288	1.74765692997851	123	AKR1C3 AKR1C2 DHRS9 ADH7 SDR16C5 CRABP2 ALDH1A3 ADM LRAT DHRS3 AKR1C1 RDH12 TIPARP BCO2 SRD5A3 BMP2 RBP4 HSD17B2 AKR1B10 PPARGC1A ADH1B DGAT1 CYP3A5 SHH HSD17B4 ALDH1A1 HSD17B7 STARD3NL ADH1C SRD5A1 ALDH8A1 RPE65 UGT1A7 AKR1B15 DGAT2 CYP27C1
GOBP_CELLULAR_HYPEROSMOTIC_RESPONSE	0.9	0.968977158454245	0.0421619430092452	-0.274226712397196	-0.662527902651658	14	EFHD1 SLC25A23 XRCC5 LETM1 ARHGEF2 XRCC6 AQP1 RCSD1 MICU1
GOBP_CELLULAR_HYPEROSMOTIC_SALINITY_RESPONSE	0.174204355108878	0.452581978682351	0.134273452883202	-0.63787268010239	-1.28035268168118	7	EFHD1 SLC25A23 XRCC5 LETM1 XRCC6
GOBP_CELLULAR_HYPOTONIC_RESPONSE	0.1725768321513	0.450261816730346	0.163180127180689	0.599290418315813	1.32437414675551	8	STK39 SLC12A6 OXSR1 CAB39 TSPO
GOBP_CELLULAR_ION_HOMEOSTASIS	0.00135808369701404	0.0175010438757707	0.45505986738723	0.280289833269219	1.31000529620856	608	RHCG S100A9 S100A8 LCN2 CA2 CALB1 CD24 RAB38 ATP12A BNIP3 ADM ATP1B1 NMU P2RY1 IL1A GPR157 CP ATP6V1C2 GSTM2 SLC40A1 MT1E CALB2 HEPHL1 CXCR2 P2RY2 SCO2 CD36 SAA1 HMOX2 ATP6V0A4 ATP2C2 GOT1 BCAP31 CCL28 SLC24A3 BAK1 PRNP ATP6V0E1 F2RL1 SLC9A3 ATP2B4 NCOA4 SMAD3 EDN3 MAPK3 LPAR6 GNA15 TMCO1 NDFIP1 HMOX1 SKP1 ATP6V1A TPT1 BOK JAK2 CAV1 GRINA DMXL1 SLC9A6 CLDN16 ATP13A3 CCL21 ATP1A1 ATP6V1D DIAPH1 GN…
GOBP_CELLULAR_IRON_ION_HOMEOSTASIS	0.216438356164384	0.512268201570811	0.156312403073186	0.330934091046351	1.14934510485021	62	LCN2 CP SLC40A1 HEPHL1 HMOX2 NCOA4 NDFIP1 HMOX1 SKP1 ATP6V1A
GOBP_CELLULAR_KETONE_METABOLIC_PROCESS	0.0276090979415575	0.152368471666423	0.352487857583619	0.309376235583578	1.31075044846711	224	ANXA1 AKR1C3 AKR1C2 DHRS9 FABP5 ADM AKR1C1 PDK4 CEACAM1 NQO1 IDO1 KYNU PPARD ADIPOR1 INSIG1 BMP2 TRIB3 CES1 NR1D1 AKR1B10 PPARGC1A ATP2B4 STARD4 PSMB9 IL1B IRS2 FABP3 CAV1 PPARA CYP4F11 APOC1 CD74 PSMA5 COQ9 SRD5A1 ALDH8A1 GPD2 COQ10B WDTC1 PARK7 PRKAA2 DGAT2 HAGH PRKCE
GOBP_CELLULAR_LIPID_CATABOLIC_PROCESS	0.000188200216837701	0.00355729262317819	0.518848077743792	0.400438443963184	1.66696923255778	212	FABP4 AKR1C3 FABP5 PLA2G4E MGLL GM2A GDPD3 ETFDH PLA2G4F PPARD PLA2G4D BCO2 LIPH SRD5A3 ADTRP ACAT2 MGST2 AUH AKR1B10 GPCPD1 ECHDC2 PNPLA8 AADAC SLC27A4 IRS2 FABP3 SMPD3 ABCD3 HSD17B4 DAGLA ACADM ETFB ABHD12B PPARA ACAA1 ABHD5 APOC1 PNPLA1 SCP2 LPIN3 SESN2 PLBD1 PRDX6 ACOX3 GALC CROT PLCG2 LPIN1 ABHD12 CPT2 SORL1 NEU1 SMPD1 PLA2G7 CYP26B1 AIG1 AOAH PHYH TYSND1 HADH ACOX1 CPT1B ACER1 FABP6 ECHS1 P…
GOBP_CELLULAR_LIPID_METABOLIC_PROCESS	5.14061215300586e-10	5.88188057720648e-08	0.801215574617779	0.337485145265209	1.61260936988366	941	FABP4 ANXA1 CWH43 PTGS1 MBOAT2 AKR1C3 AKR1C2 DHRS9 FABP5 MSMO1 SERINC2 RAB38 PLA2G4E FUT3 CERS3 CYP4F22 MGLL ALDH3B2 ADH7 SDR16C5 ELOVL7 CRABP2 ABO GLTP ALDH1A3 THEM5 GM2A APOD LRAT DHRS3 MVD HMGCS1 FUT2 AKR1C1 ACSL5 ELOVL4 PDK4 SLC44A5 SPNS2 ALOX15B SGPP2 GDPD3 HMGCR CEACAM1 UGCG GSTM2 RDH12 ETFDH PLA2G4F PPARD CDS1 PLA2G2F PI4K2A PTGR1 CD36 ADIPOR1 PLA2G4D CES2 RUFY1 PMVK FDPS BCO2 LIPH ALOXE3 …
GOBP_CELLULAR_MACROMOLECULE_CATABOLIC_PROCESS	0.233644859813084	0.5345905668964	0.0913924325943768	-0.234757655245976	-1.05641065236387	1109	IL6 RCN3 AURKB UHRF1 DCPS DERL3 SCGB1A1 AP2B1 WDR81 ADAMTS12 PBK RNASEH2A KHSRP APEX1 NEDD4L OSBPL7 MEX3D DNASE2 IGF2BP1 TGFB1I1 HMGB1 MIB1 RPL17 CTSK LSM7 DACT1 CDK5RAP3 FBXW8 USP13 DDX49 CCAR2 USP22 ANP32A TRIM32 CUL7 COPS3 CIRBP PSME3 PSMD3 LSM1 CASC3 TTC3 CSDC2 USP11 TIRAP FBXL19 NT5C3B RNF150 ZHX2 BAG2 BUB1B PLAA PLK1 ANAPC1 FOXRED2 EXOSC5 CLN6 MYLIP LAPTM4B LONP1 RNF7 ELAVL1 FXR2 PSMB6 MTPA…
GOBP_CELLULAR_MACROMOLECULE_LOCALIZATION	0.0614709110867179	0.254667630259484	0.188204146308491	-0.243894563849657	-1.11424990445004	1853	TP53 COL1A1 CEMIP LRRC15 THY1 KRT18 SIX4 AGR2 RAMP1 EGFR AURKB RAB34 ACOT2 GPC4 NUP210 SYNDIG1 TRAM2 DERL3 KDELR3 NGFR LTBP2 AP2B1 GLI3 FERMT2 CNTNAP1 MTCL1 CENPA LIF FBLN5 DDX39A NEDD4L LMAN1 PIGW CNTNAP2 DNM1 AMN UGT8 PAK1 BCL2 SLC9A3R2 FOXJ1 TNPO2 MEX3D MMP14 MISP PDIA2 RPA1 GPHN WRN RPL17 OBSL1 CDK5RAP3 KIF3C STX1A TFDP2 RAMP2 NUP88 MDFIC DVL2 AP1M2 ESCO2 RRS1 TIMM13 SEC61G BAG4 BRCA2 VPS26B …
GOBP_CELLULAR_METABOLIC_COMPOUND_SALVAGE	0.0329609854086427	0.17166511823841	0.321775918075361	0.504282364658648	1.52357454427893	32	CDA ADA UPP1 TYMP NAPRT AMPD3 PNP
GOBP_CELLULAR_MODIFIED_AMINO_ACID_BIOSYNTHETIC_PROCESS	0.707446808510638	0.882189701561228	0.0758886900606117	0.260004389899251	0.843348838883733	45	GGT6 NFE2L2 OPLAH MGST2 CKMT1A ACADM CHAC1 CKM CKMT1B PARK7 HAGH GCH1 ALDH7A1 SLC7A11 ALDH9A1
GOBP_CELLULAR_MODIFIED_AMINO_ACID_CATABOLIC_PROCESS	0.736757624398074	0.895153279280799	0.0495901956956338	-0.293913713471243	-0.827808981156018	27	ALDH1L2 CHAC2
GOBP_CELLULAR_MODIFIED_AMINO_ACID_METABOLIC_PROCESS	0.0183469156432544	0.115256462102573	0.352487857583619	0.325795962040274	1.34313509084982	183	MBOAT2 DUOX2 CLIC3 SERINC2 PLA2G4E DUOX1 DUOXA2 DUOXA1 GGT6 GSTM2 PLA2G4F NFE2L2 PLA2G2F PLA2G4D OPLAH MGST2 GSTM4 VNN1 GCNT4 GSTM3 VNN3 SERINC1 SLC6A8 MTHFR CKMT1A ACADM ABHD12B CHAC1 PAX8 GSTP1 GLRX2 SERINC5 CROT CKM CLIC2 CPQ CKMT1B TG PARK7 ABHD12 CPT2 HAGH SERINC3 LPCAT4 GSTA1 GSTK1 PLA2G2D GCH1 ALDH7A1 SLC7A11 PDZD11 DIO2 ALDH9A1
GOBP_CELLULAR_MONOVALENT_INORGANIC_ANION_HOMEOSTASIS	0.545757071547421	0.795452867379968	0.0653834195468773	-0.52621766110819	-0.965911137846192	5	CKB SLC12A2
GOBP_CELLULAR_MONOVALENT_INORGANIC_CATION_HOMEOSTASIS	0.00032924566973191	0.00563363395389451	0.49849310876659	0.464117991081888	1.7748963664448	109	CA2 RAB38 ATP12A ATP1B1 IL1A ATP6V1C2 ATP6V0A4 ATP6V0E1 SLC9A3 MAPK3 ATP6V1A DMXL1 SLC9A6 ATP1A1 ATP6V1D ATP6V0B ATP6V0A1 ATP6V0D1 SLC9A7 C7 ATP6V1E1 TFAP2B ATP6V0D2 ATP6V1H RAB7A TMEM9 SLC9A9 ATP6V0C ATP4B SLAMF8 ATP6AP1 TMPRSS3 ATP1A2 LRRK2 SLC9A1 SLC8A1 PPT1 ATP6V1G1 GPR89B GRN LACC1
GOBP_CELLULAR_OXIDANT_DETOXIFICATION	0.00052787244908622	0.00822482342968123	0.477270815362862	0.50623018654732	1.84033048417341	82	S100A9 GPX3 PTGS1 DUOX2 DUOX1 GPX2 NQO1 GSTM2 TXN NFE2L2 HBB CD36 HBA2 PRDX5 MGST2 PRDX1 TXNRD1 CAT HBA1 SRXN1 SESN2 GSTP1 PRDX6 CLIC2 PARK7 ATP7A GSTA1 GSTK1 GCH1 MGST3 ALOX5AP
GOBP_CELLULAR_PIGMENTATION	0.843601895734597	0.943919738367115	0.0426733861156084	-0.244901757923716	-0.784252458425115	52	BCL2 POMC TRAPPC6A AP3D1 RAB11B RAB32 GPR143 SHROOM3
GOBP_CELLULAR_POTASSIUM_ION_HOMEOSTASIS	0.112781954887218	0.357548376016183	0.211400189384923	0.572326614725102	1.38542027275861	13	ATP12A ATP1B1 ATP1A1 ATP4B ATP1A2 KCNMA1 ATP4A KCNJ2
GOBP_CELLULAR_PROCESS_INVOLVED_IN_REPRODUCTION_IN_MULTICELLULAR_ORGANISM	0.192307692307692	0.478661574227831	0.115734447701689	-0.276425754369124	-1.11687921916922	268	INHBA LGR5 SFRP1 TOP2A M1AP BRIP1 TRIP13 CCNB2 TDRD12 BCL2 ETV6 AMH TMEM119 DNMT3A SLIT3 FOLR1 BRCA2 TAF4B ETV5 PLK1 MSH2 ATM BRDT PLD6 PCSK4 ARRB2 TSSK6 AKT1 FIGNL1 FANCG TTK NPM2 PSME4 TTLL1 KMT2D ODF2 TEX11 DZIP1 CEP131 TARBP2 MLH1 PRKACA TPGS1 PDE3A YBX2 OCA2 FOXC1 SOHLH2 RAD51C TCP11 PRDX4 SLIT2 PYGO1 CELF4 NSUN2 PABPC1L CEP57 RFX2 SLC2A8 AURKA FANCC MYBL1 MAST2 TSSK4 PAFAH1B1 TTC26 PIWIL4 S…
GOBP_CELLULAR_PROTEIN_CATABOLIC_PROCESS	0.976600985221675	0.996014599949055	0.0233667307764121	-0.191275469243293	-0.839959174705939	737	RCN3 AURKB UHRF1 DERL3 AP2B1 WDR81 ADAMTS12 PBK NEDD4L OSBPL7 TGFB1I1 MIB1 CTSK DACT1 CDK5RAP3 FBXW8 USP13 CCAR2 USP22 TRIM32 CUL7 COPS3 PSME3 PSMD3 TTC3 USP11 FBXL19 RNF150 BAG2 BUB1B PLAA PLK1 ANAPC1 FOXRED2 MYLIP LAPTM4B LONP1 RNF7 PSMB6 MAN1A1 PSMC4 MAP1A CLPP RAD23A MTA1 RDX GSK3A SMAD7 TRIB2 ARRB2 USP28 USP40 ANAPC5 SNF8 VPS25 CDK2 CUL9 FBXO4 SKP2 AKT1 PSMD11 UBE2S ADAMTS7 RNF126 SGTA AMER1…
GOBP_CELLULAR_PROTEIN_COMPLEX_DISASSEMBLY	0.0828488372093023	0.300392167617376	0.186432558434075	-0.314115413168156	-1.23943359104492	209	NCKAP5L STMN3 MAP1S KIF18B MICAL2 SVIL EPS8 STMN1 GADD45GIP1 KIF24 CAMSAP3 EIF5A MRPL34 MRPL30 MAP1A MRPL54 RDX MRPL45 TPX2 MRPL4 AVIL MRPL19 MRPL42 MAP1B ERAL1 MRPS12 MRPL3 MRPS31 MRPL52 MRPL27 MRPL21 MRPS24 OXA1L MRPL57 MRPS35 CLASP1 UPF1 MTRF1 MRPS23 MRPS28 PTCD3 SPAST FLII PPP1R9B PIK3CA SPTBN2 MRPL14 C12orf65 MRPL11 MRPS2 MRPL39 MRPL32 MRPL33 MRPL10 ARHGEF2 MRPS9 MRPL17 HDAC6 LMOD1 MRPL38 MA…
GOBP_CELLULAR_PROTEIN_CONTAINING_COMPLEX_ASSEMBLY	0.000975203562550362	0.0133126832414093	0.477270815362862	-0.293843896273706	-1.3075610214644	919	TP53 ELN CENPV ASF1B GREM1 FOXRED1 CDC42EP5 MCM2 PRPF8 AP2B1 PFN2 MCM4 ICAM1 TCF4 CENPA SMARCA4 GEMIN4 SMAD4 DNM1 PAK1 HMGB1 RPA1 CHAF1A FHOD3 CCL11 PMEPA1 CSF3 SVIL CDC45 EPS8 STX1A MCM5 SF3A2 ECSIT SMARCB1 FMOD PRKDC RRS1 DHX33 SNRPD1 MCM3 STMN1 BAG4 UBTF GCFC2 CCT2 MIS18BP1 CAMSAP3 PRMT5 MIS12 NOP2 NLE1 LONP1 FCHO1 CEP192 MYO1C CHAF1B PFN1 PSMC4 PPAN TBCEL ATM WASF1 MIS18A PET100 SET MCM6 SMAD…
GOBP_CELLULAR_PROTEIN_CONTAINING_COMPLEX_LOCALIZATION	0.831325301204819	0.938639967804521	0.0629394692018967	0.270359290396575	0.745326942358378	19	KLHL21 EZR WASL DLG1 RALB
GOBP_CELLULAR_RESPIRATION	0.00896696534886804	0.0704802535994667	0.380730400722792	0.347217851930758	1.42338780271169	175	BNIP3 ETFDH SCO2 PINK1 COA6 COX7B NDUFB3 NDUFS4 SDHC PPARGC1A MT-ND2 OPN3 UQCRQ CYC1 CAT MT-ND4 ETFB CYCS NDUFA2 UQCRH NDUFS5 MT-ND3 NDUFC1 NDUFA6 OGDHL COX4I1 LYRM7 COQ9 COX7C PDHA1 MT-ND4L SUCLG1 CBFA2T3 NDUFS2 UQCRB MT-CO2 NDUFB8 GPD2 SUCLA2 MTFR1L COX8A COQ10B GHITM PARK7 TAZ UQCR10 IDH3A MT-CYB NDUFA8 ACO2 NDUFA1 FAHD1 MT-ND1 SDHB NDUFA10 UQCRC2 UQCRHL COX15 IDH3B
GOBP_CELLULAR_RESPONSE_TO_ABIOTIC_STIMULUS	0.0584878744650499	0.246913202559992	0.222056046145248	-0.298258952925438	-1.22306495275524	305	TP53 MMP1 COL1A1 MFAP4 MMP2 EGFR AURKB MMP3 SFRP1 RAD51AP1 PBK CNN2 CHEK1 TIMP1 ASIC1 TMEM161A WRN TNFRSF10B POLD1 RAB11B IMPACT MAP3K14 BLM PIK3R1 NFATC4 ATM FADD EFHD1 MYLK BMF ATR USP28 RELB HMGA2 FBXO4 AKT1 FIGNL1 RAD51 LRRC8D DNM2 TP53INP1 ECT2 SLC25A23 OPN1SW SFRP2 ELK1 TMEM150C C9orf116 NMT1 RHNO1 MYC CHEK2 PCNA KDM1A CRY1 RAD9A DHX36 RUVBL2 METTL3 XRCC5 RAD1 YAP1 METAP2 PALM DDB1 KDM4D SL…
GOBP_CELLULAR_RESPONSE_TO_ACIDIC_PH	0.144781144781145	0.410508886532918	0.149207542435322	-0.560543526919229	-1.29149296902866	12	RAB11B IMPACT
GOBP_CELLULAR_RESPONSE_TO_ACID_CHEMICAL	0.0583717357910906	0.246599196102778	0.231126709673834	-0.41144843174274	-1.3619481926473	61	COL1A1 COL1A2 MMP2 COL5A2 NTRK2 COL6A1 DNMT3A COL4A1 SESN3 COL16A1 KLF2 ASS1 RRAGB TNF RPTOR
GOBP_CELLULAR_RESPONSE_TO_ALCOHOL	0.259780907668232	0.567254330719906	0.102449405629826	-0.323080151951151	-1.121823844043	83	TNC LANCL2 INHBA SFRP1 GRAMD1A BRCA1 OSBPL7 CDK4 DNMT3A SMO ATP2B1 BLM PRKAA1 KLF2 AHR AKT1 MAP4K1 RAD51 ADCY3 TP53INP1 SPHK2 KLF9 AKAP8 LRP6 FDX1 ADCY6
GOBP_CELLULAR_RESPONSE_TO_ALDEHYDE	0.00422275483133704	0.0416128641830582	0.407017918923954	0.737241679061413	1.76134160247627	12	SCNN1B RDH12 SCNN1G AKR1B10 PARK7
GOBP_CELLULAR_RESPONSE_TO_ALKALOID	0.778501628664495	0.916311734477876	0.0477342401407188	-0.283930796646386	-0.801364920039071	28	ICAM1 STAR BLM RAD51 RYR3 PPP1R9B RYR2 CCNA2
GOBP_CELLULAR_RESPONSE_TO_AMMONIUM_ION	0.433613445378151	0.716895943170859	0.0774767547848578	-0.604270315209336	-1.05004998772214	4	ASS1 CPS1
GOBP_CELLULAR_RESPONSE_TO_AMYLOID_BETA	0.217948717948718	0.5142893453823	0.115240003147781	-0.40035909833749	-1.17975515750106	34	VCAM1 NGFR ICAM1 CACNA2D1 BACE1 BCL2L11 ITGA4 AGER GSK3B CACNB1 TLR6 LGMN CACNA1A
GOBP_CELLULAR_RESPONSE_TO_ANTIBIOTIC	0.106135986733002	0.344046778793461	0.175204047558551	-0.568095426843442	-1.34583602370395	13	TP53 STAR
GOBP_CELLULAR_RESPONSE_TO_ARSENIC_CONTAINING_SUBSTANCE	0.075	0.285344741332214	0.261663521711573	0.522660392135741	1.41273339768163	18	CPEB2 HMOX1 PPIF SLC38A2 MKNK2 ATF3 DDX3X HSF1
GOBP_CELLULAR_RESPONSE_TO_ATP	0.579601990049751	0.815536585365854	0.0828962134571565	0.340110777196198	0.89998601404695	17	P2RY1 P2RY2 P2RX7
GOBP_CELLULAR_RESPONSE_TO_BACTERIAL_LIPOPROTEIN	0.749163879598662	0.900000053254134	0.0507027937029348	-0.409293376898057	-0.789887508982913	6	TIRAP TLR6 TLR1
GOBP_CELLULAR_RESPONSE_TO_BIOTIC_STIMULUS	0.29806259314456	0.60817590643123	0.0913924325943768	-0.273414324637305	-1.06958406441662	205	TP53 CCL2 IL6 CXCL2 CXCL1 CXCL3 PDE4B PRPF8 CLEC7A ICAM1 LTF CXCL8 HMGB1 GIT1 CDK4 CSF3 CACTIN TIRAP STAR EME1 CX3CL1 PLAA PRDX2 BCL2L11 VIM CXCL13 AKT1 ASS1 AXL TNF GSK3B TNFAIP3 SCARB1 TLR6 SIGIRR WFS1 TBXA2R NFKBIB RIPK2 IRF8 AKAP8 ABL1 UPF1 NFKBIA
GOBP_CELLULAR_RESPONSE_TO_BRAIN_DERIVED_NEUROTROPHIC_FACTOR_STIMULUS	0.00636641798776932	0.0551409383700769	0.407017918923954	-0.756991011034352	-1.64984812296287	10	NTRK2 EEF2K WASF1 EIF4A3 EEF2
GOBP_CELLULAR_RESPONSE_TO_CADMIUM_ION	0.137566137566138	0.400614081695085	0.195789002148949	0.424363456595916	1.30478524176979	34	AKR1C3 MT1E MMP9 JUN MAPK3 HMOX1 UBE2D3 FOS MAPK9 ATP7A MT2A NCF1 HSF1 CHUK MT1M CYBB MT1A GSN
GOBP_CELLULAR_RESPONSE_TO_CAFFEINE	0.31002331002331	0.618067722612971	0.116739204791222	0.489771811017312	1.14637944571166	10	GSTM2 PPARGC1A TMEM38A SLC8A1
GOBP_CELLULAR_RESPONSE_TO_CALCIUM_ION	0.757660167130919	0.903681725561021	0.0747385227439092	0.242263425226425	0.870660181004131	76	AKR1C3 RASAL1 SYT7 PPIF FOS SYT12 CAMK2D CACYBP SYT13 CHP2 SLC25A24 NCSTN PRKAA2 SMPD1 MEF2A
GOBP_CELLULAR_RESPONSE_TO_CAMP	0.248803827751196	0.554958310787177	0.106323255932708	-0.361939879967268	-1.14832190250193	50	IGFBP5 APEX1 EEF2K STAR INPP5K AHR ASS1 AKAP9 KCNQ1 STC1 KDM1A FDX1 RAPGEF1 SLC5A5 APP GPD1 DMTN AKAP6 AQP1 SLC26A6 PKD2 CPS1
GOBP_CELLULAR_RESPONSE_TO_CARBOHYDRATE_STIMULUS	0.190258751902588	0.475853234151157	0.120985142145252	-0.316327596861044	-1.16591624849388	123	SOX4 SLC39A14 SERPINF1 CLEC7A ICAM1 SMARCA4 NME1 UCP2 SMARCB1 LRP5 RAB11B STAR COLEC12 HMGN3 PRKAA1 WDR35 MAP2K6 GPER1 SIN3A AGER PIH1D1 ZNF236 PCK2 ADRA2A PRKACA SRF PTPRN
GOBP_CELLULAR_RESPONSE_TO_CHEMICAL_STRESS	0.0996563573883162	0.330621904370898	0.266350657088526	0.261223610611544	1.14216046625495	317	GPX3 ANXA1 AKR1C3 GJB2 NCF2 CPEB2 BNIP3 ERMP1 GPX2 STK39 MAP1LC3A NQO1 TXN STK24 NFE2L2 CD36 PINK1 CFLAR SLC12A6 SLC2A1 MCL1 PRDX5 MMP9 JUN VNN1 PRDX1 ERRFI1 HSPB1 PPARGC1A ARG1 MAPK3 FER TXNRD1 RIPK3 FOXO3 HMOX1 ALDH3B1 CAT SMPD3 OXSR1 SIRPA JAK2 SRXN1 CAV1 CYCS DAPK1 PDCD10 HSPA1B CAB39 PPIF KLF4 FOS SESN2 MAPK9 SERPINB6 GSTP1 PRDX6 NOL3 EPO GLRX2 BDKRB2 EPAS1 PLA2R1 GSKIP SLC25A24 PARK7 ATP7A …
GOBP_CELLULAR_RESPONSE_TO_CHOLESTEROL	0.495	0.761134170653705	0.0702812841717392	-0.390823104694932	-0.969807559676119	16	INHBA GRAMD1A OSBPL7 SMO
GOBP_CELLULAR_RESPONSE_TO_CISPLATIN	0.222961730449251	0.520375257209171	0.116234148779716	-0.665052919472324	-1.22075344415962	5	TIMELESS DDX11 RAD51
GOBP_CELLULAR_RESPONSE_TO_COLD	0.549222797927461	0.797235723036043	0.0668966276500666	-0.463766463711469	-0.96008991238489	8	FOXO1 NFKBIA EIF2AK4 EIF2AK3
GOBP_CELLULAR_RESPONSE_TO_COPPER_ION	0.135064935064935	0.39688067274815	0.195789002148949	0.463861655694801	1.29969832462385	23	AOC1 MAP1LC3A MT1E NFE2L2 PRNP ATP7A MT2A HSF1 MT1M MT1A CYP1A1
GOBP_CELLULAR_RESPONSE_TO_CORTICOSTEROID_STIMULUS	0.116343490304709	0.363837382886978	0.219250346703755	0.370278403411129	1.25617360683563	56	ANXA1 AKR1C3 GJB2 SCNN1B DDIT4 ZFP36 SCNN1G CFLAR ERRFI1 ARG1 MT-ND3 ZFP36L2 GSTP1 SRD5A1
GOBP_CELLULAR_RESPONSE_TO_DEXAMETHASONE_STIMULUS	0.512038523274478	0.77266284245655	0.0667426134241917	-0.346067449410113	-0.974700157144852	27	SERPINF1 EGFR ICAM1 STAR FOXO1 TFAP4 ASS1 PCK2 FECH
GOBP_CELLULAR_RESPONSE_TO_DNA_DAMAGE_STIMULUS	5.18492789112074e-11	6.89462413142985e-09	0.851339057116899	-0.383695647604686	-1.69030916992497	782	TP53 SOX4 NUAK1 CXCL12 EGFR GINS4 UHRF1 TOP2A RBBP8 PRRX1 RAD51AP1 MCM2 RNASEH2A MCM4 BRIP1 TRIP13 CHEK1 APEX1 RFC3 SPRED2 BRCA1 PAK1 NKX3-1 BCL2 TIMELESS TMEM161A SNAI1 HMGB1 RPA1 CHAF1A UNG POLI WRN PRMT1 MCM10 DDIAS DCUN1D5 CDK5RAP3 CDC45 MCM5 ALKBH2 TFDP2 CCAR2 SFR1 NFRKB POLB POLD1 ESCO2 MASTL PRKDC SUPT16H RFC2 TRIM32 COPS3 MCM3 BRCA2 FOXM1 RPAIN SSRP1 EME1 CDC7 CBX1 WRAP53 PLK1 FOXO1 POLR2…
GOBP_CELLULAR_RESPONSE_TO_DRUG	0.134466769706337	0.396101801722444	0.148261500475107	-0.384673923930867	-1.26459450964811	59	TP53 EGFR CAD PDE4B NKX3-1 NME1 CXCR4 EFTUD2 QDPR PRKAA1 HMGA2 KCNQ1 PPAT MYC CHEK2
GOBP_CELLULAR_RESPONSE_TO_DSRNA	0.4225	0.710057143494076	0.101350743797099	0.373556326841445	1.00971014215886	18	TLR3 RIOK3 CAV1 NPM1 MUL1 RALB IFIH1 NFKB1 DDX58
GOBP_CELLULAR_RESPONSE_TO_ELECTRICAL_STIMULUS	0.93006993006993	0.981254660388415	0.0560595875032335	0.244097353277256	0.571344006035031	10	RPE65 PTEN SLC9A1 HPCA
GOBP_CELLULAR_RESPONSE_TO_EPINEPHRINE_STIMULUS	0.486440677966102	0.754133401661452	0.072003313661988	-0.446987138429832	-1.00721917942262	11	PDE4B STAR KCNQ1 PRKACA
GOBP_CELLULAR_RESPONSE_TO_ESTRADIOL_STIMULUS	0.147672552166934	0.414118593906488	0.143758989039275	-0.432088308254051	-1.25783853898917	32	ZNF703 EGFR SFRP1 BCL2L11 DDX18 FAM210B GPER1 RAMP3 RUVBL2 HNRNPD PPP1R9B
GOBP_CELLULAR_RESPONSE_TO_ESTROGEN_STIMULUS	0.0125920821698896	0.089877485544988	0.380730400722792	-0.674353784244632	-1.62922931327595	14	RARA PELP1 SFRP1 ARID5A SFR1 BCAS3
GOBP_CELLULAR_RESPONSE_TO_ETHANOL	0.633333333333333	0.845177469135802	0.0583452776743612	-0.358200338532469	-0.888855832764789	16	DNMT3A PRKAA1 TP53INP1
GOBP_CELLULAR_RESPONSE_TO_ETHER	0.626465661641541	0.840518427104573	0.0590954798717342	-0.441161009881803	-0.885508502989462	7	CDK4 NFATC4
GOBP_CELLULAR_RESPONSE_TO_EXOGENOUS_DSRNA	0.793532338308458	0.923180395754849	0.0667426134241917	0.3080299082555	0.766147356458435	14	TLR3 CAV1 MUL1 RALB IFIH1
GOBP_CELLULAR_RESPONSE_TO_EXTERNAL_STIMULUS	0.312586445366528	0.620784377794436	0.0845557442441281	-0.258617648394198	-1.05823827561927	282	TP53 COL1A1 TNC NUAK1 POSTN EGFR VCAM1 SFRP1 MYBBP1A RNF152 BRIP1 ICAM1 CNN2 CHEK1 BCL2 WRN TNFRSF10B UCP2 FOLR1 KANK2 MED1 DCTPP1 PRKD1 IMPACT CACNB3 MAP3K14 FOXO1 ATP2B1 SESN3 FADD SEH1L EHMT2 DAP GABARAP PRKAA1 TBL2 FLCN AKT1 ITGA4 AXL SLC39A4 RRAGB WIPI1 C12orf66 SFRP2 RPTOR NR4A2 VDR BHLHA15
GOBP_CELLULAR_RESPONSE_TO_EXTRACELLULAR_STIMULUS	0.198237885462555	0.487667049431321	0.115734447701689	-0.285245848426466	-1.12492405290045	217	TP53 COL1A1 TNC NUAK1 POSTN VCAM1 SFRP1 MYBBP1A RNF152 BRIP1 ICAM1 BCL2 WRN UCP2 FOLR1 KANK2 MED1 DCTPP1 PRKD1 IMPACT CACNB3 FOXO1 ATP2B1 SESN3 SEH1L EHMT2 DAP GABARAP PRKAA1 TBL2 FLCN ITGA4 AXL SLC39A4 RRAGB WIPI1 C12orf66 SFRP2 RPTOR NR4A2 VDR BHLHA15
GOBP_CELLULAR_RESPONSE_TO_FATTY_ACID	0.0795755968169761	0.293003762790056	0.261663521711573	0.458496029554199	1.40891019007039	35	AKR1C3 AKR1C2 CLDN1 AKR1C1 PDK4 PTAFR FFAR2 PPARGC1A
GOBP_CELLULAR_RESPONSE_TO_FLUID_SHEAR_STRESS	0.186567164179104	0.469361400449916	0.160801401070022	0.485479667048204	1.26563597102705	16	CA2 NFE2L2 SREBF2 KLF4 HAS2
GOBP_CELLULAR_RESPONSE_TO_FOLLICLE_STIMULATING_HORMONE_STIMULUS	0.6214405360134	0.838488810361406	0.059476028695732	-0.443845962894224	-0.890897802291463	7	INHBA STAR NOTCH1
GOBP_CELLULAR_RESPONSE_TO_FRUCTOSE_STIMULUS	0.584766584766585	0.81779429491263	0.0817515582532145	0.484426771949129	0.881240048565272	4	PPARGC1A PCK1
GOBP_CELLULAR_RESPONSE_TO_GAMMA_RADIATION	0.116242038216561	0.363595974713695	0.163180127180689	-0.4735132039204	-1.32750956336311	26	TP53 WRN ATM ATR RAD51 ELK1 CHEK2 KDM1A XRCC5 YAP1
GOBP_CELLULAR_RESPONSE_TO_GLUCAGON_STIMULUS	0.257575757575758	0.564853029257071	0.135740943810425	0.418939392485427	1.16336332682103	22	GJB2 ARG1 PRKACB ADCY9 ADCY7 PRKAR1A PRKAR2B
GOBP_CELLULAR_RESPONSE_TO_GLUCOSE_STARVATION	0.327014218009479	0.63336556580231	0.0894366833718621	-0.344674226832003	-1.08089879218271	46	TP53 NUAK1 MYBBP1A BCL2 IMPACT SESN3 PRKAA1 TBL2 C12orf66 BHLHA15 HNRNPA1 BRSK1
GOBP_CELLULAR_RESPONSE_TO_GONADOTROPIN_STIMULUS	0.763333333333333	0.907343642611684	0.0496901392724606	-0.326832139772322	-0.789621879610601	14	INHBA STAR NOTCH1
GOBP_CELLULAR_RESPONSE_TO_GROWTH_HORMONE_STIMULUS	0.0749574105621806	0.285344741332214	0.213927855492356	-0.542046382272746	-1.39592926726899	19	SOCS2 STAR JAK3 PIK3R1 STAT5A GHR LYN STAT5B
GOBP_CELLULAR_RESPONSE_TO_HEAT	0.411944869831547	0.702302280926416	0.0753093764172773	-0.284115555989837	-1.02946188260856	111	THBS1 NUP210 RPA1 CCAR2 NUP88 BAG4 NUP62 BAG2 YWHAE AAAS CAMK2B ATM SEH1L ATR NUP188 POLR2D NUP35 NUP205 NUP155 HTRA2 GSK3B RPTOR NUP107 PRKACA NUP153 DHX36 DAXX LYN CD34 FGF1 NUP93
GOBP_CELLULAR_RESPONSE_TO_HEPARIN	0.620947630922693	0.838488810361406	0.0793434960134973	0.455135186917115	0.876452919758231	5	AOC1 EGR1 SOX9
GOBP_CELLULAR_RESPONSE_TO_HISTAMINE	0.0841584158415842	0.303109636035727	0.245041785430996	0.739550115066936	1.48640584852619	6	AOC1 DIAPH1 GABRB1 HRH1 GABRB3
GOBP_CELLULAR_RESPONSE_TO_HORMONE_STIMULUS	0.204865556978233	0.496881850088468	0.104732821580651	-0.251377408581052	-1.08212799526251	553	TNC SLC39A14 SERPINF1 IGFBP2 RARA RAMP1 LANCL2 EGFR INHBA PELP1 LGR5 SFRP1 FBN1 MZB1 CDC6 RUNX1 BRIP1 ICAM1 ARID5A PIK3R3 SMARCA4 APEX1 HEY1 BRCA1 SOST PAK1 NKX3-1 FOXA1 CDK4 PMEPA1 GRB10 NCOR2 UCP2 EEF2K IGF2 SFR1 RAMP2 SLIT3 NCOA5 NR4A1 PRKDC SOCS2 KANK2 LEF1 PIAS2 VWA2 RARRES2 MED1 STAR PID1 TNS2 NR4A3 FOXO1 ATP2B1 SESN3 MYO1C JAK3 PIK3R1 BMP7 BCAS3 BCL2L11 RAB15 CARM1 TADA3 TFAP4 INPP5K IGFBP…
GOBP_CELLULAR_RESPONSE_TO_HYDROGEN_PEROXIDE	0.294117647058824	0.603908138597905	0.0959206777921745	-0.315994262586109	-1.08842696826558	80	IL6 PYCR1 APEX1 SPHK1 PCGF2 ZNF580 ETS1 KDM6B IMPACT NR4A3 FOXO1 SIGMAR1 PRKAA1 KLF2 ZNF277 AXL ECT2 FXN TNFAIP3 PAWR MAPK7 CBX8 ABL1 PCNA PPP5C
GOBP_CELLULAR_RESPONSE_TO_HYDROPEROXIDE	0.787654320987654	0.920701132128515	0.0667426134241917	0.358954437003334	0.751283707974377	7	CD36 DAPK1 MGST1 OXR1 PRKCD
GOBP_CELLULAR_RESPONSE_TO_HYPEROXIA	0.926298157453936	0.979708580704263	0.0410713282497468	-0.302277010490576	-0.606737352240975	7	FOXO1
GOBP_CELLULAR_RESPONSE_TO_INCREASED_OXYGEN_LEVELS	0.781094527363184	0.917325540284162	0.0675188953767744	0.310843359604306	0.773145113025711	14	ATP6V1A CAV1 ATP6V0D1 ATP6AP1 PPARG ATP6V1G1 ATG7
GOBP_CELLULAR_RESPONSE_TO_INORGANIC_SUBSTANCE	0.0997067448680352	0.330642566112164	0.245041785430996	0.28301159985598	1.16920821587047	193	FABP4 AKR1C3 CLDN1 AOC1 BNIP3 FBP1 RASAL1 MAP1LC3A NQO1 MT1E NFE2L2 CFLAR MMP9 JUN SYT7 PRNP LIG4 B2M PPARGC1A SHH MAPK3 HMOX1 SMPD3 UBE2D3 MTF1 PPIF FOS SYT12 MAPK9 CAMK2D SLC41A1 ADCY7 CACYBP SYT13 CHP2 SLC25A24 NCSTN ATP7A PRKAA2 SMPD1 MT2A MEF2A
GOBP_CELLULAR_RESPONSE_TO_INSULIN_LIKE_GROWTH_FACTOR_STIMULUS	0.348408710217755	0.652759615985502	0.0891647117820678	-0.565664205699833	-1.13541417478889	7	FBN1 CRK CCNA2
GOBP_CELLULAR_RESPONSE_TO_INSULIN_STIMULUS	0.646017699115044	0.853396283049474	0.0517405459873163	-0.235452885116658	-0.924189025284202	206	SLC39A14 MZB1 PIK3R3 PAK1 CDK4 GRB10 UCP2 EEF2K IGF2 NCOA5 PRKDC VWA2 RARRES2 STAR PID1 TNS2 FOXO1 ATP2B1 SESN3 MYO1C PIK3R1 RAB15 INPP5K SLC27A1 GSK3A PIP4K2B IRS1 TBC1D4 PRKAA1 AKT1 RHOQ SOGA1 SMARCC1 C2CD5 GSK3B PIP4K2A PCK2 PPAT SH2B2 PIK3R2 BCAR3 SOCS3 ATP6V0A2 SLC2A4 PIK3CA AKT2 PRKCQ PTPN2 PRKCI RAB8A RAB31 PDE3B SLC2A8 SIK2 ATP6V1E2 PTPN11 FOXO4 STXBP4
GOBP_CELLULAR_RESPONSE_TO_INTERFERON_ALPHA	0.495636998254799	0.761472274060695	0.0725351864394589	-0.457546482006728	-0.997214225140661	10	STAR AXL GAS6 GATA3 IFIT2 TPR
GOBP_CELLULAR_RESPONSE_TO_INTERFERON_BETA	0.0621890547263682	0.256317071078348	0.287857117255149	0.547390802044534	1.44848119815337	17	AIM2 TLR3 CAPN2 STAT1 MNDA IFI16
GOBP_CELLULAR_RESPONSE_TO_IONIZING_RADIATION	0.0164802239796616	0.107884102042367	0.352487857583619	-0.453854061232952	-1.50535319399224	63	TP53 SFRP1 RAD51AP1 WRN BLM ATM ATR HMGA2 FBXO4 FIGNL1 RAD51 DNM2 ECT2 SFRP2 ELK1 RHNO1 CHEK2 KDM1A RAD9A XRCC5 RAD1 YAP1 KDM4D
GOBP_CELLULAR_RESPONSE_TO_IRON_ION	0.66824644549763	0.86568343594099	0.0728938564822936	0.372908710229409	0.840928426745354	9	B2M HMOX1 ATP7A
GOBP_CELLULAR_RESPONSE_TO_KETONE	0.275430359937402	0.583440597103126	0.0988903007520636	-0.318699765046238	-1.11166011659782	85	TNC SERPINF1 EGFR DCPS SFRP1 ICAM1 CDK4 STAR FOXO1 ATP2B1 TFAP4 PRKAA1 KLF2 AHR AKT1 MAP4K1 ASS1 ADCY3 PCK2 ELK1 FECH CDC5L SPHK2 KLF9 AKAP8 FDX1 ADCY6
GOBP_CELLULAR_RESPONSE_TO_LAMINAR_FLUID_SHEAR_STRESS	0.622222222222222	0.838625618306998	0.0787113806986485	0.420945604089065	0.881029851408718	7	NFE2L2 SREBF2 KLF4
GOBP_CELLULAR_RESPONSE_TO_LEPTIN_STIMULUS	0.255	0.561344543985901	0.135740943810425	0.435098576911638	1.17605676675646	18	LEPR UGCG ADIPOR1 PTEN MKKS
GOBP_CELLULAR_RESPONSE_TO_LEUCINE	0.872037914691943	0.957721006983993	0.0598603117764473	0.283762714234288	0.639899595542386	9	RRAGD SESN2 SESN1
GOBP_CELLULAR_RESPONSE_TO_LEUCINE_STARVATION	0.623488773747841	0.83927955632188	0.0607719451853533	-0.435894516512001	-0.902389372482586	8	IMPACT SESN3 RRAGB
GOBP_CELLULAR_RESPONSE_TO_LIGHT_STIMULUS	0.00306328929069751	0.0328203310781022	0.431707695803346	-0.414858541727276	-1.53018536960754	120	TP53 MMP1 MFAP4 MMP2 AURKB MMP3 PBK CHEK1 TIMP1 TMEM161A POLD1 IMPACT PIK3R1 NFATC4 BMF ATR USP28 TP53INP1 OPN1SW C9orf116 NMT1 RHNO1 MYC PCNA KDM1A CRY1 DHX36 RUVBL2 METTL3 METAP2 DDB1 AKT2 RPL26 GRK7 CDC25A PTPRK DDB2 TRIAP1 PARP1 ERCC1 ST20 NMT2 EIF2S1 BAX AQP1 EIF2AK4 MC1R
GOBP_CELLULAR_RESPONSE_TO_LIPID	0.0656370656370656	0.264471499148919	0.197822021315103	-0.277121595812849	-1.18594218378919	507	COL1A1 TNC CCL2 IL6 ZNF703 CXCL2 CXCL1 SERPINF1 TEAD2 LANCL2 EGFR INHBA SFRP1 CXCL3 PDE4B PRPF8 WNT2 ID3 RUNX1 ICAM1 LTF PTK7 GRAMD1A SMARCA4 CXCL8 HEY1 BRCA1 OSBPL7 PAK1 NKX3-1 FOXA1 WNT5B HMGB1 NME1 SMARCD1 GIT1 CDK4 PMEPA1 CSF3 NCOR2 KANK2 CACTIN LEF1 PIAS2 MED1 STAR PID1 CX3CL1 PLAA NR4A3 SMO FOXO1 BRINP1 ATP2B1 PRDX2 NFATC4 BMP7 ATM BCL2L11 FZD7 CARM1 TADA3 TFAP4 E2F1 VIM DDX18 IRS1 CXCL13 A…
GOBP_CELLULAR_RESPONSE_TO_LIPOPROTEIN_PARTICLE_STIMULUS	0.0333125692530015	0.173029444702211	0.321775918075361	0.533921902667339	1.57350901761845	29	HMGCS1 SYK CD36 CD68 ADTRP CES1 SREBF2 SMPD3 CD9 ITGB2 MYD88
GOBP_CELLULAR_RESPONSE_TO_LITHIUM_ION	0.160194174757282	0.431783939118305	0.172324344900946	0.558041963049285	1.3209497782914	11	FABP4 LIG4 SHH ADCY7
GOBP_CELLULAR_RESPONSE_TO_LOW_DENSITY_LIPOPROTEIN_PARTICLE_STIMULUS	0.0394662196429092	0.195185667039567	0.321775918075361	0.592877605473692	1.60252815517092	18	HMGCS1 SYK CD36 CES1 SREBF2 CD9 ITGB2
GOBP_CELLULAR_RESPONSE_TO_MAGNESIUM_ION	0.141089108910891	0.406924120351231	0.186432558434075	0.680035466242394	1.36678863762524	6	FBP1 SMPD3 SLC41A1 ANK3
GOBP_CELLULAR_RESPONSE_TO_MANGANESE_ION	0.604377104377104	0.828427807019579	0.0610363728309177	-0.39730584888519	-0.915393159937647	12	BACE1 APP EIF2S1 ATF4 EIF2AK3
GOBP_CELLULAR_RESPONSE_TO_MECHANICAL_STIMULUS	0.422651933701657	0.710057143494076	0.107554375265169	0.284258146952709	1.00895763587673	71	BNIP3 MMP7 SLC2A1 GOT1 TLR3 BAK1 F11R BCL10 MAPK3 IL1B MTPN ATP1A1 MAP3K1 TLR5 SLC38A2 RAC1 CASP1 ITGA2 CASP8 MYD88 PIEZO1 ATP1A2 BAG3 SLC9A1 PDE2A GADD45A NFKB1 IRF1 ANKRD1 HABP4 SOX9
GOBP_CELLULAR_RESPONSE_TO_MINERALOCORTICOID_STIMULUS	0.224691358024691	0.522073905663013	0.144630528034484	0.584286288107985	1.22289829515125	7	SCNN1B SCNN1G
GOBP_CELLULAR_RESPONSE_TO_MOLECULE_OF_BACTERIAL_ORIGIN	0.214084507042254	0.509270381853093	0.159646701919906	0.269289914386269	1.11018175719265	183	IL36RN IL36A IL18 IL36B SERPINE1 NOD2 CARD17 IL36G IL1A PYCARD PPARD CD36 ZFP36 PPBP PTAFR CD68 NR1D1 CAPN2 TFPI PPARGC1A BCL10 ARG1 MAPK3 IL1B SASH1 TREM2 SIRPA MRC1
GOBP_CELLULAR_RESPONSE_TO_MURAMYL_DIPEPTIDE	0.682464454976303	0.872595201720138	0.0718276293603809	0.363790004574673	0.820365273915073	9	NOD2 CHMP5 PTPN22 NOD1 TRIM41
GOBP_CELLULAR_RESPONSE_TO_NICOTINE	0.888625592417062	0.963792257940618	0.0589694466690997	0.276322738402773	0.623122065279896	9	B2M NFKB1 TH BAD RELA MSX1
GOBP_CELLULAR_RESPONSE_TO_NITROGEN_COMPOUND	0.104859335038363	0.341459172906805	0.153158808683073	-0.262717131099886	-1.137166010429	607	TP53 COL1A1 SLC39A14 COL1A2 MMP2 IGFBP5 COL5A2 VCAM1 MMP3 NTRK2 SFRP1 COL6A1 FBN1 NGFR MZB1 PDE4B CDC6 BRIP1 ICAM1 PIK3R3 APEX1 BRCA1 PAK1 TIMELESS CACNA2D1 CDK4 GRB10 UCP2 DNMT3A EEF2K IGF2 COL4A1 NCOA5 FOLR1 NR4A1 PRKDC SOCS2 VWA2 RARRES2 STAR PID1 COLEC12 LYPD1 TNS2 PRMT5 IMPACT NR4A3 FOXO1 ATP2B1 SESN3 COL16A1 MYO1C JAK3 BLM PIK3R1 KLF16 BACE1 BCL2L11 DDX11 RAB15 INPP5K SLC27A1 STAT5A GSK3A V…
GOBP_CELLULAR_RESPONSE_TO_NITROGEN_STARVATION	0.240291262135922	0.544890427860112	0.138022242496643	0.50870054315408	1.20415293865051	11	MAP1LC3A MAP1LC3B GABARAPL2 ATG5 ATG7
GOBP_CELLULAR_RESPONSE_TO_NITROSATIVE_STRESS	0.496655518394649	0.761472274060695	0.0702812841717392	-0.523724902821938	-1.01072673596029	6	ATM STOX1
GOBP_CELLULAR_RESPONSE_TO_NUTRIENT	0.00830341377292499	0.0667703160098566	0.380730400722792	-0.534598080081827	-1.61522862793103	40	COL1A1 TNC POSTN SFRP1 BRIP1 FOLR1 KANK2 MED1 ATP2B1
GOBP_CELLULAR_RESPONSE_TO_ORGANIC_CYCLIC_COMPOUND	0.291828793774319	0.600984669241298	0.0847985102819124	-0.24592919338262	-1.05007642942231	499	COL1A1 TNC CCL2 ZNF703 SERPINF1 IGFBP5 EGFR INHBA SFRP1 PDE4B ID3 RUNX1 ICAM1 GRAMD1A SMARCA4 APEX1 HEY1 BRCA1 OSBPL7 PAK1 NKX3-1 FOXA1 CDK4 PMEPA1 NCOR2 EEF2K FOLR1 ALPL KANK2 LEF1 PIAS2 MED1 STAR COLEC12 PRMT5 IMPACT NR4A3 SMO FOXO1 ATP2B1 BLM NFATC4 BMP7 KLF16 BCL2L11 CARM1 GLI2 TADA3 TFAP4 INPP5K GSK3A DDX18 ARRB2 PTGER1 P2RX4 KLF2 AHR FAM210B AKT1 NCOR1 ASS1 RAD51 FOXF1 TNF DNM2 ADCY3 GPER1 …
GOBP_CELLULAR_RESPONSE_TO_OSMOTIC_STRESS	0.534574468085106	0.788499970687626	0.0911073131586733	0.301017976354909	0.948203514480658	39	STK39 SLC12A6 SLC2A1 ERRFI1 OXSR1 CAB39 SERPINB6 EPO BDKRB2 DDX3X ZFP36L1
GOBP_CELLULAR_RESPONSE_TO_OXIDISED_LOW_DENSITY_LIPOPROTEIN_PARTICLE_STIMULUS	0.156177156177156	0.427022873757642	0.170932335370056	0.572161038878825	1.33922296027063	10	CD36 CD68 ADTRP SMPD3 MYD88
GOBP_CELLULAR_RESPONSE_TO_OXYGEN_CONTAINING_COMPOUND	0.0187043694990091	0.116865274873133	0.352487857583619	-0.264643908316768	-1.18565562872212	1049	TP53 COL1A1 TNC CCL2 SOX4 IL6 ZNF703 SLC39A14 CXCL2 COL1A2 CXCL1 MMP2 SERPINF1 IGFBP5 TEAD2 LANCL2 EGFR COL5A2 VCAM1 INHBA MMP3 PYCR1 DCPS NTRK2 SFRP1 COL6A1 FBN1 CXCL3 NGFR MZB1 PDE4B PRPF8 CLEC7A WNT2 CDC6 ID3 BRIP1 ICAM1 LTF PTK7 SOD3 GRAMD1A PIK3R3 SMARCA4 FBLN5 APEX1 CXCL8 BRCA1 OSBPL7 PAK1 TIMELESS CACNA2D1 WNT5B HMGB1 SPHK1 NME1 SMARCD1 GIT1 CDK4 GRB10 CSF3 UCP2 DNMT3A EEF2K IGF2 COL4A1 NC…
GOBP_CELLULAR_RESPONSE_TO_OXYGEN_GLUCOSE_DEPRIVATION	0.52970297029703	0.785799467713992	0.0875697115548511	0.468521663906389	0.941671601698886	6	AQP3
GOBP_CELLULAR_RESPONSE_TO_OXYGEN_LEVELS	0.550512445095168	0.79833891636334	0.0588438169595807	-0.24293658764586	-0.957244222888202	208	TP53 SFRP1 BRIP1 ICAM1 EIF4EBP1 NKX3-1 BCL2 DNMT3A EEF2K PSME3 PSMD3 SUV39H2 CACNB3 FOXO1 BMP7 PSMB6 PSMC4 CHCHD2 E2F1 STOX1 HYOU1 PRKAA1 TBL2 AKT1 PSMD11 NOTCH1 VASN TERT PSMC5 HIF3A TWIST1 PSME4 STC1 PSMB5 SUV39H1 PSMB3 DDAH1 MYC CBL UBA52 VHL KCND2 ATP6V0A2 PTGIS CA9 AJUBA CD34 SLC2A4
GOBP_CELLULAR_RESPONSE_TO_OXYGEN_RADICAL	0.592771084337349	0.822532092245613	0.0799858801499946	0.317913925497461	0.87642563966122	19	NQO1 NFE2L2 CD36 PRDX1 GLRX2 ATP7A GCH1
GOBP_CELLULAR_RESPONSE_TO_PARATHYROID_HORMONE_STIMULUS	0.381034482758621	0.681989411065737	0.0857844408075645	-0.520952110978298	-1.09908595376625	9	SOST PRKACA
GOBP_CELLULAR_RESPONSE_TO_PEPTIDE	0.24585635359116	0.552095695982858	0.0982123351217438	-0.262613561878589	-1.08852012972334	347	TP53 SLC39A14 VCAM1 FBN1 NGFR MZB1 CDC6 BRIP1 ICAM1 PIK3R3 APEX1 PAK1 TIMELESS CACNA2D1 CDK4 GRB10 UCP2 EEF2K IGF2 NCOA5 NR4A1 PRKDC SOCS2 VWA2 RARRES2 STAR PID1 TNS2 NR4A3 FOXO1 ATP2B1 SESN3 MYO1C JAK3 PIK3R1 BACE1 BCL2L11 DDX11 RAB15 INPP5K SLC27A1 STAT5A GSK3A VIM PIP4K2B IRS1 TBC1D4 PRKAA1 ROCK1 KLF2 AKT1 RHOQ SOGA1 ASS1 ITGA4 SMARCC1 ADCY3 C2CD5 GPER1 MAP1B AGER GSK3B PIP4K2A NR4A2 CACNB1 PC…
GOBP_CELLULAR_RESPONSE_TO_PEPTIDE_HORMONE_STIMULUS	0.557471264367816	0.803146557248097	0.0573667426768556	-0.235312715551754	-0.959571347876276	289	SLC39A14 FBN1 MZB1 CDC6 BRIP1 PIK3R3 APEX1 PAK1 CDK4 GRB10 UCP2 EEF2K IGF2 NCOA5 NR4A1 PRKDC SOCS2 VWA2 RARRES2 STAR PID1 TNS2 NR4A3 FOXO1 ATP2B1 SESN3 MYO1C JAK3 PIK3R1 RAB15 INPP5K SLC27A1 STAT5A GSK3A PIP4K2B IRS1 TBC1D4 PRKAA1 ROCK1 AKT1 RHOQ SOGA1 ASS1 SMARCC1 ADCY3 C2CD5 GPER1 MAP1B GSK3B PIP4K2A NR4A2 PCK2 CRK PPAT GHR CDC5L PRKACA SH2B2 PIK3R2 BCAR3 SOCS3 ADCY6 ATP6V0A2 LYN STAT5B SLC2A4 …
GOBP_CELLULAR_RESPONSE_TO_PEPTIDOGLYCAN	0.164588528678304	0.439120840007119	0.172324344900946	0.692570602714069	1.33368182539138	5	NOD2 TREM2 DEFB124
GOBP_CELLULAR_RESPONSE_TO_PH	0.255067567567568	0.561410832638806	0.108394255853397	-0.445237479120514	-1.1693393012909	20	ASIC1 RAB11B IMPACT MCOLN1 GNA11 HVCN1
GOBP_CELLULAR_RESPONSE_TO_POTASSIUM_ION	0.725862068965517	0.891131799271334	0.0535669384770951	-0.387170677937375	-0.8168387167719	9	CACNA1H SLC12A2 DLG4
GOBP_CELLULAR_RESPONSE_TO_PROSTAGLANDIN_E_STIMULUS	0.318333333333333	0.625770273224044	0.0940503465727813	-0.455407076653917	-1.12551911545406	15	SFRP1 PRKAA1 AKT1 AKAP8 ADCY6 PTGER4 ACACA TNFSF4
GOBP_CELLULAR_RESPONSE_TO_PROSTAGLANDIN_STIMULUS	0.558536585365854	0.803721013365462	0.0838361057159929	0.330664044424878	0.912796869376835	20	AKR1C3 AKR1C2 GNB1 PRKAA2 PRKCE
GOBP_CELLULAR_RESPONSE_TO_PURINE_CONTAINING_COMPOUND	0.0802005012531328	0.294422070360815	0.252961123069611	0.601516888818297	1.45608062028677	13	P2RY1 GSTM2 PPARGC1A TMEM38A SLC8A1
GOBP_CELLULAR_RESPONSE_TO_RADIATION	0.000565846537065698	0.00862396054719052	0.477270815362862	-0.406339053318104	-1.56413965453306	174	TP53 MMP1 MFAP4 MMP2 AURKB MMP3 SFRP1 RAD51AP1 PBK CHEK1 TIMP1 TMEM161A WRN POLD1 IMPACT BLM PIK3R1 NFATC4 ATM BMF ATR USP28 HMGA2 FBXO4 FIGNL1 RAD51 DNM2 TP53INP1 ECT2 OPN1SW SFRP2 ELK1 C9orf116 NMT1 RHNO1 MYC CHEK2 PCNA KDM1A CRY1 RAD9A DHX36 RUVBL2 METTL3 XRCC5 RAD1 YAP1 METAP2 DDB1 KDM4D
GOBP_CELLULAR_RESPONSE_TO_REACTIVE_NITROGEN_SPECIES	0.148333333333333	0.414831926753666	0.14641623786055	-0.519164851048516	-1.28309372840734	15	MMP3 FOXO1 CDK2 MTR DNM2 CRK TRAF2 HNRNPD CCNA2 MAP3K5 AQP1
GOBP_CELLULAR_RESPONSE_TO_REACTIVE_OXYGEN_SPECIES	0.18796992481203	0.472219584866836	0.120985142145252	-0.307359286296894	-1.15529115959116	140	IL6 MMP2 EGFR MMP3 PYCR1 SOD3 FBLN5 APEX1 SPHK1 PCGF2 ZNF580 ETS1 KDM6B IMPACT NR4A3 FOXO1 SIGMAR1 PRDX2 BMP7 PRKAA1 KLF2 CDK2 MTR ZNF277 AKT1 AXL DNM2 ECT2 FXN TNFAIP3 CRK PAWR MAPK7 CBX8 TRAF2 ABL1 PCNA NOS3 HNRNPD PPP5C TPM1 DHFR MPV17
GOBP_CELLULAR_RESPONSE_TO_RETINOIC_ACID	0.00863276936200015	0.0686330055209844	0.380730400722792	-0.464937396421388	-1.53900367068643	61	COL1A1 TNC SERPINF1 TEAD2 WNT2 PTK7 WNT5B BRINP1 ATM FZD7 FGFR2 ADNP2 HTRA2
GOBP_CELLULAR_RESPONSE_TO_SALT	0.74036850921273	0.89595303593205	0.0513223330421143	-0.398167698213545	-0.799211341179721	7	HNRNPA1 DAXX
GOBP_CELLULAR_RESPONSE_TO_SALT_STRESS	0.725423728813559	0.891131799271334	0.052805004567129	-0.357170575285689	-0.804830883986674	11	EFHD1 SLC25A23 XRCC5 LETM1 XRCC6 AQP1
GOBP_CELLULAR_RESPONSE_TO_SODIUM_ARSENITE	0.667221297836938	0.864938254301026	0.055826471778749	-0.47285893853311	-0.867967286383711	5	HNRNPA1 DAXX
GOBP_CELLULAR_RESPONSE_TO_STARVATION	0.158959537572254	0.430538674116672	0.190023305279108	0.293309376883172	1.16392829949978	144	AKR1C3 AOC1 UPP1 CPEB4 PDK4 DAPL1 MAP1LC3A NUAK2 STK24 NFE2L2 DSC2 RRAGC CDKN1A SLC2A1 SIK1 RRAGD JUN MAP1LC3B SREBF2 GABARAPL2 MAPK3 FOXO3 KRT20 SH3GLB1 PPARA IFI16 SESN2 SRD5A1 FNIP1 SLC38A2 LAMP2 RALB ATF3 PRKAA2
GOBP_CELLULAR_RESPONSE_TO_STEROID_HORMONE_STIMULUS	0.438271604938272	0.719025889046942	0.0725351864394589	-0.262169540348974	-1.01093021923516	184	SERPINF1 EGFR SFRP1 RUNX1 ICAM1 SMARCA4 HEY1 BRCA1 PAK1 NKX3-1 FOXA1 PMEPA1 NCOR2 KANK2 LEF1 PIAS2 MED1 STAR NR4A3 FOXO1 ATP2B1 BMP7 BCL2L11 CARM1 TADA3 TFAP4 NCOR1 ASS1 GPER1 SAFB2 PCK2 PAGR1 KMT2D STC1 FECH SAFB CNOT2 KLF9 CRY1 SSTR5 PPP5C DDX54 DAB2 YAP1 DAXX RBFOX2 CYP7B1 DDX5 TCF21 PHB PHB2 NR2E1 FOXP1 VPS11 SSTR2 RNF6 CALR DNMT3B PARP1 HDAC6
GOBP_CELLULAR_RESPONSE_TO_STEROL	0.375	0.6765323469668	0.108820126769161	0.385019847460728	1.0697985372428	21	DYNAP HMGCS1 INSIG1 CES1 GRAMD1C LRP8 RORA AACS MLC1 INSIG2 GPLD1
GOBP_CELLULAR_RESPONSE_TO_STEROL_DEPLETION	0.0995024875621891	0.330433374840044	0.224966093540314	0.547807034232784	1.3940933290626	15	ARHGEF10L INSIG1 ZBTB7B SREBF2 ERLIN1 INSIG2 AMFR
GOBP_CELLULAR_RESPONSE_TO_TESTOSTERONE_STIMULUS	0.774881516587678	0.913967504889259	0.0655321029282414	0.330960017467267	0.74633195516712	9	NCOA4 SRD5A1 AACS
GOBP_CELLULAR_RESPONSE_TO_THYROID_HORMONE_STIMULUS	0.169154228855721	0.444882012401187	0.169570644405628	0.504752085431324	1.28452442403511	15	CTSL THRB CTSS PPARGC1A CTSH
GOBP_CELLULAR_RESPONSE_TO_TOPOLOGICALLY_INCORRECT_PROTEIN	0.13251155624037	0.392843298355796	0.149207542435322	-0.311830722054187	-1.1858109898618	156	CREB3L1 CCL2 AGR2 DERL3 KDELR3 CXCL8 CXXC1 CDK5RAP3 EXTL2 PDIA5 CUL7 CREB3L4 PIK3R1 BCL2L11 DDX11 FKBP14 KLHDC3 GSK3A HYOU1 MYDGF HSPA14 CCND1 TBL2 RNF126 WIPI1 TSPYL2 HSPA13 DERL2 ARFGAP1 SDF2L1 TLN1 BHLHA15 WFS1 MBTPS1 PIGBOS1 CREB3 SSR1 GOSR2 DAXX PREB HSP90B1 PTPN2 KLHL15 HSPA1A ASNS HERPUD1 UGGT1 EXTL3 CREB3L2 CALR ERN2 HDAC6 SRPRB BFAR TOR1A CTDSP2 EIF2S1 RNF5 BAX
GOBP_CELLULAR_RESPONSE_TO_TOXIC_SUBSTANCE	2.48076306128501e-05	0.000662819207229965	0.575610261071129	0.511767203108404	1.91741974724101	98	S100A9 GPX3 PTGS1 DUOX2 DUOX1 GPX2 NQO1 GSTM2 RDH12 TXN ABTB2 NFE2L2 PIM1 HBB CD36 HBA2 PINK1 PRDX5 MGST2 PRDX1 GSTM3 AKR1B10 TXNRD1 CAT HBA1 SRXN1 SESN2 GSTP1 PRDX6 ABCG2 CLIC2 PARK7 ATP7A GSTA1 GSTK1 GCH1 MGST3 ALOX5AP
GOBP_CELLULAR_RESPONSE_TO_UV	0.00156670386392906	0.0194500885394929	0.45505986738723	-0.470620858507871	-1.63986603099304	84	TP53 MMP1 MFAP4 MMP2 AURKB MMP3 PBK CHEK1 TIMP1 TMEM161A POLD1 IMPACT PIK3R1 NFATC4 BMF ATR USP28 TP53INP1 OPN1SW C9orf116 RHNO1 MYC PCNA KDM1A DHX36 RUVBL2 METTL3
GOBP_CELLULAR_RESPONSE_TO_UV_A	0.011886380653731	0.0865014329324277	0.380730400722792	-0.735063324066517	-1.60205712854226	10	MMP1 MMP2 MMP3 TIMP1
GOBP_CELLULAR_RESPONSE_TO_UV_B	0.692573402417962	0.875293653359429	0.055826471778749	-0.406838433306147	-0.842237432740965	8	MFAP4
GOBP_CELLULAR_RESPONSE_TO_UV_C	0.0635451505016722	0.258895966531548	0.231126709673834	-0.727875343396743	-1.40471279111105	6	TP53 IMPACT C9orf116
GOBP_CELLULAR_RESPONSE_TO_VASCULAR_ENDOTHELIAL_GROWTH_FACTOR_STIMULUS	0.00804560262013776	0.0656123708777175	0.380730400722792	-0.480259232286693	-1.56620098379054	57	ROBO1 VCAM1 ADAMTS12 SMOC2 MT1G SPHK1 PDGFRB RAMP2 NR4A1 SPRY2 PRKD1 MYO1C KDR NRP1 NRP2 AKT1 CADM4 NOTCH1 DCN EGR3 DLL4 FOXC1 TSPAN12 PIK3CA
GOBP_CELLULAR_RESPONSE_TO_VIRUS	0.95968992248062	0.990190435835227	0.0358449292332649	-0.208562473354815	-0.677913551401359	55	IL6 C1QBP POU2F2 CCL19 ZCCHC3 POU2AF1 RRP1B RNF135 PHB PHB2
GOBP_CELLULAR_RESPONSE_TO_VITAMIN	0.000363776538404368	0.00607875867797445	0.49849310876659	-0.657745137007419	-1.88379635982396	29	COL1A1 TNC POSTN SFRP1 BRIP1 FOLR1 KANK2 MED1 ATP2B1
GOBP_CELLULAR_RESPONSE_TO_VITAMIN_D	0.0422067977751669	0.202768490978198	0.321775918075361	-0.565237661296584	-1.50864048731565	21	TNC SFRP1 KANK2 MED1 ATP2B1
GOBP_CELLULAR_RESPONSE_TO_WATER_STIMULUS	0.571428571428571	0.811554183924849	0.0636424081651019	-0.540250393196653	-0.938801566888989	4	PIK3CA PKD2 SIPA1
GOBP_CELLULAR_RESPONSE_TO_X_RAY	0.0555555555555556	0.238739169215087	0.248911114434702	-0.62916795934426	-1.4496037449529	12	SFRP1 ATM HMGA2 DNM2 SFRP2 XRCC5 TP53BP1 XRCC6 GATA3 NUCKS1 NIPBL
GOBP_CELLULAR_RESPONSE_TO_ZINC_ION	0.914634146341463	0.975376553820464	0.0589694466690997	0.240913969375827	0.665042119768061	20	MT1E MTF1 MT2A MT1M TSPO MT1A
GOBP_CELLULAR_SENESCENCE	8.03228304746557e-05	0.00177052780291855	0.538434096309916	-0.56310409562139	-1.86771612573207	63	TP53 CDKN2A NUAK1 TBX2 ID2 PRKDC AKT3 EEF1E1 NEK6 SMC6 BCL2L12 HMGA2 ZNF277 KAT6A PRMT6 TERT TWIST1 VASH1 MAP3K3 PNPT1 PAWR KRAS SRF ABL1
GOBP_CELLULAR_SODIUM_ION_HOMEOSTASIS	0.0684410799716827	0.271320642077639	0.287805130535564	0.552832698935938	1.46288130370876	17	ATP12A ATP1B1 IL1A ATP1A1 C7 ATP4B TMPRSS3 ATP1A2 SLC9A1 SLC8A1
GOBP_CELLULAR_SPHINGOLIPID_HOMEOSTASIS	0.938435940099834	0.984615449121966	0.0401660980049421	-0.331763033372303	-0.608975396958524	5	ORMDL3
GOBP_CELLULAR_TRANSITION_METAL_ION_HOMEOSTASIS	0.0211040483294239	0.127141712383334	0.352487857583619	0.376871069161197	1.43242302988701	105	S100A9 S100A8 LCN2 CP SLC40A1 MT1E HEPHL1 SCO2 HMOX2 PRNP NCOA4 NDFIP1 HMOX1 SKP1 ATP6V1A
GOBP_CELLULAR_TRIGLYCERIDE_HOMEOSTASIS	0.548494983277592	0.797227051288751	0.0653834195468773	-0.497779139862734	-0.960654501154471	6	C1QTNF3
GOBP_CELLULAR_TRIVALENT_INORGANIC_ANION_HOMEOSTASIS	0.522613065326633	0.78065224971012	0.0678338263479455	-0.486131951370748	-0.975775208758795	7	SLC34A2 ENPP1 XPR1
GOBP_CELLULAR_WATER_HOMEOSTASIS	0.302675585284281	0.612336934515601	0.0972150808846466	-0.60008327554508	-1.15808930819975	6	SCT AQP1 AQP11
GOBP_CELL_ACTIVATION	2.05751076229146e-08	1.58969220700962e-06	0.73376198835648	0.297197810070902	1.45343118966641	1303	S100A7 S100A9 S100A12 SLPI S100A8 PGLYRP3 CEACAM6 LCN2 SPINK5 SERPINB3 LY6D CDA THBD CRISP3 KRT1 ANXA1 CSTB SLURP1 ULBP2 CD24 FABP5 SERPINB1 S100P AOC1 IL20RB IL18 IL36B ADA LEPR GM2A CTSC NOD2 PIGR BST2 PKP1 PRDM1 S100A11 P2RY1 IL1A CD44 NDRG1 TMBIM1 PYGB FOLR3 HLA-E CEACAM1 PRSS3 TCN1 IDO1 PYCARD RAC2 CXCR2 QSOX1 CTSL ANXA3 PLA2G2F SYK CTSD HBB CD59 CD36 QPCT NAPRT CHIT1 SAA1 AMPD3 HSPA6 LRG1 G…
GOBP_CELL_ACTIVATION_INVOLVED_IN_IMMUNE_RESPONSE	5.96534526080607e-16	2.07940837474935e-13	1.02766987054358	0.419098344619791	1.96207343382574	669	S100A7 S100A9 S100A12 SLPI S100A8 PGLYRP3 CEACAM6 LCN2 SERPINB3 CDA CRISP3 KRT1 ANXA1 CSTB FABP5 SERPINB1 S100P AOC1 IL18 ADA GM2A CTSC PIGR BST2 PKP1 S100A11 CD44 TMBIM1 PYGB FOLR3 CEACAM1 PRSS3 TCN1 PYCARD RAC2 CXCR2 QSOX1 ANXA3 SYK CTSD HBB CD59 CD36 QPCT NAPRT CHIT1 AMPD3 HSPA6 LRG1 PYGL IFNE TOLLIP HMOX2 PPBP CD46 HLA-C PTAFR CD68 SLCO4C1 RAB6A NFASC ZBTB7B NBEAL2 CST3 LGALS3 MMP9 PGAM1 CTSS…
GOBP_CELL_ADHESION_INVOLVED_IN_HEART_MORPHOGENESIS	0.718801996672213	0.887829717310099	0.0523759084097997	-0.443276786953302	-0.813667076025481	5	ACVR1 FLRT2
GOBP_CELL_ADHESION_MEDIATED_BY_INTEGRIN	0.454689984101749	0.732518075204333	0.0721797965581253	-0.297323207375848	-0.995614223537909	68	ITGA11 FBN1 ICAM1 LIF RAC3 PODXL ITGB1 COL16A1 PLAU EXT1 CXCL13 ITGA4 SFRP2 IFT74 CRK ITGBL1 PTPN6 LYN ITGB3 ITGB5 PDE3B LPXN PTPN11
GOBP_CELL_ADHESION_MOLECULE_PRODUCTION	0.404643449419569	0.6983535593955	0.080419996876154	-0.45091635775337	-1.06823510499602	13	CXCL8 COLEC12 NOTCH1 APOA1
GOBP_CELL_AGGREGATION	0.13	0.388827836112938	0.157402899305283	-0.521355692015104	-1.29371750370566	16	COL11A1 BMP1 LTF
GOBP_CELL_AGING	3.857941068574e-06	0.000143847459395163	0.610526878385931	-0.531037851130337	-1.88791004358782	97	TP53 CDKN2A NUAK1 ICAM1 CHEK1 BCL2 WRN PRELP TBX2 ID2 PRKDC BRCA2 AKT3 FOXM1 NUP62 EEF1E1 ATM NEK6 SMC6 ATR BCL2L12 HMGA2 ZNF277 KAT6A PRMT6 TERT TWIST1 VASH1 LIMS1 MAP3K3 PNPT1 PAWR KRAS SRF CHEK2 ABL1 FZR1
GOBP_CELL_CELL_ADHESION	0.011774839761195	0.085926520535809	0.380730400722792	0.248936258361687	1.18719321979468	813	S100A9 S100A8 CEACAM6 CRNN IL1RN MUC21 ANXA1 CD24 CSTA CLDN1 FUT3 IL20RB CEACAM5 IL18 IL36B ADA EPHB3 DSG3 NOD2 FLRT3 PKP1 TJP2 S100A11 TJP3 IL1A CD44 TENM2 PCDH1 PERP PLEKHA7 CDSN HLA-E CEACAM1 PCDHGC3 FAT2 IDO1 PYCARD CITED2 RAC2 XG PLA2G2F SYK HBB DSC2 CD46 PTAFR ZBTB7B ADTRP BMP2 LGALS3 PCDHGB2 CCL28 VNN1 BAIAP2 HSPB1 IL4R CD177 FXYD5 PTPRU VTCN1 CLDN4 PRNP EZR FAT1 IGFN1 KIFAP3 PCDHGC5 RAB10…
GOBP_CELL_CELL_ADHESION_INVOLVED_IN_GASTRULATION	0.165501165501166	0.440272924762109	0.165656695205483	0.568781725962826	1.33131320560451	10	IL1RN KLF4
GOBP_CELL_CELL_ADHESION_MEDIATED_BY_CADHERIN	0.321656050955414	0.629054484080164	0.0908241419007155	-0.393569245130883	-1.10338409242053	26	EPCAM ADAM19 FOXA1 SERPINF2 NOTCH1 CDH5
GOBP_CELL_CELL_ADHESION_MEDIATED_BY_INTEGRIN	0.691666666666667	0.874766250648109	0.0542315935495841	-0.346202683565043	-0.85908426515269	16	PODXL ITGB1 CXCL13 ITGA4
GOBP_CELL_CELL_ADHESION_VIA_PLASMA_MEMBRANE_ADHESION_MOLECULES	0.395982783357245	0.692780550933629	0.0739901439101342	-0.256448282293154	-1.02554734279116	247	ROBO1 CDH11 VSTM2L SDK1 SELE VCAM1 SCARF2 GPC4 PTPRS PCDH19 ICAM1 PCDHB5 FGFRL1 OBSL1 CLDN20 ALCAM LRFN3 ARVCF PCDHB8 DSG2 ITGB1 CX3CL1 IGSF9 CLDN10 PCDHGB1 PALLD GPC6 LRRC4 CDH24 AMIGO2 CDH4 PCDH17 LGALS7B HMCN1 CDH5 ATP2C1 CLDN6 PCDHB2 PCDHB3 ROBO4 DCHS1 IGSF11 BSG KIRREL3
GOBP_CELL_CELL_JUNCTION_ASSEMBLY	0.450832072617247	0.729043848262472	0.070113215764256	-0.269736034647833	-1.00461485053597	134	ZNF703 CDH11 CNTNAP1 RUNX1 UGT8 GJA5 SNAI1 CLDN20 RAMP2 ARVCF LSR GJC1 DLG5 MYO1C CLDN10 SMAD7 ROCK1 CDH24 FLCN TNF PARD6G IKBKB GJA4 CDH5 ECT2 CLDN6 TLN1 DCHS1 VCL PKP2 PRKACA SRF PARD3 MICALL2 CTNNB1 PIP5K1C RHOC PECAM1 GJD3 CLDN15 PRKCI HEG1 ROCK2 MARVELD3 CLDN19 CDH22 CDH2 PARD6A
GOBP_CELL_CELL_JUNCTION_MAINTENANCE	0.512135922330097	0.77266284245655	0.0883594442500905	0.402174444776025	0.95199336042483	11	PLEKHA7 CD177 F2RL1 TJP1 KIFC3 CSF1R
GOBP_CELL_CELL_JUNCTION_ORGANIZATION	0.202857142857143	0.494651978897953	0.165656695205483	0.268018607626727	1.10844185778419	188	GJB6 GJB2 CLDN1 EPHA2 PKP1 TJP2 TJP3 EPHA4 MPP7 POF1B PERP PLEKHA7 GRHL1 EPB41L3 CD177 CLDN4 OCLN F2RL1 F11R SMAD3 CLDN11 IL1B CTNNA1 CLDN18 PKP3 ACE2 CAV1 ANG TJP1 CLDN16 DLG1 KIFC3 CLDN23 ACTG1 JUP PDCD6IP PKN2
GOBP_CELL_CELL_RECOGNITION	0.401617250673854	0.696523204563132	0.109250039480711	0.293099201424336	1.03283574371061	65	FUT3 FOLR3 LGALS3 VDAC2 CLGN DLG1 CCL21 LY6K CCT3 ALDOA CD9 POMZP3 ZAN
GOBP_CELL_CELL_SIGNALING	0.37037037037037	0.672499270924468	0.0650877566917313	-0.224489579986457	-1.02099639277355	1508	COL1A1 TNC CCL2 SOX4 IL6 ZNF703 C1QTNF1 SULF2 CDH11 THY1 CTF1 IGFBP2 WNK2 SULF1 FZD2 KREMEN2 CXCL12 EGFR IGFBP4 GREM1 C3 INHBA LGR5 NTRK2 SFRP1 GPC4 SFRP4 EFNB3 SHISA2 WNT2 AP2B1 TNFAIP6 GLI3 CTHRC1 CDK14 FERMT2 DTNB PTPRS SLC12A7 RUNX1 PTK7 SMARCA4 LIF PCDHB5 SMAD4 SOST C1QTNF3 TMEM64 FZD1 ZBED3 NKX3-1 FOXA1 CD38 GJA5 CACNA2D1 POMC ASIC1 WNT5B TGFB1I1 PMP22 BAMBI KAT2A AMH GIT1 GRB10 DACT1 UCP2 …
GOBP_CELL_CELL_SIGNALING_BY_WNT	2.65103452275223e-05	0.00070205576787161	0.575610261071129	-0.360519720030708	-1.54162570133646	489	COL1A1 SOX4 ZNF703 SULF2 IGFBP2 WNK2 SULF1 FZD2 KREMEN2 EGFR IGFBP4 GREM1 LGR5 SFRP1 GPC4 SFRP4 SHISA2 WNT2 AP2B1 GLI3 CTHRC1 CDK14 FERMT2 RUNX1 PTK7 SMARCA4 SOST TMEM64 FZD1 ZBED3 WNT5B TGFB1I1 BAMBI GRB10 DACT1 RAC3 CCAR2 MDFIC DVL2 FOLR1 LEF1 LRP5 PSME3 SOX2 PSMD3 MLLT3 FZD8 DKK3 TLE2 RSPO3 ARHGEF19 GLI1 NLE1 CCDC88C BCL9L EXT1 NFATC4 CSNK1G2 PFN1 PSMB6 PSMC4 TSKU NKX2-5 GPRC5B FZD7 NFATC1 GSK…
GOBP_CELL_CELL_SIGNALING_INVOLVED_IN_CARDIAC_CONDUCTION	0.1056	0.3432	0.172324344900946	-0.462651965484089	-1.33704565501846	30	GJA5 CACNA2D1 GJC1 RANGRF KCNJ5 NUP155 KCNQ1 PKP2 FLNA SCN1B
GOBP_CELL_CHEMOTAXIS	0.0003223471334384	0.00556002437641908	0.49849310876659	0.354992124031156	1.52290261347091	273	S100A7 S100A9 S100A12 S100A8 C10orf99 ANXA1 S100A14 EPHA2 DUSP1 SERPINE1 NOD2 DEFB4A CXCL17 STK39 HBEGF RAC2 CXCR2 SYK CCL20 SAA1 CH25H PPBP LYST SBDS LGALS3 CCL28 CCL18 HSPB1 PLEKHG5 FFAR2 F2RL1 EDN3 MAPK3 MPP1 PGF CCL17 CCL24 OXSR1 TNFSF11 MOSPD2 IL6R CD74 CCL22 CCL21 CCL26 GSTP1 MMP28 TMSB4X GAB1 VEGFC
GOBP_CELL_COMMUNICATION_BY_ELECTRICAL_COUPLING	0.0906666666666667	0.314002464571781	0.245041785430996	0.467654958138625	1.37821522228052	29	GJB6 GJB2 ATP1B1 CAV1 ATP1A1 CAMK2D CALM1
GOBP_CELL_COMMUNICATION_BY_ELECTRICAL_COUPLING_INVOLVED_IN_CARDIAC_CONDUCTION	0.893506493506493	0.96623047354814	0.0630790410571939	0.255312344545823	0.715362053293583	23	ATP1B1 CAV1 ATP1A1 CAMK2D CALM1 ATP1A2 SLC8A1
GOBP_CELL_COMMUNICATION_INVOLVED_IN_CARDIAC_CONDUCTION	0.71585557299843	0.886700205245308	0.0498907356726307	-0.267421287045273	-0.859737945257339	53	GJA5 CACNA2D1 DSG2 GJC1 RANGRF KCNJ5 NUP155 KCNQ1 PKP2 PRKACA FLNA SCN1B GJD3
GOBP_CELL_CYCLE	2.0269717576629e-18	1.32096868154823e-15	1.10533657731401	-0.370833867950224	-1.69044099218977	1683	TP53 CDKN2A CCL2 SOX4 ZNF703 KRT18 NEDD9 CENPV CCND2 RARA TYMS MYBL2 GEM EGFR P3H4 CHD3 INHBA AURKB THBS1 CCDC8 UHRF1 SFRP1 TOP2A SKA1 RBBP8 MYH10 RAD51AP1 SUSD2 MCM2 MYBBP1A TIMP2 CDK14 ADAMTS1 NCAPD3 CDC6 M1AP ID3 PBK MCM4 BRIP1 TRIP13 CENPA PHGDH CHEK1 EIF4EBP1 LIF APEX1 WDR62 SMOC2 KIF18B RFC3 CXCL8 CCNB2 BCAT1 PIM2 TDRD12 BRCA1 BMI1 TUBA1A ZBED3 CDCA2 NKX3-1 BCL2 FOXA1 STEAP3 TIMELESS SPC24 …
GOBP_CELL_CYCLE_ARREST	0.0105323645480259	0.0792916183879257	0.380730400722792	-0.354425533950724	-1.39891613975782	221	TP53 CDKN2A SOX4 INHBA THBS1 MYBBP1A CXCL8 BRCA1 NKX3-1 PRMT1 CDK4 DDIAS TFDP2 ID2 SOX2 FOXM1 GADD45GIP1 CDC123 BRINP1 MSH2 ATM TBRG1 CGREF1 CARM1 TFAP4 PPM1G E2F1 CNOT7 PRKAA1 CCND1 E2F7 WDR6 CDK2 HMGA2 NOTCH1 MAP2K6 INHA NBN RRAGB TP53INP1 GPER1 KIF20B ZFHX3 VASH1 RPTOR FAP HMGN5 CDK1 PNPT1 CNOT3 PRR11 PRKACA CNOT2 SETMAR MYC CHEK2 ABL1 PCNA MED25
GOBP_CELL_CYCLE_CHECKPOINT	0.000143076630649903	0.00286140212373702	0.518848077743792	-0.421400782418958	-1.63782180885087	197	TP53 SOX4 AURKB CDC6 BRIP1 TRIP13 CHEK1 BRCA1 TIMELESS PRMT1 CDK5RAP3 CDC45 TFDP2 CCAR2 PRKDC BUB1 NDC80 EME1 BUB1B PLK1 MSH2 DOT1L BLM BABAM1 GEN1 ATM NABP2 CARM1 THOC1 KNTC1 E2F1 ATR CNOT7 CLSPN USP28 CCND1 E2F7 CDK2 HMGA2 CDK5RAP2 FANCD2 FBXO4 NBN RFWD3 TTK ORC1 CDK1 DNA2 CNOT3 RHNO1 CDC5L ZWILCH PRPF19 CHFR CNOT2 PSMG2 SETMAR MDC1 CHEK2 BRSK1 PCNA FZR1 CRY1 TIPIN RAD9A CENPF THOC5 RAD1 DTL DO…
GOBP_CELL_CYCLE_DNA_REPLICATION	2.05046160766799e-08	1.58969220700962e-06	0.73376198835648	-0.65648213654249	-2.17743447829555	63	MCM2 MCM4 RFC3 RPA1 PRIM1 CDC45 MCM5 WIZ POLD1 RFC2 MCM3 BRCA2 DBF4B CDC7 ZPR1 MCM6 POLA2 MCM7 PRIM2 POLE E2F7 POLE2 LIG1 RAD51 GMNN POLD2 DNA2 DBF4 GINS3 RFC5 CHEK2 FEN1 PCNA UPF1 TIPIN DONSON TERF1 GINS1 CDT1 NUGGC
GOBP_CELL_CYCLE_DNA_REPLICATION_INITIATION	0.0551839464882943	0.23761912493911	0.248911114434702	-0.740667262240689	-1.42939967216281	6	MCM2 MCM4 MCM3 GINS3
GOBP_CELL_CYCLE_G1_S_PHASE_TRANSITION	0.000133551699147714	0.00269422129007414	0.518848077743792	-0.39507805574656	-1.59003705392412	257	TP53 CDKN2A CCL2 SOX4 CCND2 TYMS EGFR INHBA SUSD2 MCM2 CDK14 ADAMTS1 CDC6 MCM4 EIF4EBP1 APEX1 BCAT1 PIM2 BCL2 RPA1 PRIM1 PRMT1 CDK4 MCM10 DACT1 CDC45 MCM5 TFDP2 ID2 PRKDC KANK2 MCM3 PSME3 RRM2 CDC7 GLI1 E2F3 ZPR1 ATM CARM1 MCM6 BRD4 POLA2 MCM7 E2F1 RDX CNOT7 PRIM2 POLE CCND1 E2F7 POLE2 CDK2 NPAT SKP2 AKT1 RFWD3 TERT RPTOR ORC1 PAGR1 CDK1 GMNN CNOT3 E2F6 PPAT PLCB1 DBF4 CNOT2 PTPN6 MYC CHEK2 PCNA …
GOBP_CELL_CYCLE_G2_M_PHASE_TRANSITION	8.91076793933581e-07	4.25361467014983e-05	0.659444398037935	-0.437902389897503	-1.76230411789283	261	TP53 AURKB CDK14 CDC6 CHEK1 CCNB2 BRCA1 TUBA1A CDK4 HAUS1 HAUS8 CDK5RAP3 MASTL HAUS5 PSME3 FOXM1 PSMD3 DBF4B CDC7 PLK1 TUBB CEP290 CEP192 YWHAE BLM BABAM1 PSMB6 PSMC4 ATM CNTRL NABP2 HAUS4 BRD4 STOX1 CLSPN TPX2 CCND1 CDK2 HMGA2 CDK5RAP2 SKP2 ALMS1 PSMD11 NBN DNM2 CCDC57 NEDD1 SIN3A ATAD5 PSMC5 CCNY ATF5 PKMYT1 MELK PSME4 ORC1 CEP76 AKAP9 CDK1 PSMB5 ODF2 PLCB1 CEP131 PSMB3 FBXL12 TUBG1 PRKACA CEP1…
GOBP_CELL_CYCLE_PHASE_TRANSITION	5.05257338184402e-09	4.55205948388313e-07	0.761460801445585	-0.389379890721834	-1.68100749043701	580	TP53 CDKN2A CCL2 SOX4 CCND2 TYMS EGFR INHBA AURKB SUSD2 MCM2 CDK14 ADAMTS1 CDC6 MCM4 TRIP13 CHEK1 EIF4EBP1 APEX1 CCNB2 BCAT1 PIM2 BRCA1 TUBA1A BCL2 TIMELESS RPA1 PRIM1 PRMT1 CDK4 MCM10 HAUS1 HAUS8 DACT1 CDK5RAP3 CDC45 EPS8 MCM5 TFDP2 ID2 MASTL PRKDC KANK2 HAUS5 MCM3 PSME3 CTDP1 FOXM1 PSMD3 DBF4B RRM2 BUB1 NDC80 CDC7 BUB1B GLI1 E2F3 PLK1 TUBB ANAPC1 CEP290 CHMP7 CEP192 YWHAE BLM BABAM1 PSMB6 GEN1 …
GOBP_CELL_CYCLE_PROCESS	5.99591990710602e-17	2.36507482862137e-14	1.05746357275086	-0.386039818800023	-1.74255539514956	1254	TP53 CDKN2A CCL2 SOX4 CENPV CCND2 TYMS MYBL2 GEM EGFR P3H4 CHD3 INHBA AURKB THBS1 CCDC8 SFRP1 TOP2A RBBP8 MYH10 RAD51AP1 SUSD2 MCM2 MYBBP1A CDK14 ADAMTS1 NCAPD3 CDC6 M1AP MCM4 BRIP1 TRIP13 CENPA PHGDH CHEK1 EIF4EBP1 LIF APEX1 WDR62 KIF18B RFC3 CXCL8 CCNB2 BCAT1 PIM2 TDRD12 BRCA1 BMI1 TUBA1A ZBED3 NKX3-1 BCL2 TIMELESS MISP RPA1 TOP3A SPHK1 KAT2A PRIM1 OBSL1 PRMT1 GIT1 PDGFRB CDK4 MCM10 HAUS1 NCAPH…
GOBP_CELL_DEATH_IN_RESPONSE_TO_HYDROGEN_PEROXIDE	0.794805194805195	0.923635834854412	0.0687943095604775	0.283351553389647	0.793925375591717	23	TXN NFE2L2 PINK1 PDCD10 PARK7 HGF LRRK2 STK25 GPR37L1 GPR37
GOBP_CELL_DEATH_IN_RESPONSE_TO_OXIDATIVE_STRESS	0.936111111111111	0.984190277599946	0.0640703750499722	0.206373281434133	0.738404041748915	74	TXN STK24 NFE2L2 PINK1 MCL1 VNN1 HSPB1 JAK2 PDCD10 NOL3 GSKIP PARK7 HGF UBQLN1 SLC7A11
GOBP_CELL_DIFFERENTIATION_INVOLVED_IN_EMBRYONIC_PLACENTA_DEVELOPMENT	0.0203673398049593	0.124150490580128	0.352487857583619	-0.580472633266224	-1.55834547490055	22	KRT8 LIF SNAI1 KRT19 ST14 E2F7 NR2F2 SPINT2
GOBP_CELL_DIFFERENTIATION_INVOLVED_IN_KIDNEY_DEVELOPMENT	0.150387596899225	0.417830395361467	0.139599673451922	-0.382718508938156	-1.24399207301263	55	LAMB2 GREM1 ACTA2 GLI3 LIF FOXJ1 PODXL GLIS2 SMO EXT1 LGR4 NOTCH1 AMER1 SIX2 ASXL1 YAP1 GPR4 CTNNB1 CD34 TCF21 SALL1 MAGI2 PTCH1
GOBP_CELL_DIFFERENTIATION_INVOLVED_IN_METANEPHROS_DEVELOPMENT	0.0275388553531276	0.152204978941014	0.352487857583619	-0.569603324061389	-1.52916556555781	22	LAMB2 GREM1 LIF SMO LGR4 SIX2 YAP1 CD34 TCF21 SALL1
GOBP_CELL_DIFFERENTIATION_INVOLVED_IN_PHENOTYPIC_SWITCHING	0.0888888888888889	0.311225310804848	0.195789002148949	-0.834912254128847	-1.35043195631913	3	DNMT1
GOBP_CELL_DIFFERENTIATION_IN_HINDBRAIN	0.580722891566265	0.816017195245781	0.0810802057550866	0.320307759321669	0.883024964737469	19	MTPN RORA ATP7A LHX1 CEND1 AGTPBP1
GOBP_CELL_DIFFERENTIATION_IN_SPINAL_CORD	0.339171974522293	0.644912942549112	0.0878312634480124	-0.361762085012612	-1.08214464459774	37	SOX4 GLI3 GLI2 NOTCH1 HOXC10 LMO4 SOX6 DLL4
GOBP_CELL_DIVISION	4.61039669588325e-07	2.382939174986e-05	0.674962860011025	-0.372703905151679	-1.59946188428686	541	NEDD9 CENPV CCND2 AURKB TOP2A SKA1 RBBP8 MYH10 SUSD2 CDK14 NCAPD3 CDC6 BRIP1 CENPA KIF18B CCNB2 TUBA1A CDCA2 NKX3-1 TIMELESS SPC24 MISP GIT1 CDK4 HAUS1 NCAPH CABLES1 HAUS8 TACC1 SVIL IGF2 MASTL LEF1 CUL7 HAUS5 STMN1 BRCA2 KIF23 CTDP1 NUP62 SPAG5 RTKN SAPCD2 AKNA MLLT3 CDC123 TTC28 BUB1 NDC80 CDC7 MIS18BP1 BUB1B EPB41L2 ETV5 MIS12 SYCE2 PLK1 TUBB ANAPC1 CHMP7 SKA3 BLM EXT1 CHMP1B CNTROB BABAM1 TAC…
GOBP_CELL_FATE_COMMITMENT	0.00317213838368942	0.0337073920449175	0.431707695803346	-0.379827096607337	-1.49868094757035	215	TP53 IL6 DMRTA2 SFRP1 SPDEF PRRX1 WNT2 GLI3 JAG2 SMAD4 BCL2 FOXA1 SOX18 WNT5B TGFB1I1 TBX6 TCF3 TBX2 HOXA11 ID2 PRKDC SOX2 SPRY2 KDM6B SMO CDON EXT1 FZD7 GLI2 SMAD2 SOX12 NRP1 NOTCH1 FGFR2 HOXC10 NR2F2 SIX2 FOXN1 SFRP2 DLX1 FKBP8 IFRD1 TOX LMO4 IRF4 SOX6 SMAD1 WNT3 DLL4
GOBP_CELL_FATE_COMMITMENT_INVOLVED_IN_FORMATION_OF_PRIMARY_GERM_LAYER	0.845276872964169	0.944212613644832	0.0439759278026345	-0.267139918042307	-0.753974424718124	28	HOXA11 SOX2 FZD7 SIX2 SFRP2
GOBP_CELL_FATE_COMMITMENT_INVOLVED_IN_PATTERN_SPECIFICATION	0.067001675041876	0.268024581585983	0.224966093540314	-0.708641006963329	-1.42240049137879	7	GLI3 GLI2 DLL4
GOBP_CELL_FATE_DETERMINATION	0.974358974358974	0.995207268597388	0.0366850427613443	-0.208361328673453	-0.613987175880449	34	PRRX1 TBX2
GOBP_CELL_FATE_SPECIFICATION	0.0102931098523959	0.0778041361014707	0.380730400722792	-0.434214278657686	-1.48729770650569	75	DMRTA2 GLI3 FOXA1 SOX18 TBX6 TBX2 HOXA11 SOX2 SMO CDON FZD7 GLI2 NRP1 NOTCH1 HOXC10 SIX2 SFRP2 FKBP8
GOBP_CELL_FATE_SPECIFICATION_INVOLVED_IN_PATTERN_SPECIFICATION	0.0890756302521008	0.311559007545261	0.193813302725311	-0.787915642052014	-1.36917334748801	4	GLI3 GLI2
GOBP_CELL_GROWTH	0.0111603097416539	0.0825675630393138	0.380730400722792	-0.306694344059655	-1.29394317095488	430	TP53 CDKN2A FN1 NRCAM NTN1 IGFBP5 POSTN CXCL12 EGFR IGFBP4 LAMB2 GREM1 INHBA SFRP1 DPYSL2 PTPRS SEMA4C MEX3C SMARCA4 SPOCK1 SEMA3D NEDD4L SMAD4 PAK1 BCL2 CD38 MMP14 SPHK1 ALCAM DCUN1D5 CXCR4 LTBP4 DDX49 CCAR2 SLIT3 SOCS2 TRIM32 CTDP1 PLAA IMPACT TMEM97 PLXNA1 MEGF8 WASF1 C9orf72 IGFBP7 GSK3A SMAD7 SEMA6B IL17RB ULK2 TMC8 CPNE5 DCBLD2 LIMK1 NRP1 CDH4 FLCN NRP2 PARP2 AKT1 ZNF639 CHPT1 ITGA4 KDM2B H…
GOBP_CELL_JUNCTION_ASSEMBLY	0.0277220450963276	0.152766813951785	0.352487857583619	-0.298039974213082	-1.25155232036998	395	FN1 ZNF703 CDH11 THY1 NRCAM NTN1 SIX4 SDK1 GREM1 THBS1 NTRK2 SFRP1 GPC4 SYNDIG1 FERMT2 CNTNAP1 PTPRS DST RUNX1 LGI2 SPOCK2 PCDHB5 FZD1 UGT8 BCL2 GJA5 MMP14 SNAI1 OBSL1 CLDN20 COL17A1 DNER EEF2K RAMP2 LAMA3 LRFN3 ARVCF LSR LAMC1 CAMSAP3 NLGN2 COL16A1 GJC1 DLG5 MYO1C CLDN10 BCAS3 KDR SMAD7 GPC6 LRRC4 ROCK1 LAMB3 PLXND1 CDH24 AMIGO2 NRP1 FLCN PCDH17 LRFN1 TNF PARD6G IKBKB GJA4 CDH5 ECT2 MAP1B CLDN6 …
GOBP_CELL_JUNCTION_DISASSEMBLY	0.493243243243243	0.759951071339703	0.0711327399327894	-0.369240603964154	-0.969746641052213	20	C3 CX3CL1 PIK3R1 TGFB3
GOBP_CELL_JUNCTION_MAINTENANCE	0.15979381443299	0.431247656560332	0.178219874951973	0.431378171890207	1.28090366776332	28	CLDN1 PLEKHA7 CD177 C1QL1 F2RL1 TJP1 DLG1 KIFC3 ARF6 CHCHD10 CSF1R
GOBP_CELL_JUNCTION_ORGANIZATION	0.0838627700127065	0.302677356060789	0.172324344900946	-0.262428428678568	-1.1418265361356	653	TNC FN1 SPARC ZNF703 CDH11 THY1 NRCAM NTN1 SIX4 SDK1 LAMB2 GREM1 C3 THBS1 NTRK2 SFRP1 GPC4 SYNDIG1 MYH10 FERMT2 CNTNAP1 PTPRS DST RUNX1 LGI2 SPOCK2 PCDHB5 TUBA1A FZD1 UGT8 BCL2 GJA5 MMP14 SNAI1 COL4A5 GPHN OBSL1 CLDN20 COL17A1 DNER EEF2K RAMP2 COL4A1 LAMA3 LRFN3 ARVCF SIPA1L1 DSG2 LSR CX3CL1 LAMC1 CAMSAP3 NLGN2 CACNB3 TUBB IGSF9 COL16A1 GJC1 DLG5 MYO1C PIK3R1 EXT1 NFATC4 CLDN10 BCAS3 CAMK2B TGFB3…
GOBP_CELL_KILLING	1.26774847404545e-07	7.95074555542562e-06	0.690132458796796	0.5181674970165	2.05163187316352	143	S100A12 PGLYRP3 PGLYRP4 RAET1G SERPINB4 ULBP2 RAET1E IL18 CTSC APOL1 DEFB4A KRT6A HLA-E CEACAM1 SYK CD59 LYST RASGRP1 SLAMF7 LYZ CD1A F2RL1 B2M ARG1 RIPK3 SERPINB9 RNF19B CTSH CD1E ULBP3 HLA-B HLA-F ITGAM CD1C
GOBP_CELL_MATRIX_ADHESION	0.0328469318862176	0.171249621580006	0.321775918075361	-0.329362972764493	-1.30018154685767	218	CDKN2A FN1 THY1 COL3A1 ITGA11 EMILIN1 POSTN GREM1 VCAM1 THBS1 SFRP1 BCAM ADAMTS12 FERMT2 COL5A3 NID2 FBLN5 BCL2 MMP14 NF1 COL17A1 VWA2 ITGA1 ITGB1 CX3CL1 CAMSAP3 COL16A1 SNED1 PLAU PIK3R1 BCAS3 BCL2L11 KDR ROCK1 NRP1 ITGA4 ITGA3 COL13A1 SEMA3E GSK3B DAPK3 SGCE UTRN LIMS1 THBS3 VCL ITGBL1 SRF CLASP1 TRPM7 ZYX ABL1 HOXA7 AJUBA ACVRL1 LIMCH1 CD34 ITGB3 ITGB5 RCC2 NID1 NF2
GOBP_CELL_MATURATION	0.262269938650307	0.570147079105069	0.100633389423036	-0.291999901233613	-1.10076554990305	146	NRCAM TYMS C3 CLEC7A TRIP13 CNTNAP2 BCL2 FOXA1 SOX18 TBX6 GDF11 RAC3 BRCA2 CX3CL1 CCL19 PLD6 PCSK4 KLF2 FAM210B AXL NR4A2 BHLHA15 ERCC2
GOBP_CELL_MIGRATION	0.0689655172413793	0.272750432171777	0.181383128498408	-0.247531467878308	-1.11910866381359	1335	MMP1 COL1A1 FN1 CCL2 CEMIP LRRC15 ROBO1 CD248 SPARC IL6 ZNF703 CXCL2 COL1A2 CXCL1 THY1 EPCAM COL3A1 ITGA11 SERPINF1 NRCAM NTN1 COL5A1 EMILIN1 LOXL2 NEDD9 SIX4 IGFBP5 CENPV SELE SULF1 POSTN CXCL12 EGFR ST3GAL4 LAMB2 GREM1 VCAM1 PATZ1 THBS1 NTRK2 SFRP1 GPC4 MCAM CXCL3 CORO6 PDE4B IL27RA CLEC7A TNFAIP6 GLI3 ADAMTS12 CTHRC1 ADAMTS1 FERMT2 PFN2 SEMA4C PODN ICAM1 PTK7 PIK3R3 TIMP1 SPOCK1 APEX1 SMOC2 CX…
GOBP_CELL_MIGRATION_INVOLVED_IN_GASTRULATION	0.256666666666667	0.563771492770614	0.107140237276725	-0.488752833147573	-1.18082001067533	14	LRP5 MEGF8 AMOT MIXL1 WNT11 SOX17 GPC3
GOBP_CELL_MIGRATION_INVOLVED_IN_HEART_DEVELOPMENT	0.43	0.715557383103557	0.0774767547848578	-0.404084074404736	-1.02401064709587	17	PDGFRB FOLR1 BMP7 NOTCH1 TWIST1 DCHS1
GOBP_CELL_MIGRATION_INVOLVED_IN_KIDNEY_DEVELOPMENT	0.34453781512605	0.649839852890949	0.0899860794997137	-0.64163979732842	-1.11498752188967	4	PDGFRB VANGL2 PDGFB PDGFA
GOBP_CELL_MIGRATION_INVOLVED_IN_SPROUTING_ANGIOGENESIS	0.266982622432859	0.575633274977867	0.101350743797099	-0.354395470736139	-1.13488576617778	52	ROBO1 GREM1 THBS1 PIK3R3 NR4A1 AKT3 KDR SPRED1 NRP1 AKT1 NOTCH1 HDAC7 EPHB4 MAP3K3 TBXA2R SRF ABL1 EGR3 DLL4 STARD13 CLEC14A SLIT2 NR2E1 MAP2K5
GOBP_CELL_MIGRATION_IN_HINDBRAIN	0.26	0.567351870723541	0.106323255932708	-0.488436578370825	-1.18005594355688	14	SEMA4C LEF1 FLNA RBFOX2 ARL13B TTBK2
GOBP_CELL_MORPHOGENESIS	0.0048701080137909	0.0458231651678037	0.407017918923954	-0.284019284748601	-1.26445303104817	942	FN1 CCL2 ROBO1 SPARC COCH ANTXR1 CDH11 THY1 VSTM2L NRCAM NTN1 NEDD9 POSTN CXCL12 EGFR FBLN1 LAMB2 GREM1 ARHGEF26 NTRK2 DPYSL2 CDC42EP5 EFNB3 MYH10 MAP1S NGFR RHOBTB2 GLI3 FERMT2 CNTNAP1 PTPRS SEMA4C METRN ICAM1 SEMA3D NEDD4L FAM171A1 SMAD4 CNTNAP2 COL15A1 UGT8 PAK1 BCL2 C1QBP BAMBI OBSL1 CCL11 RHOBTB1 ALCAM GRB10 CXCR4 LAMB1 EPS8 RAC3 FBXW8 NFIB FMNL3 EEF2K SLIT3 LAMA3 DVL2 PRKDC LEF1 CUL7 SIPA1L…
GOBP_CELL_MORPHOGENESIS_INVOLVED_IN_DIFFERENTIATION	0.0177166362938266	0.112762064292215	0.352487857583619	-0.279934713835431	-1.22264509835039	679	FN1 ROBO1 ANTXR1 CDH11 THY1 VSTM2L NRCAM NTN1 NEDD9 POSTN CXCL12 FBLN1 LAMB2 ARHGEF26 NTRK2 DPYSL2 EFNB3 MAP1S NGFR GLI3 FERMT2 PTPRS SEMA4C METRN SEMA3D NEDD4L SMAD4 COL15A1 PAK1 BCL2 C1QBP OBSL1 ALCAM GRB10 CXCR4 LAMB1 RAC3 FBXW8 NFIB EEF2K SLIT3 LAMA3 PRKDC LEF1 CUL7 SIPA1L1 STMN1 SIPA1L3 DOCK5 LAMC1 SMO IGSF9 PLS1 CCDC88C ST14 PIK3R1 PLXNA1 EXT1 NFATC4 BMP7 CAMK2B MEGF8 MAP1A TSKU FZD7 PALLD …
GOBP_CELL_MORPHOGENESIS_INVOLVED_IN_NEURON_DIFFERENTIATION	0.131105398457584	0.390344052924944	0.135740943810425	-0.262799247566109	-1.13031834771118	544	FN1 ROBO1 CDH11 THY1 VSTM2L NRCAM NTN1 CXCL12 LAMB2 NTRK2 DPYSL2 EFNB3 MAP1S NGFR GLI3 PTPRS SEMA4C METRN SEMA3D NEDD4L SMAD4 PAK1 BCL2 OBSL1 ALCAM GRB10 CXCR4 FBXW8 NFIB EEF2K SLIT3 LAMA3 CUL7 SIPA1L1 STMN1 SMO IGSF9 PLS1 PIK3R1 PLXNA1 EXT1 NFATC4 BMP7 CAMK2B MEGF8 MAP1A TSKU PALLD C9orf72 GLI2 SEMA6B ULK2 PLXND1 LIMK1 LLGL1 NRP1 CDH4 TRIO NRP2 CHN1 FZD3 NOTCH1 FGFR2 GFRA3 ITGA4 UNK EPHB4 ENAH D…
GOBP_CELL_MOTILITY_INVOLVED_IN_CEREBRAL_CORTEX_RADIAL_GLIA_GUIDED_MIGRATION	0.871287128712871	0.957351044255713	0.0619762736001998	0.320568927789934	0.644304583847708	6	DAB2IP P2RY12 SRGAP2
GOBP_CELL_PART_MORPHOGENESIS	0.0842767295597484	0.303109636035727	0.170932335370056	-0.263892954054149	-1.1487709427326	641	FN1 ROBO1 CDH11 THY1 VSTM2L NRCAM NTN1 POSTN CXCL12 EGFR LAMB2 NTRK2 DPYSL2 EFNB3 MAP1S NGFR GLI3 CNTNAP1 PTPRS SEMA4C METRN SEMA3D NEDD4L SMAD4 CNTNAP2 UGT8 PAK1 BCL2 OBSL1 ALCAM GRB10 CXCR4 FBXW8 NFIB EEF2K SLIT3 LAMA3 DVL2 CUL7 SIPA1L1 STMN1 ITGA1 PID1 PLAA IMPACT SMO IGSF9 PIK3R1 PLXNA1 EXT1 NFATC4 BMP7 CAMK2B MEGF8 MAP1A TSKU WASF1 PALLD C9orf72 GLI2 SEMA6B ULK2 ROCK1 PLXND1 CPNE5 LIMK1 LLGL…
GOBP_CELL_POPULATION_PROLIFERATION	0.000201653074825709	0.00377822242320319	0.518848077743792	-0.281040709319866	-1.28089941225888	1679	TP53 CDKN2A TNC FN1 CCL2 ROBO1 SOX4 CD248 SPARC IL6 ZNF703 SULF2 ELN CXCL1 NUAK1 EPCAM MMP2 CTF1 SERPINF1 NTN1 LOXL2 IGFBP2 SIX4 WNK2 IGFBP5 CCND2 SULF1 RARA DMRTA2 CXCL12 EGFR IGFBP4 FBLN1 GREM1 VCAM1 INHBA AURKB P3H3 GINS4 THBS1 CD79A UHRF1 LGR5 NTRK2 SFRP1 HTRA1 SFRP4 PRRX1 COL8A2 SCGB1A1 NGFR COL8A1 MZB1 IL27RA CLEC7A WNT2 GLI3 DNMT1 TIMP2 CTHRC1 ADAMTS1 FERMT2 CDC6 MARCKSL1 CD276 PODN RUNX1 …
GOBP_CELL_PROJECTION_ASSEMBLY	0.0106029467560926	0.0795915581451692	0.380730400722792	-0.294839687572119	-1.26577331573536	540	NTN1 ARHGEF26 CDC42EP5 PFN2 ICAM1 TUBA1A FOXJ1 B9D1 CFAP53 PMP22 EMP3 TMEM216 HAUS1 HYLS1 HAUS8 KIF3C EPS8 RAC3 HAUS5 PODXL BAG4 IFT46 KIF24 ITGB1 ADAMTS16 PLK1 TUBB CEP290 FNBP1L RAB23 CEP192 YWHAE PIK3R1 FXR2 BCAS3 PFN1 CNTROB TGFB3 CCL19 CNTRL VAV2 HAUS4 INPP5K RDX MYLK MNS1 S1PR2 CCDC28B DNAAF2 CDK5RAP2 FUZ NRP1 WDR35 ALMS1 RHOQ NOTCH1 DPYSL3 RAB3IP DNAAF5 ASAP1 DNM2 AVIL DYNLL2 CCDC57 IQCB1 …
GOBP_CELL_PROJECTION_ORGANIZATION	0.000554856736524875	0.00848647716711363	0.477270815362862	-0.280529229422926	-1.27263130552004	1439	TNC FN1 ROBO1 IL6 CDH11 THY1 VSTM2L SERPINF1 NRCAM NTN1 SDK1 POSTN CXCL12 RTN4RL1 EGFR LAMB2 ARHGEF26 RAB34 NTRK2 SFRP1 DPYSL2 CDC42EP5 RGMA EFNB3 STMN3 PRRX1 MAP1S NGFR GLI3 CTHRC1 PFN2 CNTNAP1 PTPRS SEMA4C METRN ICAM1 PTK7 PHGDH CNTN1 SPOCK1 SEMA3D NEDD4L SMAD4 CNTNAP2 TUBA1A FZD1 UGT8 PAK1 BCL2 CD38 FOXJ1 RTN4RL2 B9D1 NREP CFAP53 PMP22 HMGB1 TBX6 EMP3 NME1 KAT2A OBSL1 PRMT1 TMEM216 HAUS1 ALCAM…
GOBP_CELL_PROLIFERATION_INVOLVED_IN_HEART_MORPHOGENESIS	0.733333333333333	0.89401653788803	0.051530912208539	-0.338535561045993	-0.81789718175937	14	SMAD4 NOTCH1 CTNNB1 SIX1
GOBP_CELL_PROLIFERATION_INVOLVED_IN_KIDNEY_DEVELOPMENT	0.178048780487805	0.457922644257328	0.163180127180689	0.454670836454577	1.25511715927424	20	SERPINB7 CFLAR BMP2 SHH IL6R STAT1
GOBP_CELL_PROLIFERATION_INVOLVED_IN_METANEPHROS_DEVELOPMENT	0.736474694589878	0.895153279280799	0.053457214108991	-0.367389242305346	-0.800718163067753	10	PDGFRB BMP7 MYC PTCH1
GOBP_CELL_PROLIFERATION_IN_BONE_MARROW	0.0124472777925058	0.0892263256010856	0.380730400722792	-0.845820170608514	-1.552565000736	5	LEF1 HMGA2 FGFR2 MAP3K3
GOBP_CELL_PROLIFERATION_IN_FOREBRAIN	0.0952380952380952	0.323334951194521	0.184706471207739	-0.497516197486041	-1.35860659251904	24	GLI3 IGF2BP1 AKNA FGFR2 PCM1 KIF14 NUMBL LHX5 SIX3 CEP120 KIF1A DOCK7 HOOK3 DIXDC1
GOBP_CELL_PROLIFERATION_IN_HINDBRAIN	0.663333333333333	0.861959314629218	0.0561766586307176	-0.343666370072258	-0.870902973647747	17	GLI1 SMO GLI2 ATF5
GOBP_CELL_PROLIFERATION_IN_MIDBRAIN	0.395509499136442	0.692233989088759	0.0838361057159929	-0.52678132603695	-1.09054335907192	8	WNT2 FZD3
GOBP_CELL_RECOGNITION	0.072289156626506	0.280029067089445	0.204294756516886	-0.340033995610913	-1.27326278817003	138	IGLL5 ROBO1 VCAN VSTM2L NRCAM EFNB3 C4B CLEC7A CNTNAP2 CXCR4 B4GALT1 FOLR1 CCT2 COLEC12 IGSF9 EXT1 MEGF8 CCL19 PALLD PCSK4
GOBP_CELL_REDOX_HOMEOSTASIS	0.118918918918919	0.368460394850095	0.213927855492356	0.409865332218157	1.29987286571062	40	NCF2 NQO1 TXN RAC2 NFE2L2 PRDX5 PRDX1 ERP44 TXNRD1 PRDX6 GLRX2
GOBP_CELL_SUBSTRATE_ADHESION	0.00190136145380284	0.0227087703833074	0.45505986738723	-0.343605856707859	-1.42262735071313	340	CDKN2A COL1A1 FN1 ANTXR1 THY1 COL3A1 ITGA11 EMILIN1 EGFL6 NEDD9 AGR2 POSTN FBLN1 LAMB2 GREM1 VCAM1 FBLN2 THBS1 SFRP1 BCAM COL8A1 ADAMTS12 FERMT2 COL5A3 NID2 SPOCK1 FBLN5 SPOCK2 BCL2 C1QBP MMP14 SORBS3 EDIL3 NF1 LAMB1 COL17A1 RAC3 VWA2 ITGA1 DOCK5 ITGB1 CX3CL1 LAMC1 CAMSAP3 COL16A1 SNED1 PLAU PIK3R1 BCAS3 BCL2L11 FZD7 KDR ALOX15 ROCK1 LAMB3 NRP1 NOTCH1 ITGA4 AXL FOXF1 DNM2 ITGA3 COL13A1 LAMA5 SEMA…
GOBP_CELL_SUBSTRATE_JUNCTION_ORGANIZATION	0.165109034267913	0.439577142920381	0.132846300606183	-0.329168996228547	-1.1856050140296	106	FN1 THY1 GREM1 THBS1 SFRP1 FERMT2 DST BCL2 MMP14 COL17A1 LAMA3 LAMC1 CAMSAP3 COL16A1 PIK3R1 BCAS3 KDR ROCK1 LAMB3 NRP1 DAPK3 TLN1 LIMS1 VCL CLASP1 ABL1 AJUBA ACVRL1 LIMCH1 RCC2
GOBP_CELL_SURFACE_RECEPTOR_SIGNALING_PATHWAY_INVOLVED_IN_CELL_CELL_SIGNALING	8.66066239522827e-06	0.000279772992763096	0.593325476396405	-0.352211576336302	-1.52126657621155	579	COL1A1 SOX4 ZNF703 SULF2 IGFBP2 WNK2 SULF1 FZD2 KREMEN2 EGFR IGFBP4 GREM1 C3 LGR5 SFRP1 GPC4 SFRP4 SHISA2 WNT2 AP2B1 GLI3 CTHRC1 CDK14 FERMT2 RUNX1 PTK7 SMARCA4 SOST TMEM64 FZD1 ZBED3 WNT5B TGFB1I1 BAMBI GRB10 DACT1 RAC3 STX1A CCAR2 MDFIC DVL2 FOLR1 LEF1 LRP5 PSME3 SOX2 PSMD3 MLLT3 FZD8 DKK3 TLE2 NLGN2 RSPO3 ARHGEF19 GLI1 CACNB3 SMO NLE1 CCDC88C BCL9L EXT1 NFATC4 CSNK1G2 PFN1 PSMB6 PSMC4 TSKU NKX…
GOBP_CELL_SURFACE_RECEPTOR_SIGNALING_PATHWAY_INVOLVED_IN_HEART_DEVELOPMENT	0.43338683788122	0.716895943170859	0.0751181635276302	-0.364752983893919	-1.02732802904886	27	HEY1 SNAI1 NOTCH1 DLL4 CTNNB1 ALPK2 NOG GALNT11 WNT11 SOX17 ACVR1 MESP1
GOBP_CELL_VOLUME_HOMEOSTASIS	0.690553745928339	0.874540405728537	0.0532386494755899	-0.303083163665258	-0.855420468947183	28	SLC12A7 CLNS1A SLC12A2 SCT SLC12A4 GNB3 AQP1 TRPV4 AQP11 E2F4 SLC12A9
GOBP_CENTRAL_NERVOUS_SYSTEM_DEVELOPMENT	0.000138087623170072	0.00276710612793611	0.518848077743792	-0.310853695424462	-1.38021004007904	887	TP53 ROBO1 SOX4 IL6 MXRA8 CDH11 VCAN COL3A1 NRCAM PAFAH1B3 DMRTA2 CXCL12 RTN4RL1 EGFR LAMB2 C3 INHBA NAGLU NTRK2 SFRP1 DPYSL2 MAP1S NGFR WNT2 GLI3 TIMP2 CNTNAP1 MARCKSL1 PTPRS SEMA4C ID3 PCDH19 PHGDH CNTN1 SMARCA1 LIF SPOCK1 WDR62 CNTNAP2 MEIS3 FZD1 UGT8 PAK1 BCL2 FOXJ1 IGF2BP1 TBX6 WRN SPHK1 NME1 KAT2A GDF11 GIT1 HSPG2 SETD1A TACC1 NF1 OTX1 CXCR4 LAMB1 CDK5RAP3 CIC RAC3 NFIB DNER COL4A1 PRKDC LE…
GOBP_CENTRAL_NERVOUS_SYSTEM_MATURATION	0.415841584158416	0.70501634486489	0.101713902282311	0.519664071424269	1.04446162511117	6	CEND1 CX3CR1 ATP6AP2 RERE
GOBP_CENTRAL_NERVOUS_SYSTEM_MYELIN_FORMATION	0.382695507487521	0.682920340975897	0.0835990603684159	-0.59675949937572	-1.09539585928876	5	ERCC2 TENM4 ABCA2
GOBP_CENTRAL_NERVOUS_SYSTEM_MYELIN_MAINTENANCE	0.250614250614251	0.557172501106052	0.135740943810425	0.691232524917294	1.25744863641017	4	FA2H MYRF PTEN
GOBP_CENTRAL_NERVOUS_SYSTEM_NEURON_AXONOGENESIS	0.894230769230769	0.966793493941143	0.0406579344155557	-0.244570621650974	-0.720686637231737	34	CDH11 NFIB TSKU GLI2 NR4A2 SCN1B SLIT2 NR2E1 ARHGAP35 PAFAH1B1
GOBP_CENTRAL_NERVOUS_SYSTEM_NEURON_DEVELOPMENT	0.425233644859813	0.711977624182144	0.0745500777420554	-0.298567525213083	-1.02928275315529	77	ROBO1 CDH11 NTRK2 RAC3 NFIB TSKU GLI2 NRP2 FGFR2 ATF5 NR4A2 CRK
GOBP_CENTRAL_NERVOUS_SYSTEM_NEURON_DIFFERENTIATION	0.0506912442396313	0.224796171570365	0.248911114434702	-0.345046013086082	-1.31466433907425	159	ROBO1 SOX4 CDH11 INHBA NTRK2 SFRP1 WNT2 GLI3 SPOCK1 FZD1 RAC3 NFIB SMO TSKU GLI2 NRP2 FGFR2 HOXC10 SIN3A C21orf91 SFRP2 ATF5 DLX1 NR4A2 TTLL1 CRK TOX TULP3 LMO4 LRP6 WNT3 DLL4 SCN1B CTNNB1 DLX2 SLIT2 SALL1 NR2E1 ARHGAP35 PAFAH1B1 NKX6-1 PTCH1 LEP
GOBP_CENTRAL_NERVOUS_SYSTEM_PROJECTION_NEURON_AXONOGENESIS	0.775477707006369	0.914454830486859	0.0468819856878333	-0.282238218782553	-0.791263963662124	26	CDH11 NFIB TSKU GLI2 NR4A2 SCN1B SLIT2 NR2E1 PAFAH1B1
GOBP_CENTRIOLE_ASSEMBLY	0.0228074048992472	0.133963546007947	0.352487857583619	-0.493523558866795	-1.50878704272205	42	WDR62 BRCA1 KAT2A NUP62 CEP192 CNTROB CDK2 CDK5RAP2 ALMS1 CCDC57 KIAA0753 MCIDAS CEP76 RBM14 CEP135 CCP110 CENPJ CEP72 SASS6 RTTN TRIM37 CCDC78 PLK4 VPS4B CEP63 CEP120
GOBP_CENTRIOLE_CENTRIOLE_COHESION	0.275290215588723	0.583226154269876	0.102449405629826	-0.491377993126274	-1.16408999818782	13	ODF2 CEP68 CEP135 CTNNB1 RTTN CEP250 CNTLN DCTN1
GOBP_CENTRIOLE_ELONGATION	0.388609715242881	0.687665933887388	0.083129129135339	-0.5435646415203	-1.09105542241732	7	CCP110 CENPJ VPS4B CEP120 C2CD3 CHMP2A CEP295
GOBP_CENTROMERE_COMPLEX_ASSEMBLY	0.000483025203675198	0.00769401145365307	0.49849310876659	-0.607976089844531	-1.81864849005887	37	CENPV CENPA MIS18BP1 MIS12 MIS18A CENPO HELLS DLGAP5 CENPM HJURP TRAPPC12 CENPK OIP5 NASP CENPF CENPN RSF1 CENPQ RUVBL1 RBBP4
GOBP_CENTROMERIC_SISTER_CHROMATID_COHESION	0.0656303972366149	0.264471499148919	0.231126709673834	-0.680942544749049	-1.40968810658547	8	BUB1 BUB1B CTCF CTNNB1
GOBP_CENTROSOME_DUPLICATION	0.0181955089509045	0.114610179554731	0.352487857583619	-0.43488376262369	-1.45624844920531	68	WDR62 BRCA1 KAT2A BRCA2 NUP62 NDC80 CEP192 CHMP1B CNTROB GEN1 CDK2 CDK5RAP2 ALMS1 CCDC57 KIAA0753 CEP76 CEP131 RBM14 CEP135 CCNF NDE1 BRSK1 CCP110 CENPJ TMEM67 CEP72 SASS6 ROCK2 RTTN TRIM37 PLK4 VPS4B ARHGEF10 CEP63 CEP120 XRCC3 PKD2 FBXW5 SIRT1
GOBP_CENTROSOME_SEPARATION	0.146666666666667	0.41261011011011	0.147331213699377	-0.519304419095654	-1.28343866486752	15	CHEK1 NUP62 CNTROB RANBP1 NDE1 AURKA KIF11
GOBP_CERAMIDE_1_PHOSPHATE_TRANSPORT	0.024255737206408	0.139673163652266	0.352487857583619	0.801027853880139	1.60996863171612	6	GLTP CPTP
GOBP_CERAMIDE_BIOSYNTHETIC_PROCESS	0.0389139819439985	0.193139627602183	0.321775918075361	0.393239109942024	1.3857131189691	65	CERS3 CYP4F22 UGCG ALOXE3 SGMS2 ELOVL1 SPTLC3 DEGS2 FA2H SMPD3 CERS4 SPTLC1 SAMD8 PNPLA1 ALOX12B B4GALT3 ST3GAL1
GOBP_CERAMIDE_CATABOLIC_PROCESS	0.428915662650602	0.714742122529946	0.0982123351217438	0.366515052241905	1.01040930687115	19	GM2A GALC NEU1 ACER1 HEXB ACER2 ASAH2B
GOBP_CERAMIDE_METABOLIC_PROCESS	0.0464862015153073	0.213802293498908	0.321775918075361	0.365081236455624	1.35384030535024	92	FUT3 CERS3 CYP4F22 GM2A UGCG ALOXE3 SGMS2 ELOVL1 SPTLC3 DEGS2 FA2H SMPD3 CERS4 SPTLC1 SAMD8 PNPLA1 ALOX12B B4GALT3 ST3GAL1 PPP2CA GALC NEU1 SMPD1 FUT6 ORMDL2 SPTSSA B3GALT4 ST8SIA6
GOBP_CERAMIDE_TRANSPORT	0.0306181702693029	0.162916490651963	0.352487857583619	0.640490590609053	1.53019390421678	12	ABCA12 GLTP CPTP PSAP SGPP1
GOBP_CEREBELLAR_CORTEX_DEVELOPMENT	0.944620253164557	0.986202756473048	0.037536290520292	-0.221327797196166	-0.668717317752884	40	NAGLU GLI1 SMO GLI2 TTLL1 CLP1 SPTBN2 KIF14 PTPN11 DLL1 LHX5 EZH2 TTBK2
GOBP_CEREBELLAR_CORTEX_FORMATION	0.621212121212121	0.838488810361406	0.0799858801499946	0.317430821886308	0.881481626242716	22	MTPN MAP2K1 RORA ATP7A LHX1 CEND1 AGTPBP1
GOBP_CEREBELLAR_CORTEX_MORPHOGENESIS	0.745358090185676	0.898092173093608	0.0730744399126987	0.274259752125159	0.816338092210545	30	ZNF365 TRNP1 MTPN MAP2K1 RORA ATP7A LHX1 CEND1
GOBP_CEREBELLAR_GRANULAR_LAYER_DEVELOPMENT	0.982843137254902	0.997828569614037	0.055826471778749	0.205043807023339	0.489869466007547	12	MTPN CEND1 GRID2
GOBP_CEREBELLAR_GRANULAR_LAYER_FORMATION	0.753086419753086	0.901886572841084	0.0689567351672811	0.371851654784243	0.778277299912913	7	MTPN GRID2
GOBP_CEREBELLAR_GRANULAR_LAYER_MORPHOGENESIS	0.962085308056872	0.991059294212594	0.0552495663125249	0.235834709233274	0.53181946564209	9	MTPN GRID2
GOBP_CEREBELLAR_PURKINJE_CELL_DIFFERENTIATION	0.447552447552448	0.726404151148405	0.0937465422491719	0.433923683963456	1.01565909085283	10	RORA ATP7A LHX1 CEND1 AGTPBP1
GOBP_CEREBELLAR_PURKINJE_CELL_GRANULE_CELL_PRECURSOR_CELL_SIGNALING_INVOLVED_IN_REGULATION_OF_GRANULE_CELL_PRECURSOR_CELL_PROLIFERATION	0.381909547738693	0.682336152199906	0.0840745577910723	-0.54736276286919	-1.09867909874976	7	GLI1 SMO GLI2
GOBP_CEREBELLAR_PURKINJE_CELL_LAYER_DEVELOPMENT	0.869932432432433	0.956922702311536	0.0443293451680314	-0.273668235886463	-0.71874233132645	20	NAGLU TTLL1 SPTBN2 KIF14 DLL1 LHX5
GOBP_CEREBELLAR_PURKINJE_CELL_LAYER_FORMATION	0.473300970873786	0.744262300926058	0.0928481214159878	0.415760474556919	0.984153062051688	11	RORA ATP7A LHX1 CEND1 AGTPBP1
GOBP_CEREBELLAR_PURKINJE_CELL_LAYER_MORPHOGENESIS	0.943333333333333	0.985751766127533	0.0400031517498194	-0.249236574135738	-0.60215207804797	14	TTLL1 SPTBN2 KIF14 DLL1 LHX5
GOBP_CEREBRAL_CORTEX_CELL_MIGRATION	0.3664	0.66926268583963	0.0838361057159929	-0.359742492325046	-1.06742415210777	35	ROBO1 GLI3 LAMB1
GOBP_CEREBRAL_CORTEX_DEVELOPMENT	0.00352036175754403	0.0364159436741391	0.431707695803346	-0.435728095551678	-1.54907121237109	97	ROBO1 COL3A1 DMRTA2 NTRK2 GLI3 PTPRS WDR62 CNTNAP2 TACC1 NF1 LAMB1 SMO CDON TACC3 XAB2 PAX5 ATIC GSK3B GART CRK PLCB1 FLNA NDE1 KDM1A LRP6 TMEM14B PPP1R9B KIF14 SLIT2 BTBD3 MCPH1 NR2E1 CDH2 LRP1 PAFAH1B1 MBOAT7
GOBP_CEREBRAL_CORTEX_GABAERGIC_INTERNEURON_DEVELOPMENT	0.236272878535774	0.538712226402907	0.112378519110475	-0.658383307069763	-1.20851088108946	5	RAC3
GOBP_CEREBRAL_CORTEX_GABAERGIC_INTERNEURON_DIFFERENTIATION	0.160621761658031	0.432159322472128	0.142901149386948	-0.61910312010893	-1.2816680524627	8	RAC3 DLX1 DLX2
GOBP_CEREBRAL_CORTEX_GABAERGIC_INTERNEURON_MIGRATION	0.56019656019656	0.804616621080071	0.0840745577910723	0.500115154306771	0.909779410201154	4	DRD2 ARX DRD1 LHX6
GOBP_CEREBRAL_CORTEX_NEURON_DIFFERENTIATION	0.0498338870431894	0.22237574661815	0.261663521711573	-0.56762959264303	-1.45874050616958	18	RAC3 SIN3A C21orf91 DLX1 TOX DLX2 NR2E1 ZNF335
GOBP_CEREBRAL_CORTEX_RADIALLY_ORIENTED_CELL_MIGRATION	0.863057324840764	0.954079669742475	0.0419926218968594	-0.258326270753082	-0.724226044919948	26	GLI3 LAMB1
GOBP_CEREBRAL_CORTEX_REGIONALIZATION	0.0974789915966387	0.327128384124361	0.184706471207739	-0.775692156545447	-1.3479324053417	4	DMRTA2
GOBP_CEREBRAL_CORTEX_TANGENTIAL_MIGRATION	0.294314381270903	0.603981141959141	0.0988903007520636	-0.604008730882229	-1.16566496984711	6	ROBO1
GOBP_CEREBROSPINAL_FLUID_CIRCULATION	0.905437352245863	0.971937077716545	0.0579754757571486	0.280062197650311	0.618910502680763	8	LRRC6 CFAP43 SPAG16
GOBP_CGMP_BIOSYNTHETIC_PROCESS	0.688442211055276	0.874263976794375	0.0546808488785442	-0.417713695929106	-0.838444516344451	7	NPR1 NPPC NPR2 GUCY2D NPPA
GOBP_CGMP_CATABOLIC_PROCESS	0.662229617304493	0.861496244903405	0.0561766586307176	-0.475577151470294	-0.872956765728693	5	PDE5A PDE9A PDE10A
GOBP_CGMP_MEDIATED_SIGNALING	0.609634551495017	0.832106143635108	0.059989249649033	-0.332625246178172	-0.887789239550372	21	THBS1 PDE3A PRKG1 PDE9A NPR1 AQP1 PTK2B NPPC PDE10A GUCA1A HTR2C HTR2B
GOBP_CGMP_METABOLIC_PROCESS	0.827529021558872	0.93762434833668	0.04577044581081	-0.309946527541557	-0.734273121164079	13	PDE5A PDE9A NPR1 NPPC PDE10A
GOBP_CHANGES_TO_DNA_METHYLATION_INVOLVED_IN_EMBRYO_DEVELOPMENT	0.0898502495840266	0.312681533198716	0.191892240384838	-0.748096832564163	-1.37318664151148	5	DNMT3A TRIM28 TET3
GOBP_CHAPERONE_COFACTOR_DEPENDENT_PROTEIN_REFOLDING	0.16710875331565	0.441684553596945	0.176694268938498	0.413653803472681	1.23124648857855	30	HSPA6 HSPA2 DNAJB1 HSPE1 HSPA1B DNAJB4 CD74 DNAJB5 HSPA9 ST13 HSPH1 DNAJB14 DNAJC18 PTGES3
GOBP_CHAPERONE_MEDIATED_AUTOPHAGY	0.380597014925373	0.681686354035932	0.107554375265169	0.401669612798012	1.04714480323477	16	EEF1A2 PLK3 LAMP2 EEF1A1 BAG3 ATG7
GOBP_CHAPERONE_MEDIATED_PROTEIN_COMPLEX_ASSEMBLY	0.619601328903655	0.83766612419382	0.059221919380382	-0.329529354883458	-0.879526189737273	21	CCT2 LONP1 THEG PSMG2 PTGES3L PSMG3 HSPA1A BBS10
GOBP_CHAPERONE_MEDIATED_PROTEIN_FOLDING	0.651810584958217	0.856889525698919	0.0826646449123753	0.264477248825121	0.895332410350304	57	HSPA6 HSPA2 HSPB1 DNAJB1 HSPE1 PEX19 HSPA1B DNAJB4 CD74 DNAJB5 HSPA9 DNAJB2 ST13 HSPH1 DNAJC5 DNAJB14 DNAJC18 FKBP5 SGTB PTGES3 DFFA
GOBP_CHAPERONE_MEDIATED_PROTEIN_TRANSPORT	0.496610169491525	0.761472274060695	0.0709609456938284	-0.444050778843604	-1.000602528878	11	TIMM13 CLIP3 TIMM8B TOR1A TIMM10 CLU HSPA8
GOBP_CHEMICAL_HOMEOSTASIS	1.68808939590702e-06	7.16792406664315e-05	0.643551836150722	0.294406099473838	1.41820240790221	1056	RHCG S100A9 S100A8 LCN2 GJB6 CA2 FABP4 KRT1 ABCA12 TMEM79 CA12 CALB1 CD24 FABP5 S100A14 SCNN1B CLDN1 RAB38 AQP3 IL18 FLG ATP12A BNIP3 LEPR ADM SFN ATP1B1 NMU AKR1C1 P2RY1 IL1A PDK4 CAMK2N1 SCNN1A MALL GPR157 CP STK39 GRHL1 ATP6V1C2 UGCG GSTM2 HK2 SLC40A1 MT1E CALB2 HEPHL1 CXCR2 P2RY2 PPARD SCO2 ANGPTL4 CD36 ADIPOR1 OAS1 SAA1 SCNN1G ALOXE3 INSIG1 PYGL HMOX2 ATP6V0A4 ATP2C2 SLC12A6 GOT1 KLF7 ELOVL1…
GOBP_CHEMICAL_HOMEOSTASIS_WITHIN_A_TISSUE	0.259803921568627	0.567254330719906	0.132846300606183	0.489697813085465	1.16993538933822	12	ABCA12 CTSH HOMER2 EPAS1 LPCAT1 VEGFA
GOBP_CHEMICAL_SYNAPTIC_TRANSMISSION_POSTSYNAPTIC	0.379256965944272	0.67990463611275	0.0802023444698144	-0.294326213730713	-1.0427173947602	95	STX1A NLGN2 CACNB3 EIF4A3 GSK3A S1PR2 NTSR1 ARRB2 P2RX4 CHRNA1 AKT1 NETO1 GSK3B IGSF11 DLG4 MPP2 CHRNA5 P2RX1 CELF4 MTMR2 ADORA1 SSH1 CHRNB4 APP SLC29A1 P2RX5 TMEM108 CHRNA3 CHRNB1 GRIK5 PTK2B DRD4
GOBP_CHEMOKINE_C_C_MOTIF_LIGAND_5_PRODUCTION	0.201421800947867	0.492916142760422	0.150169802128406	0.565657208633801	1.27558625874134	9	SIRPA MUL1 DDX3X DEFB124
GOBP_CHEMOKINE_C_X_C_MOTIF_LIGAND_1_PRODUCTION	0.73109243697479	0.893391858618549	0.0520570030732099	-0.468502650387247	-0.814124390863871	4	TIRAP
GOBP_CHEMOKINE_C_X_C_MOTIF_LIGAND_2_PRODUCTION	0.326666666666667	0.633292399202889	0.0925528864684773	-0.450746339007939	-1.11400030166836	15	POSTN HMGB1 TIRAP TNF FOXP1 MAP2K5 LRP1
GOBP_CHEMOKINE_PRODUCTION	0.00163806030638756	0.0202081365699121	0.45505986738723	0.464318563601993	1.69248694109032	84	S100A9 S100A8 EPHA2 IL18 NOD2 APOD ALOX15B PYCARD SYK TLR3 IL4R FFAR2 TSLP F2RL1 IL33 IL1B HMOX1 TREM2 SIRPA IL6R KLF4 CD74 GSTP1 IL17RA MUL1
GOBP_CHEMOREPULSION_OF_AXON	0.110367892976589	0.352279460780683	0.172324344900946	-0.690746742565541	-1.33305901003879	6	NTN1
GOBP_CHEMOSENSORY_BEHAVIOR	0.438725490196078	0.719323602335268	0.0978773277424561	0.423529996471736	1.01185408241163	12	GJB4 ATP6V1B1
GOBP_CHIASMA_ASSEMBLY	0.46089850249584	0.736997092936385	0.0738052724171275	-0.559236986437193	-1.0265205328868	5	BRIP1 CCNB1IP1 TEX11
GOBP_CHITIN_METABOLIC_PROCESS	0.27431421446384	0.582393167223584	0.130105630751129	0.6255659696052	1.20465113733717	5	CHIT1 CHI3L2 CTBS OVGP1
GOBP_CHLORIDE_TRANSPORT	0.00606705422278932	0.0532430185862934	0.407017918923954	0.40180378298666	1.50471349664083	99	CLCA4 CLIC3 APOL1 SLC26A9 CLCA2 GABRE SLC12A6 PTAFR CLDN4 PRNP
GOBP_CHOLESTEROL_CATABOLIC_PROCESS	0.571186440677966	0.811554183924849	0.0640703750499722	-0.416904438763977	-0.939432280276712	11	SCARB1 SNX17
GOBP_CHOLESTEROL_EFFLUX	0.105691056910569	0.343347042052995	0.227987202850442	0.402586907951183	1.30704477923662	46	ABCA12 STX12 TTC39B CES1 SREBF2 SHH CAV1 ABCA5 APOC1 EEPD1 ABCG1 SOAT1
GOBP_CHOLESTEROL_STORAGE	0.0179576815543841	0.113731688523451	0.352487857583619	0.638202751474398	1.72504049487269	18	PPARD CD36 TTC39B CES1 SREBF2 STARD4 PPARA ABCG1 SOAT1
GOBP_CHOLINE_CATABOLIC_PROCESS	0.936454849498328	0.984190277599946	0.0404934829859503	-0.311466887181667	-0.601094025784508	6	CHDH
GOBP_CHOLINE_METABOLIC_PROCESS	0.65	0.856288451397434	0.0587185879555941	-0.414831274514277	-0.875196044690924	9	CHKA CHDH
GOBP_CHOLINE_TRANSPORT	0.172240802675585	0.449933320199433	0.135002033828631	-0.651299052168997	-1.25692966209135	6	SLC44A2
GOBP_CHONDROCYTE_DEVELOPMENT	0.0187311478702539	0.116935100136291	0.352487857583619	-0.577940388036368	-1.5960745828324	25	COL11A1 SULF2 SULF1 SERPINH1 MEX3C TSKU SMAD7 COMP SFRP2 COL27A1 CHSY1
GOBP_CHONDROCYTE_DEVELOPMENT_INVOLVED_IN_ENDOCHONDRAL_BONE_MORPHOGENESIS	0.212435233160622	0.506633525830479	0.122107920287081	-0.593525969966585	-1.22871820429409	8	SERPINH1 TSKU COL27A1
GOBP_CHONDROCYTE_DIFFERENTIATION	2.90729729811482e-05	0.000759189533126184	0.575610261071129	-0.518337523976482	-1.83779023443682	93	COL11A1 SULF2 SLC39A14 LOXL2 SULF1 GREM1 SERPINH1 GLI3 ADAMTS12 RUNX1 OSR2 MEX3C ANXA6 WNT5B NFIB HOXA11 LTBP3 EXT1 TSKU EFEMP1 RUNX3 GLI2 SMAD7 SNX19 RUNX2 HMGA2 COMP ADAMTS7 SIX2 SFRP2
GOBP_CHONDROCYTE_DIFFERENTIATION_INVOLVED_IN_ENDOCHONDRAL_BONE_MORPHOGENESIS	0.155	0.424656369950649	0.142901149386948	-0.528998853007851	-1.27805383189945	14	SERPINH1 ANXA6 TSKU COL27A1
GOBP_CHONDROCYTE_HYPERTROPHY	0.0798668885191348	0.293666429677254	0.204294756516886	-0.755579345707588	-1.38692134355302	5	MEX3C SMAD7
GOBP_CHONDROCYTE_PROLIFERATION	0.000304496142986821	0.00527171546733221	0.49849310876659	-0.730056874226721	-1.85007541634739	17	LTF MMP14 DDR2 EXT1 SMAD7 HMGA2 COMP SIX2 STC1
GOBP_CHONDROITIN_SULFATE_BIOSYNTHETIC_PROCESS	0.0376472898569916	0.188996945585423	0.321775918075361	-0.546811969995618	-1.51010849036493	25	VCAN UGDH BGN XYLT2 CHSY3 CHPF CHSY1 DCN B3GALT6 CHPF2
GOBP_CHONDROITIN_SULFATE_CATABOLIC_PROCESS	0.248333333333333	0.554651815427408	0.109250039480711	-0.49195808369602	-1.1885638511815	14	VCAN BGN IDUA DCN ARSB HEXA
GOBP_CHONDROITIN_SULFATE_PROTEOGLYCAN_BIOSYNTHETIC_PROCESS	0.0281449698455479	0.15458591169473	0.352487857583619	-0.521856656728921	-1.50814484207754	30	VCAN PXYLP1 UGDH BGN XYLT2 CHSY3 CHPF CHSY1 DCN B3GALT6 CHPF2
GOBP_CHONDROITIN_SULFATE_PROTEOGLYCAN_METABOLIC_PROCESS	0.0442338072669826	0.208562609979491	0.271288554688953	-0.460021558353315	-1.40636562155206	42	VCAN PXYLP1 SPOCK2 UGDH BGN XYLT2 CHSY3 IDUA CHPF CHSY1 DCN ARSB B3GALT6 HEXA CHPF2
GOBP_CHORIONIC_TROPHOBLAST_CELL_PROLIFERATION	0.211302211302211	0.504918782655431	0.149207542435322	0.711437835147889	1.29420492157014	4	BOK FZD5 NODAL
GOBP_CHORION_DEVELOPMENT	0.304492512479201	0.613766565294343	0.0965629554309422	-0.628589185702246	-1.15382158462871	5	HTRA1 E2F7
GOBP_CHORIO_ALLANTOIC_FUSION	0.287853577371048	0.597342321918626	0.0999276973731092	-0.636511592972322	-1.16836374462503	5	LEF1 BMP7
GOBP_CHROMATIN_ASSEMBLY_OR_DISASSEMBLY	5.27790187539795e-10	5.99321751593484e-08	0.801215574617779	-0.576945833097805	-2.14879837112471	134	TP53 CDKN2A CENPV ASF1B CHD3 MAP1S MCM2 DNMT1 M1AP CENPA SMARCA4 HMGB1 CHAF1A SMARCD1 SMARCE1 DNMT3A SMARCB1 SUPT16H MBD3 MIS18BP1 SUV39H2 CHAF1B TRIM28 MIS18A SET CENPO SMARCD2 HELLS BAZ1B HMGA2 CENPM KAT6A GRWD1 SMARCC1 TSPYL2 HJURP IPO4 CABIN1 BEND3 SUV39H1 CENPK OIP5 MBD2 ARID2 MORC2 NASP HIRIP3 BAHD1 ASF1A CTCF CENPN DAXX SIRT6 RSF1 MTA2 CENPQ TET1 SART3 RUVBL1
GOBP_CHROMATIN_DISASSEMBLY	0.000296931119940112	0.00519941653829712	0.49849310876659	-0.731391798315196	-1.85345831749656	17	MAP1S SMARCA4 SMARCD1 SMARCE1 SMARCB1 SUPT16H SET SMARCD2 GRWD1 SMARCC1 ARID2
GOBP_CHROMATIN_MAINTENANCE	0.554455445544555	0.801034474531791	0.0850427463764322	0.461541113513669	0.927641543805199	6	UBE2B MTHFR
GOBP_CHROMATIN_MEDIATED_MAINTENANCE_OF_TRANSCRIPTION	0.117845117845118	0.366773353691958	0.166933848713193	-0.576921507919427	-1.32922785720923	12	CHEK1 SMARCD1 CDCA4 ELOF1 ZMIZ2 PABPC1L ARID1A
GOBP_CHROMATIN_ORGANIZATION	2.07878822387131e-13	4.8685869824386e-11	0.943632225232838	-0.419744531757198	-1.8259113622078	655	TP53 CDKN2A LOXL2 CENPV ASF1B RCOR2 CHD3 AURKB UHRF1 MAP1S MCM2 DNMT1 M1AP PADI3 CENPA CHEK1 SMARCA4 SMARCA1 LIF BRCA1 SMAD4 BMI1 CBX2 PAK1 FOXA1 CXXC1 SNAI1 HMGB1 CHAF1A KAT2A YEATS4 SMARCD1 PRMT1 SETD1A SMARCE1 PKN1 NUDT5 CDC45 DNMT3A IGF2 USP22 BRMS1L SMARCB1 PCGF2 RCBTB1 LEF1 SUPT16H MLLT6 MBD3 BRCA2 SOX2 MPND MLLT3 TADA2A SSRP1 FBXL19 JDP2 MIS18BP1 KDM6B PRKD1 PRMT5 SUV39H2 THAP7 TRRAP DOT1L…
GOBP_CHROMATIN_ORGANIZATION_INVOLVED_IN_REGULATION_OF_TRANSCRIPTION	0.000525768426980088	0.00820910724167139	0.477270815362862	-0.497502299289716	-1.71362263001058	80	CDKN2A CENPV DNMT1 CHEK1 BMI1 HMGB1 SMARCD1 CDC45 DNMT3A PCGF2 MBD3 DOT1L TRIM28 CDCA4 HELLS HMGA2 SIN3A BEND3 KMT2D SUV39H1 MBD2 MORC2 BAHD1 ELOF1 ASF1A ATAD2 ZMIZ2 SIRT6 TET1 EED PABPC1L
GOBP_CHROMATIN_REMODELING	1.23150408417851e-06	5.57674160657153e-05	0.643551836150722	-0.489409192091661	-1.87383094361838	169	CDKN2A CENPV CHD3 DNMT1 CENPA SMARCA4 SMARCA1 PAK1 FOXA1 KAT2A SMARCD1 SMARCE1 NUDT5 DNMT3A SMARCB1 MBD3 MPND TADA2A MIS18BP1 KDM6B SUV39H2 CHD4 HCFC1 ACTL6A GATAD1 TRIM28 BRDT MIS18A CENPO SMARCD2 HELLS BAZ1B HMGA2 CENPM SMARCC1 BAZ1A PIH1D1 HJURP NPM2 PSME4 BEND3 SUV39H1 CENPK OIP5 SCMH1 MBD2 SRCAP CHD8 MORC2 MYC NASP BAHD1 RUVBL2 CENPN DAXX BPTF KDM4D SIRT6 RSF1 MTA2 INO80B CENPQ TET1 RUVBL1 P…
GOBP_CHROMATIN_REMODELING_AT_CENTROMERE	0.00169561829904044	0.0207813758661628	0.45505986738723	-0.623688736233268	-1.76029610082526	28	CENPV CENPA MIS18BP1 MIS18A CENPO HELLS CENPM HJURP CENPK OIP5 NASP CENPN RSF1 CENPQ RUVBL1 RBBP4
GOBP_CHROMATIN_SILENCING	0.1376	0.400614081695085	0.149207542435322	-0.430472901711617	-1.2772946813848	35	BMI1 HMGB1 CDC45 PCGF2 DOT1L SIN3A KMT2D ASF1A ATAD2 SIRT6 EED HDAC2 EZH2 RIF1 MORF4L1 PPM1D SIRT1 CTBP1 SMCHD1 HMGA1 PCGF1 HDAC5
GOBP_CHROMATIN_SILENCING_AT_TELOMERE	0.167539267015707	0.442042963087208	0.140406238523342	-0.580450323785531	-1.26508091009193	10	CDC45 DOT1L SIRT6 EZH2 RIF1
GOBP_CHROMOSOME_ATTACHMENT_TO_THE_NUCLEAR_ENVELOPE	0.973118279569892	0.994837595181271	0.0419081748591401	-0.378122893101981	-0.560126445960837	2	IFFO1
GOBP_CHROMOSOME_CONDENSATION	0.00395320527048741	0.0396086856947432	0.407017918923954	-0.607826144869771	-1.71194441988453	27	TOP2A NCAPD3 NCAPH NUSAP1 NCAPD2 CDCA5 HMGA2 NCAPG2 NCAPG GPER1 SMC2 ACIN1 AKAP8L AKAP8
GOBP_CHROMOSOME_LOCALIZATION	0.000958609317277866	0.0131460156053778	0.477270815362862	-0.495051656607156	-1.68843703629929	73	GEM AURKB RRS1 NUP62 SPAG5 NDC80 MIS12 CHMP7 EML4 CHMP1B ATM SEH1L CDCA5 DLGAP5 TRAPPC12 KIF22 KPNB1 MLH1 IFFO1 NDE1 CHAMP1 CENPF TTL KIFC1 CENPQ KIF14 DYNC1H1 CDT1 FAM83D ZW10
GOBP_CHROMOSOME_LOCALIZATION_TO_NUCLEAR_ENVELOPE_INVOLVED_IN_HOMOLOGOUS_CHROMOSOME_SEGREGATION	0.830769230769231	0.938473795303812	0.0469758727821845	-0.457795755687753	-0.740463461747924	3	ATM MLH1
GOBP_CHROMOSOME_MOVEMENT_TOWARDS_SPINDLE_POLE	0.239530988274707	0.543659900552632	0.111918316325105	-0.61007487794589	-1.2245562952766	7	DLGAP5 KPNB1
GOBP_CHROMOSOME_ORGANIZATION	1.35738372293264e-23	2.90654637471961e-20	1.25451347943706	-0.431741890131987	-1.93488352290277	1054	TP53 CDKN2A LOXL2 CENPV ASF1B RCOR2 GEM P3H4 CHD3 AURKB UHRF1 TOP2A MAP1S MCM2 DNMT1 NCAPD3 CDC6 M1AP PADI3 MCM4 BRIP1 TRIP13 CENPA CHEK1 SMARCA4 SMARCA1 LIF APEX1 KIF18B RFC3 BRCA1 SMAD4 BMI1 CBX2 PAK1 FOXA1 CXXC1 SNAI1 HMGB1 RPA1 CHAF1A TOP3A WRN KAT2A PRIM1 YEATS4 SMARCD1 PRMT1 SETD1A NCAPH SMARCE1 PKN1 NUDT5 CDC45 DNMT3A MCM5 IGF2 USP22 BRMS1L SMARCB1 PCGF2 POLD1 ESCO2 PRKDC RRS1 RCBTB1 LEF1 …
GOBP_CHROMOSOME_ORGANIZATION_INVOLVED_IN_MEIOTIC_CELL_CYCLE	0.0165043462955341	0.107886457315203	0.352487857583619	-0.472692790762097	-1.49411399133253	49	P3H4 NCAPD3 BRIP1 TRIP13 CCNB1IP1 BUB1 BUB1B SYCE2 ATM NCAPD2 SYCE1L FANCD2 RAD51 SMC2 TEX11 MLH1
GOBP_CHROMOSOME_SEGREGATION	6.30721739846886e-08	4.25850817953377e-06	0.704975715167238	-0.441347566744144	-1.80723366153656	293	GEM P3H4 AURKB TOP2A SKA1 NCAPD3 CDC6 M1AP BRIP1 TRIP13 KIF18B BRCA1 CDCA2 TOP3A NCAPH ESCO2 RRS1 CCNB1IP1 KIF23 NUP62 SPAG5 BUB1 NDC80 EME1 BUB1B MIS12 SYCE2 PLK1 ANAPC1 CHMP7 SKA3 NEK8 EML4 CHMP1B GEN1 TACC3 ATM NUSAP1 NEK6 NCAPD2 MIS18A DDX11 SYCE1L SEH1L KNTC1 SMC6 ESCO1 ANAPC5 CDCA5 CDK5RAP2 FANCD2 KNSTRN DLGAP5 DSCC1 UBE2C PRC1 MAU2 BIRC5 NCAPG2 NCAPG ECT2 TTK HJURP SMC2 TRAPPC12 KIF22 ERCC…
GOBP_CHROMOSOME_SEPARATION	0.00193890168963897	0.0230469448263272	0.45505986738723	-0.471126745553939	-1.65926898300836	89	AURKB TOP2A CDC6 M1AP TRIP13 TOP3A BUB1 NDC80 EME1 BUB1B PLK1 ANAPC1 GEN1 TACC3 ATM NEK6 KNTC1 ANAPC5 CDK5RAP2 DLGAP5 UBE2C TTK TEX11 MLH1 CHFR PSMG2 FANCM
GOBP_CHRONIC_INFLAMMATORY_RESPONSE	0.0625	0.256942539769611	0.287857117255149	0.535205130082271	1.44664140090684	18	S100A9 S100A8 IDO1 VNN1
GOBP_CHYLOMICRON_ASSEMBLY	0.982758620689655	0.997828569614037	0.0396787203613389	-0.245702329780199	-0.518373903816102	9	APOA1 PLAGL2 LPCAT3 MTTP P4HB
GOBP_CHYLOMICRON_REMODELING	0.956448911222781	0.990061704488485	0.0395979123961192	-0.28336682892783	-0.568780401849162	7	APOA1
GOBP_CILIARY_BASAL_BODY_PLASMA_MEMBRANE_DOCKING	2.2113600526155e-05	0.00060707098587278	0.575610261071129	-0.525997527351497	-1.8692692563434	94	TUBA1A B9D1 TMEM216 HAUS1 HAUS8 HAUS5 KIF24 PLK1 TUBB CEP290 CEP192 YWHAE CNTRL HAUS4 CDK5RAP2 ALMS1 RAB3IP IQCB1 NEDD1 CEP76 AKAP9 CDK1 ODF2 CEP131 TUBG1 PRKACA CEP135 CLASP1 NDE1 CCP110 MKS1 CENPJ TMEM67 PCM1 CEP164 SSNA1 CEP72 DYNC1H1 CEP57 HAUS2 CC2D2A PAFAH1B1 HAUS6 B9D2 PLK4 CEP250 TTBK2 CEP63 CEP89 CEP83 DCTN1 PPP2R1A SFI1 CEP70
GOBP_CILIARY_NEUROTROPHIC_FACTOR_MEDIATED_SIGNALING_PATHWAY	0.339152119700748	0.644912942549112	0.115240003147781	0.582721753250388	1.12214611553632	5	IL6R IL6ST LIFR
GOBP_CILIUM_MOVEMENT	1	1	0.0327241935806629	-0.128357692688507	-0.474373999945192	125	CFAP53 PLTP CAMSAP3 DNAAF2 DNAAF5 ADCY3 TTLL1 CEP131 RNASE10 TPGS1
GOBP_CILIUM_ORGANIZATION	1.94441180784081e-05	0.000545782557822583	0.575610261071129	-0.381323710865096	-1.58651964175897	362	TUBA1A FOXJ1 B9D1 CFAP53 TMEM216 HAUS1 HYLS1 HAUS8 KIF3C HAUS5 IFT46 KIF24 ADAMTS16 PLK1 TUBB CEP290 FNBP1L RAB23 CEP192 YWHAE CNTROB CNTRL HAUS4 MNS1 CCDC28B DNAAF2 CDK5RAP2 FUZ WDR35 ALMS1 NOTCH1 RAB3IP DNAAF5 ASAP1 DNM2 AVIL DYNLL2 CCDC57 IQCB1 NEDD1 LAMA5 TTC39C MCIDAS WDR90 CCDC88A VDAC3 ATAT1 TTLL1 IFT74 CEP76 TBC1D30 AKAP9 CDK1 RILP ODF2 DZIP1 TTC21B CEP131 DNAL1 KIAA0586 BBS5 TUBG1 PRKACA…
GOBP_CILIUM_OR_FLAGELLUM_DEPENDENT_CELL_MOTILITY	0.982857142857143	0.997828569614037	0.0630790410571939	0.184429513786374	0.691156185913117	100	DEFB1 UBE2B ATP2B4 ENKUR CCNYL1 ASH1L LRRC6 CCSAP DNAH17 IQCG PLA2G3 ING2 MKKS CATSPER3 NEURL1 GAS8 TEX101 PGAM4 DPCD CFAP43 SPAG16 DRC1 GAS2L2 VPS13A ROPN1L BBS2 EFHC2
GOBP_CIRCADIAN_REGULATION_OF_GENE_EXPRESSION	0.216383307573416	0.512268201570811	0.11331290842208	-0.354665306869694	-1.17037339378134	60	NGFR MYBBP1A ID3 MAGED1 BHLHE41 ID4 ID2 PRMT5 RAI1 MTA1 RELB AHR LGR4 ZFHX3 KMT2A
GOBP_CIRCADIAN_RHYTHM	0.0723076923076923	0.280029067089445	0.206587922696891	-0.325801858427587	-1.26094787616416	190	TP53 TYMS EGFR NAGLU NTRK2 TOP2A NGFR MYBBP1A ID3 TIMELESS MAGED1 CDK4 BHLHE41 ID4 CCAR2 ID2 PRKDC STAR PRMT5 JUND SUV39H2 RAI1 CRTC1 PSPC1 MTA1 PRKAA1 RELB AHR LGR4 NCOR1 ASS1 PHLPP1 SIN3A ZFHX3 GSK3B ATF5 KMT2A CDK1 SUV39H1 FBXL12 KLF9 CRY1 KCND2 HNRNPD METTL3 EGR3 GPR176 HNRNPR SRRD GNA11
GOBP_CIRCADIAN_SLEEP_WAKE_CYCLE	0.0423870027794396	0.203178376930291	0.321775918075361	0.560017338114792	1.54385673106524	19	ADA PER3 NMU NR1D1 SRD5A1
GOBP_CIRCADIAN_SLEEP_WAKE_CYCLE_NON_REM_SLEEP	0.117206982543641	0.365451664025357	0.206587922696891	0.725512701193428	1.39711835859103	5	ADA BTBD9
GOBP_CIRCADIAN_SLEEP_WAKE_CYCLE_REM_SLEEP	0.722689075630252	0.890381929526701	0.0525898950623616	-0.473831951422057	-0.823385200712242	4	STAR
GOBP_CIRCADIAN_SLEEP_WAKE_CYCLE_SLEEP	0.0691890625121483	0.273274007376704	0.287805130535564	0.582927829240203	1.48347090724539	15	ADA PER3 NMU SRD5A1
GOBP_CIRCULATORY_SYSTEM_DEVELOPMENT	5.01715042530724e-08	3.44963613417111e-06	0.719512826338911	-0.344905872475198	-1.53797438609931	968	TP53 COL11A1 LOXL1 COL1A1 CREB3L1 FN1 CCL2 THBS2 ROBO1 SOX4 SPARC IL6 ANTXR1 ELN COL1A2 THY1 FKBP10 COL3A1 MMP2 SERPINF1 NRCAM COL5A1 EMILIN1 LOXL2 TEAD2 SULF1 FZD2 RAMP1 FREM2 EGFR GREM1 VCAM1 C3 ACTA2 ECE1 THBS1 NTRK2 ISM1 SFRP1 MCAM ANGPTL2 CAD PRRX1 FBN1 COL8A2 NGFR COL8A1 WNT2 AP2B1 GLI3 DNMT1 ADAMTS1 VEZF1 ID3 RUNX1 PTK7 PIK3R3 COL4A2 LIF SMOC2 CXCL8 RASIP1 HEY1 BRCA1 HSPB6 IRX4 SMAD4 COL15…
GOBP_CIRCULATORY_SYSTEM_PROCESS	0.288888888888889	0.598583847878844	0.173747838999571	0.221898502760521	1.02647277142775	552	PTGS1 FABP5 SCNN1B SLC22A3 ADA SLC5A1 FOXC2 LEPR ADM TJP2 ATP1B1 NMU TJP3 P2RY1 CAMK2N1 HTR7 ADRB2 CTNNBIP1 STK39 CEACAM1 GSTM2 HBEGF P2RY2 HBB DSC2 AGTRAP CD36 THRB TNNT2 TBX18 SLC2A1 PTAFR KLK1 KCNK6 ERAP2 SLC24A3 SNTA1 CES1 ABCC5 PPP1R13L OCLN F2RL1 CACNG4 ATP2B4 F11R SMAD3 KCNK1 ADRA2C EDN3 HMOX1 SLC27A4 CHRM3 ACE2 JAK2 STAT1 CAV1 PPARA RNF207 SLC22A1 TJP1 RNLS DLG1 KCNE3 KCNIP3 ZDHHC21 ATP1A…
GOBP_CITRATE_METABOLIC_PROCESS	0.991680532445923	1	0.0376142599562161	-0.255116373652701	-0.468284827687323	5	ACLY
GOBP_CITRATE_TRANSPORT	0.85995085995086	0.953092523754192	0.062249042949858	0.35295766066125	0.642079348280255	4	SLC13A5 SLC25A1 SFXN5
GOBP_CITRULLINE_BIOSYNTHETIC_PROCESS	0.630615640599002	0.843202304811636	0.0584693210386381	-0.494059141945623	-0.906881815701534	5	CAD
GOBP_CITRULLINE_METABOLIC_PROCESS	0.272884283246978	0.580920681947017	0.105520936843198	-0.570677208403169	-1.18141666956912	8	CAD DDAH2 ASS1 DDAH1
GOBP_CLATHRIN_COAT_ASSEMBLY	0.569651741293532	0.810720656119327	0.0838361057159929	0.349687710575803	0.911629003582737	16	CLTB FCHO2 CLINT1 EPS15 HIP1R PICALM
GOBP_CLATHRIN_COAT_DISASSEMBLY	0.87281795511222	0.958272110612661	0.062249042949858	0.335982034893764	0.646999933060719	5	SH3GL1 SYNJ1 DNAJC6 GAK HSPA8
GOBP_CLATHRIN_DEPENDENT_ENDOCYTOSIS	0.947867298578199	0.987451720642619	0.0373029764832679	-0.219526075150561	-0.688434037159695	46	AP2B1 DGKD FNBP1L FCHO1 HIP1 ITGA4 DNM2 NEU3 DAB2 PIP5K1C UNC119
GOBP_CLEAVAGE_FURROW_FORMATION	0.646566164154104	0.853640468114671	0.057609110864425	-0.435822082644579	-0.874792085718881	7	AURKB
GOBP_CLEAVAGE_INVOLVED_IN_RRNA_PROCESSING	0.0109324175194027	0.0814038778928599	0.380730400722792	-0.574570319680792	-1.61827927428089	27	KRI1 TSR1 UTP20 RRS1 ERI1 NOP14 ERI3 RPP40 EXOSC2 ABT1 EXOSC3 EXOSC8 RRP36 TBL3 BMS1 NOP9 NOB1
GOBP_CLUSTERING_OF_VOLTAGE_GATED_SODIUM_CHANNELS	0.107023411371237	0.345520997977649	0.175204047558551	-0.692992487532983	-1.33739303056848	6	NRCAM
GOBP_COAGULATION	0.693732193732194	0.875862778666517	0.0468819856878333	-0.224460131227817	-0.918474908892269	298	COL1A1 FN1 IL6 C1QTNF1 COL1A2 COL3A1 ST3GAL4 FBLN1 THBS1 LMAN1 C1QBP ITPK1 MYL9 DGKD A2M AKAP1 PRDX2 PLAU PIK3R1 HMG20B VAV2 DOCK6 BLK SH2B3 ARRB2 SERPINF2 P2RX4 SERPING1 LCK COMP AXL F13A1 TLN1 FAP ADRA2A AKAP10 GNA12 DGKE VCL TBXA2R PRKACA ALOX12 FLNA SH2B2 SRF PTPN6 PLAT GNAS KDM1A NOS3 PRKG1 EHD3 FIBP VKORC1 LYN CD34 P2RX1 ZFPM2 GNA11 RAD51C ITGB3 PROS1 PIK3CA
GOBP_COBALAMIN_METABOLIC_PROCESS	0.732530120481928	0.8936915168406	0.069119845655101	0.296555160637872	0.817543761098814	19	PRSS3 TCN1 LMBRD1 CLYBL MMAB
GOBP_COBALAMIN_TRANSPORT	0.544388609715243	0.794918740479471	0.0658311958368866	-0.476458249179228	-0.956357931723652	7	CD320 AMN TCN2
GOBP_COBALT_ION_TRANSPORT	0.680693069306931	0.871894412565509	0.0741758965588009	0.39406047286299	0.792013657497069	6	TCN1 MMGT1 SLC30A5
GOBP_COCHLEA_DEVELOPMENT	0.523659305993691	0.781422574799988	0.0647943366000727	-0.312699493428306	-0.952116605399279	41	FZD2 MCM2 CTHRC1 PTK7 DVL2 GLI2 SOBP HPN DCHS1
GOBP_COCHLEA_MORPHOGENESIS	0.0971039182282794	0.326474055092889	0.186432558434075	-0.522507718267737	-1.34561144610106	19	FZD2 CTHRC1 PTK7 DVL2 GLI2 HPN
GOBP_COENZYME_A_BIOSYNTHETIC_PROCESS	0.503496503496504	0.76704025723235	0.0870515867946735	0.415234560759587	0.971914583273295	10	PANK3 ACOT7 PPCS PANK4
GOBP_COENZYME_A_METABOLIC_PROCESS	0.300995024875622	0.610905823064755	0.123257226381337	0.442397672845693	1.12584104614641	15	HMGCR PANK3 ACOT7 CROT PPCS PANK4
GOBP_COGNITION	0.821067821067821	0.934190203364994	0.03975964750879	-0.217264374475888	-0.867956274142259	248	SERPINF1 TUSC3 EGFR ST3GAL4 NTRK2 CNTNAP2 ASIC1 KAT2A CCL11 GIT1 NF1 CIC BRINP1 NFATC4 AAAS MAP1A CRTC1 FOXO6 EIF4A3 NTSR1 SOBP NRGN PRRT1 NETO1 TNF ITGA3 ADCY3 DDHD2 THRA AGER YTHDF1 SLC1A4 DLG4 PLCB1 KRAS TTC8 SRF LGMN BRSK1 FEN1 ARL6IP5
GOBP_COHESIN_LOADING	0.317803660565724	0.625353864063286	0.0940503465727813	-0.622600931380094	-1.1428297043223	5	CDCA5 MAU2
GOBP_COLLAGEN_ACTIVATED_SIGNALING_PATHWAY	0.00546268308601238	0.0494146993218102	0.407017918923954	-0.705219810554268	-1.70380120124175	14	COL1A1 ITGA11 COL4A2 COL4A5 COL4A1 DDR2 COL4A6
GOBP_COLLAGEN_ACTIVATED_TYROSINE_KINASE_RECEPTOR_SIGNALING_PATHWAY	0.0173697169873353	0.11154870947865	0.352487857583619	-0.712267931971942	-1.60499007754435	11	COL1A1 COL4A2 COL4A5 COL4A1 DDR2 COL4A6
GOBP_COLLAGEN_BIOSYNTHETIC_PROCESS	0.000230217457406613	0.00420820666959478	0.518848077743792	-0.602464445836586	-1.84492710298346	43	COL1A1 CREB3L1 IL6 COL5A1 EMILIN1 RCN3 P3H4 P3H3 SERPINH1 TRAM2 RUNX1 PDGFRB TGFB3 VIM ARRB2 SERPINF2
GOBP_COLLAGEN_CATABOLIC_PROCESS	0.00826409342611594	0.0666119753031559	0.380730400722792	-0.512185492245464	-1.56846582886136	43	MMP1 MMP11 MMP2 ADAMTS2 MMP3 MMP10 MMP15 COL15A1 MMP14 CTSK ITGB1 MMP19 MRC2 PEPD ADAMTS14 COL13A1 MMP13 FAP
GOBP_COLLAGEN_FIBRIL_ORGANIZATION	4.34744374194824e-11	6.09007796710861e-09	0.851339057116899	-0.743842211367626	-2.36608127045636	51	COL11A1 LOXL1 MMP11 COL1A1 COL12A1 COL1A2 FKBP10 COL3A1 COL5A1 EMILIN1 LOXL2 ADAMTS2 PXDN P3H4 COL5A2 AEBP1 GREM1 SERPINH1 COL5A3 LUM NF1 FMOD COLGALT1 DDR2 EXT1 ADAMTS14 SERPINF2 COMP COL13A1 SFRP2 COL14A1
GOBP_COLLAGEN_METABOLIC_PROCESS	1.63078413336367e-06	7.02408717672072e-05	0.643551836150722	-0.552199882309128	-1.95854470020081	96	MMP1 MMP11 COL1A1 CREB3L1 IL6 COL1A2 MFAP4 MMP2 COL5A1 EMILIN1 ADAMTS2 RCN3 P3H4 P3H3 MMP3 SERPINH1 MMP10 TRAM2 MMP15 RUNX1 COL15A1 MMP14 CTSK PDGFRB ITGB1 TNS2 TGFB3 MMP19 MRC2 P3H1 PEPD VIM ADAMTS14 ARRB2 SERPINF2
GOBP_COLLATERAL_SPROUTING	0.878787878787879	0.95950987144169	0.0625237414724762	0.260511970920319	0.723422238640661	22	CRABP2 DVL1 SEMA4D COBL NGF
GOBP_COLLATERAL_SPROUTING_IN_ABSENCE_OF_INJURY	0.853781512605042	0.950202783816229	0.0449543067640062	-0.40168921987136	-0.698021646567095	4	WNT3 APP
GOBP_COLLECTING_DUCT_DEVELOPMENT	0.191542288557214	0.477549461607465	0.158514105424824	0.508985498727127	1.26597412742795	14	CALB1 SHH PAX8 TFAP2B
GOBP_COLUMNAR_CUBOIDAL_EPITHELIAL_CELL_DEVELOPMENT	0.6704	0.866390702371139	0.05378728077603	-0.29447104203325	-0.873751389031415	35	TYMS SPDEF SMO GSK3A GSK3B YAP1 RARB CDH2 NKX6-1 DLL1 INSM1
GOBP_COLUMNAR_CUBOIDAL_EPITHELIAL_CELL_DIFFERENTIATION	0.43613707165109	0.717785176464353	0.0732558655828455	-0.293940005742758	-1.00651819181781	74	SOX4 TYMS SPDEF FOXA1 SMO EXT1 GSK3A NOTCH1 FGFR2 GSK3B SAV1 ABL1 YAP1 DLX3 TMEM231 RARB
GOBP_COLUMNAR_CUBOIDAL_EPITHELIAL_CELL_MATURATION	0.533444816053512	0.787664456048978	0.0667426134241917	-0.507238906388063	-0.978910724777932	6	TYMS
GOBP_COMMA_SHAPED_BODY_MORPHOGENESIS	0.600334448160535	0.826363160945612	0.0610363728309177	-0.476623692727565	-0.91982700581198	6	PDGFRB
GOBP_COMMISSURAL_NEURON_AXON_GUIDANCE	0.095959595959596	0.324901374257597	0.186432558434075	-0.596531955463736	-1.37441035224611	12	NFIB SMO NRP1 FZD3 ROBO3 PTCH1 RYK EPHB2
GOBP_COMMON_MYELOID_PROGENITOR_CELL_PROLIFERATION	0.678217821782178	0.870434705941696	0.0743625384422526	0.398072767894199	0.800077882867194	6	CEACAM1 GSTP1
GOBP_COMMON_PARTNER_SMAD_PROTEIN_PHOSPHORYLATION	0.287853577371048	0.597342321918626	0.0999276973731092	-0.636350887046198	-1.16806875710288	5	SMAD2
GOBP_COMPLEMENT_ACTIVATION	0.0989180834621329	0.329393599462306	0.175204047558551	-0.397012366112509	-1.30028843173845	58	IGLL5 MFAP4 C3 C4B C4A C1QBP C1R C1S A2M CR2 SERPING1
GOBP_COMPLEMENT_ACTIVATION_ALTERNATIVE_PATHWAY	0.406301824212272	0.700006671622729	0.0802023444698144	-0.448518300082373	-1.06255403057076	13	C3 CR2 SUSD4
GOBP_COMPLEMENT_ACTIVATION_LECTIN_PATHWAY	0.68411867364747	0.872595201720138	0.0568864160475701	-0.387563201928417	-0.844686940677639	10	MFAP4 A2M SERPING1
GOBP_COMPLEMENT_DEPENDENT_CYTOTOXICITY	0.623488773747841	0.83927955632188	0.0607719451853533	-0.436104374290022	-0.902823820316741	8	C3
GOBP_COMPLEMENT_RECEPTOR_MEDIATED_SIGNALING_PATHWAY	0.945898778359511	0.986556066224867	0.0419926218968594	-0.277819054162471	-0.605501569175798	10	CR2
GOBP_CONNECTIVE_TISSUE_DEVELOPMENT	2.40126692383265e-05	0.00064387459608815	0.575610261071129	-0.428645156245381	-1.68870626073536	212	COL11A1 COL1A1 SULF2 SLC39A14 COL5A1 LOXL2 SULF1 TYMS GREM1 CHRDL2 ACTA2 SERPINH1 BMP1 PRRX1 GLI3 ADAMTS12 RUNX1 OSR2 TIMP1 MEX3C FOXA1 ANXA6 WNT5B SNAI1 KAT2A LUM EPYC BGN PDGFRB CDK4 NFIB BMP8A HOXA11 LRP5 LTBP3 EXT1 BMP7 TSKU EFEMP1 SH3PXD2B RUNX3 GLI2 SMAD7 SNX19 RUNX2 HMGA2 COMP ADAMTS7 NOTCH1 AMER1 SIX2 THRA SFRP2 THBS3 STC1 COL27A1 HOXB3 CHSY1 DYRK1B SRF SLC39A13 GNAS LRP6 LOX SOX6 SMAD1 E…
GOBP_CONNECTIVE_TISSUE_REPLACEMENT	0.399650959860384	0.695713404016998	0.0838361057159929	-0.491047098176233	-1.07022820800135	10	RUNX1 TIMP1 ROCK1 AGER
GOBP_CONSTITUTIVE_SECRETORY_PATHWAY	0.753768844221106	0.902127212234921	0.0504983044100709	-0.391032134273471	-0.784888673489181	7	RAB11B
GOBP_CONVERGENT_EXTENSION	0.0278142439066588	0.153106023472974	0.352487857583619	-0.618370404029714	-1.5344545532335	16	SFRP1 PTK7 WNT5B DVL2 TRIM28 SFRP2 LBX2 LRP6
GOBP_CONVERGENT_EXTENSION_INVOLVED_IN_AXIS_ELONGATION	0.0936454849498328	0.320322266981525	0.188204146308491	-0.699067728123598	-1.34911752191736	6	SFRP1 TRIM28 SFRP2 NKD1 WNT11
GOBP_CONVERGENT_EXTENSION_INVOLVED_IN_GASTRULATION	0.127586206896552	0.385096587831739	0.161978948883402	-0.622796001110925	-1.31395251589896	9	SFRP1 WNT5B DVL2 LBX2
GOBP_CONVERGENT_EXTENSION_INVOLVED_IN_ORGANOGENESIS	0.723793677204659	0.89071785120038	0.0520570030732099	-0.437382759907262	-0.802848156800027	5	DVL2
GOBP_COP9_SIGNALOSOME_ASSEMBLY	0.870324189526185	0.956978550802383	0.0623861492893626	0.337651868486209	0.650215528272161	5	WNT3A COPS7A TESPA1 COPS7B COPS8
GOBP_COPII_COATED_VESICLE_BUDDING	0.550684931506849	0.798434555847955	0.0911073131586733	0.265146763948938	0.945271618614785	72	AREG CTSC TGFA CD59 INSIG1 SAR1B SEC24A SEC24B TRAPPC2L USO1 KLHL12 F5 PEF1
GOBP_COPII_COATED_VESICLE_CARGO_LOADING	0.532338308457712	0.787219564682916	0.0875697115548511	0.37350492179907	0.950518498875039	15	INSIG1 SEC24A SEC24B SEC23B RAB1A
GOBP_COPI_COATED_VESICLE_BUDDING	0.544554455445545	0.794952012167903	0.0860347242455604	0.466081819912021	0.936767811801711	6	TMED9 GBF1 ARFGAP2
GOBP_COPPER_ION_HOMEOSTASIS	0.228855721393035	0.527984978907219	0.143758989039275	0.454700756969421	1.20320892275922	17	SCO2 PRNP ATP7A MT2A XIAP CUTC ARF1 SLC31A2 SLC31A1
GOBP_COPPER_ION_IMPORT	0.27257525083612	0.580537419486515	0.103576326612592	-0.615216667894197	-1.18729495446674	6	STEAP3 STEAP2
GOBP_COPPER_ION_TRANSMEMBRANE_TRANSPORT	0.471321695760599	0.743255223330417	0.0946646223153342	0.521851009066972	1.00492744512593	5	ATP7A SLC31A2 SLC31A1 SLC11A2
GOBP_COPPER_ION_TRANSPORT	0.572139303482587	0.811948117771303	0.0835990603684159	0.348002911530832	0.907236765513877	16	CP HEPHL1 STEAP4 MMGT1 ATP7A CUTC COX17 SLC31A2 FKBP4 SLC31A1
GOBP_COPULATION	0.00258982496420605	0.0288616255676464	0.431707695803346	0.746008873244579	1.89848966628975	15	PI3 ADA P2RY1 KLK14 DDO
GOBP_CORNEA_DEVELOPMENT_IN_CAMERA_TYPE_EYE	0.951456310679612	0.98875361136854	0.0568864160475701	0.24854559069178	0.588336119250975	11	WNT9A FOXE3 WNT2B KRT12 ANGPTL7 WNT9B
GOBP_CORNIFICATION	3.64224558734642e-18	2.18374476434942e-15	1.0959292864312	0.754783109749982	2.79778032949202	93	KLK5 SPRR2D KRT4 LCE3D KLK13 SPRR2E PI3 SPRR2A TGM1 SPRR1B SPINK5 IVL SPRR1A KRT1 KRT6B KRT6C SPRR2B TMEM79 KRT78 SPRR2G CSTA KRT80 KRT14 CERS3 LIPK PPL FLG KRT13 KRT24 DSG3 TGM5 EVPL KRT23 SPRR3 PKP1 TCHH SPRR2F KRT6A PERP CDSN DSC2 KLK12 LIPN PRSS8 KRT34 RPTN KRT31 DSC1 PKP3 KRT20 KLK14 KRT77
GOBP_CORONARY_ARTERY_MORPHOGENESIS	0.778929188255613	0.916311734477876	0.0503964322442957	-0.374307582689833	-0.774892025166489	8	NOTCH1 ARID2
GOBP_CORONARY_VASCULATURE_DEVELOPMENT	0.00412477936374427	0.040944581379578	0.407017918923954	-0.539284782188292	-1.64868703243099	42	AP2B1 PTK7 PDGFRB MEGF8 CNTRL APLNR PLXND1 SPRED1 NRP1 NOTCH1 GPER1 SNX17 ZBTB14 ARID2 SRF SMAD6
GOBP_CORONARY_VASCULATURE_MORPHOGENESIS	0.123333333333333	0.37673595543781	0.161978948883402	-0.535525420185387	-1.32352817540486	15	PDGFRB SPRED1 NRP1 NOTCH1 ARID2
GOBP_CORPUS_CALLOSUM_DEVELOPMENT	0.703333333333333	0.880135526242556	0.053457214108991	-0.341697857296266	-0.844491642339813	15	RTN4RL1 PTPRS TSKU
GOBP_CORPUS_CALLOSUM_MORPHOGENESIS	0.795341098169717	0.923635834854412	0.0477342401407188	-0.400770565547552	-0.735643786960827	5	TSKU PAFAH1B1 C12orf57
GOBP_CORTICAL_ACTIN_CYTOSKELETON_ORGANIZATION	0.0604133545310016	0.251817511419684	0.231126709673834	-0.466690022310894	-1.39909292421225	38	FHOD3 FMNL3 RTKN EPB41L2 PLS1 FMNL1 ROCK1 LLGL1 RHOQ TNF IKBKB ECT2 TLN1 LCP1 FHOD1 RACGAP1 ANLN
GOBP_CORTICAL_CYTOSKELETON_ORGANIZATION	0.0218514308539005	0.130542485878483	0.352487857583619	-0.431014648460083	-1.41165215277863	58	RHOBTB2 FHOD3 RHOBTB1 RAC3 FMNL3 RTKN EPB41L2 PLS1 FMNL1 RHOBTB3 ROCK1 LLGL1 RHOQ TNF IKBKB ECT2 TLN1 LCP1 PPP2R3C FHOD1 RACGAP1 ANLN RND2
GOBP_CORTICOSPINAL_TRACT_MORPHOGENESIS	0.74009900990099	0.89595303593205	0.0699458736501659	0.368213226306282	0.74006383331685	6	EPHA4 FBXO45 NIN
GOBP_CORTICOSTEROID_HORMONE_SECRETION	0.294612794612795	0.604428028805253	0.0992333343771191	-0.497676567566544	-1.14664741807843	12	C1QTNF1 POMC
GOBP_CORTICOSTEROID_RECEPTOR_SIGNALING_PATHWAY	0.938333333333333	0.984615449121966	0.0402477565068868	-0.253978318227066	-0.613608065469021	14	CRY1 PPP5C PHB CALR ARID1A
GOBP_CORTICOSTERONE_SECRETION	0.0627240143369176	0.257500907063125	0.241339976815091	-0.907918873003092	-1.34493145174057	2	POMC
GOBP_CORTICOTROPIN_SECRETION	0.673267326732673	0.868072213079953	0.0747385227439092	0.405735344926869	0.815478731415655	6	RAB8B CRHR1 CRHBP APLN GHRL UCN
GOBP_CORTISOL_METABOLIC_PROCESS	0.736206896551724	0.895153279280799	0.0529129848430584	-0.383238788558875	-0.808543358529554	9	DKK3 CACNA1H REST BMP5 CYP11A1 WNT4
GOBP_CORTISOL_SECRETION	0.412776412776413	0.702896082612645	0.101713902282311	0.593802290526876	1.08020941377085	4	GAL GALR1
GOBP_COTRANSLATIONAL_PROTEIN_TARGETING_TO_MEMBRANE	0.967741935483871	0.992943887893215	0.0350150690873584	-0.20137809134585	-0.717648296663288	99	TRAM2 RPL17 RPS28 RPL18A RPL36 RPS15 RPS19 RPS26 SEC61A2 UBA52 SSR1 SRP54 RPL19 RPL27 RPL23A RPL26 RPS25 RPS16 RPL41 RPLP1 RPL23 RPS7 RPL7 RPS9 RPS5 SRP72 RPL37 RPS27A SSR3
GOBP_COVALENT_CHROMATIN_MODIFICATION	3.26748199657655e-05	0.000832930062018467	0.557332238758646	-0.36263701362394	-1.52833001354975	427	TP53 RCOR2 AURKB UHRF1 DNMT1 PADI3 CHEK1 LIF BRCA1 SMAD4 BMI1 CXXC1 KAT2A YEATS4 PRMT1 SETD1A PKN1 DNMT3A IGF2 USP22 BRMS1L SMARCB1 PCGF2 LEF1 MLLT6 MBD3 BRCA2 TADA2A FBXL19 JDP2 KDM6B PRKD1 PRMT5 SUV39H2 THAP7 TRRAP DOT1L HCFC1 ACTL6A ASH2L MIER2 ATM TRIM28 SET CARM1 BRD4 TADA3 MTA1 EHMT2 VRK1 SUZ12 HELLS PRKAA1 KANSL2 BAZ1B CDK2 HMGA2 PAX5 MSL1 FLCN FBL HDAC7 KAT6A KDM2B PRMT6 HR COPRS HLCS BAZ…
GOBP_CRANIAL_NERVE_DEVELOPMENT	0.341772151898734	0.647475073914323	0.0870515867946735	-0.360010988195281	-1.08773315163001	40	SIX4 GLI3 EXT1 NRP2 HOXB3 TFAP2A SIX1 SALL1 ATP8B1
GOBP_CRANIAL_NERVE_FORMATION	0.883663366336634	0.961480795148248	0.0613026075396207	0.315114431391942	0.633341709011285	6	MAFB HOXA1 TIFAB PAX2
GOBP_CRANIAL_NERVE_MORPHOGENESIS	0.487844408427877	0.755168835890266	0.0696133438850965	-0.358491178824889	-0.970924790050223	23	GLI3 NRP2 HOXB3 TFAP2A SIX1 ATP8B1 EPHB2 PLXNA4
GOBP_CRANIAL_NERVE_STRUCTURAL_ORGANIZATION	0.800947867298578	0.926111881198758	0.0639271933359996	0.315527841879867	0.711531601134127	9	EGR2 PLXNA3
GOBP_CRANIAL_SKELETAL_SYSTEM_DEVELOPMENT	0.0691244239631337	0.27319194352772	0.211400189384923	-0.40849307721546	-1.35216558212668	61	SIX4 PRRX1 GLI3 MMP14 FOXE1 RAB23 EXT1 MEGF8 TGFB3 SMAD2 EIF4A3 PAX5 FGFR2 SIX2 TWIST1 MED12 TULP3 GNAS TFAP2A MTHFD1 DLX2 IFT140 IRX5 SIX1
GOBP_CRANIAL_SUTURE_MORPHOGENESIS	0.438127090301003	0.719025889046942	0.0766746872490091	-0.546407516162642	-1.05450148033729	6	GLI3 TGFB3 TWIST1
GOBP_CRANIOFACIAL_SUTURE_MORPHOGENESIS	0.0528814792255142	0.230955854344765	0.321775918075361	-0.609228928874304	-1.4718885733392	14	GLI3 MMP14 RAB23 MEGF8 TGFB3 TWIST1
GOBP_CRD_MEDIATED_MRNA_STABILIZATION	0.316139767054908	0.623338459403581	0.0943563635421779	-0.623977902611142	-1.14535723607744	5	IGF2BP1 DHX9 SYNCRIP HNRNPU
GOBP_CREATINE_METABOLIC_PROCESS	0.345153664302601	0.65034673466143	0.110564716336619	0.495957716405426	1.09601882061981	8	SLC6A8 CKMT1A CKM CKMT1B
GOBP_CRISTAE_FORMATION	0.1675	0.442042963087208	0.170932335370056	0.478355502016157	1.29297877518807	18	PINK1 MT-ATP6 OMA1 APOOL TAZ MT-ATP8 CHCHD10
GOBP_CYCLIC_NUCLEOTIDE_BIOSYNTHETIC_PROCESS	0.951666666666667	0.98875361136854	0.0395979123961192	-0.237808934871167	-0.602644094898656	17	ADCY3 ADCY6 NPR1 NPPC ADCY1 AMPD2 ADCY2
GOBP_CYCLIC_NUCLEOTIDE_CATABOLIC_PROCESS	0.108333333333333	0.348307235807236	0.173747838999571	-0.555529074122264	-1.34215047514096	14	PDE4B PDE7A CNP PDE4A PDE5A PDE9A
GOBP_CYCLIC_NUCLEOTIDE_MEDIATED_SIGNALING	0.9	0.968977158454245	0.065981614400873	0.217074385507279	0.776692614978336	74	DEFB1 CD36 GAL UBE2B RAPGEF3 NDUFS4 CAP2 GIPR GNAI1 RUNDC3A RIMS2 PRKAR1A PRKAR2B CAP1
GOBP_CYCLIC_NUCLEOTIDE_METABOLIC_PROCESS	0.9375	0.984499178981938	0.0384786917635432	-0.230258720321838	-0.67851314978807	34	PDE4B PDE7A ADCY3 CNP ADCY6 PDE4A PDE5A PDE9A
GOBP_CYCLOOXYGENASE_PATHWAY	0.0800970873786408	0.294114464164245	0.248911114434702	0.624716929725131	1.47877712512171	11	PTGS1 AKR1C3 CBR1 PTGES3
GOBP_CYSTEINE_CATABOLIC_PROCESS	0.73109243697479	0.893391858618549	0.0520570030732099	-0.469817163166902	-0.816408640302234	4	CSAD
GOBP_CYSTEINE_METABOLIC_PROCESS	0.864077669902913	0.954574011952739	0.0614364107201271	0.287657565076131	0.680918679905082	11	TST SLC7A11 GCLM MPST CBS CDO1
GOBP_CYTIDINE_TO_URIDINE_EDITING	0.205882352941176	0.498102301935773	0.151148761385484	0.522425962262247	1.24812609986683	12	APOBEC3A APOBEC3B APOBEC3D RBM47
GOBP_CYTOCHROME_COMPLEX_ASSEMBLY	0.9232	0.979046216413489	0.0391155247681459	-0.230132611671651	-0.682847072911257	35	PET100 SCO1 FASTKD3 COX10 TIMM21 OXA1L TTC19 TACO1 CYBA UQCC2 COA3 COX14 C12orf73 COA1 SURF1
GOBP_CYTOKINESIS	0.0128854800504189	0.0914490816646446	0.380730400722792	-0.378077801425037	-1.42459896354911	144	CENPV AURKB MYH10 CDC6 CENPA GIT1 SVIL CUL7 STMN1 BRCA2 KIF23 NUP62 RTKN PLK1 CHMP7 CHMP1B CNTROB NUSAP1 ROCK1 E2F7 FLCN KIF20A PRC1 CSPP1 ECT2 MYO19 KIF20B KIF4A RACGAP1 MITD1 CIT SSTR5 TTC19 ANLN CCP110 KLHL13 PIK3C3 RHOC SPAST BIN3 BIRC6 KIF14 UNC119 ROCK2 CKAP2 AURKA BECN1 PIK3R4 PLK4 PIN1 CHMP6 UVRAG CDC25B VPS4B SPTBN1 CALM2 MYH9 CEP55 PDXP CDC14A CDC14B
GOBP_CYTOKINETIC_PROCESS	0.206677265500795	0.499095461993139	0.118287526124085	-0.402719191329644	-1.20731437163325	38	AURKB NUP62 RTKN CHMP7 CHMP1B CNTROB KIF20A ECT2 KIF20B RACGAP1 MITD1 ANLN SPAST BIN3
GOBP_CYTOKINE_MEDIATED_SIGNALING_PATHWAY	0.00209736433139946	0.024579666898629	0.431707695803346	0.269378102645104	1.26674024519174	720	LCN2 IL1RN IL36RN ANXA1 ECM1 CD24 DUOX2 EREG MAOA F3 IL36A IL20RB IL18 IL36B DUOX1 SERPINB2 IFI27 AIM2 LEPR NOD2 BST2 IL36G IL1A CD44 MUC1 EDAR STK39 HLA-E CEACAM1 IL22RA1 UGCG PYCARD CXCR2 OASL SYK PIM1 GBP2 IRF6 UBC CD36 ADIPOR1 TRIM22 CCL20 OAS1 SAA1 RHOU MMP12 IFNE TOLLIP CDKN1A ACSL1 PPBP MCL1 HLA-C PTAFR HLA-DRB5 MMP9 IRF5 FBXW11 BTRC CCL18 TRIM31 IL4R SDC1 SQSTM1 TSLP CDIP1 F2RL1 TNFSF13B …
GOBP_CYTOKINE_PRODUCTION	0.000279533172780015	0.00494678007886617	0.49849310876659	0.291926608457837	1.36952470248514	678	S100A9 S100A12 S100A8 PGLYRP3 IL36RN ANXA1 RAET1G CD24 EREG SERPINB1 F3 SERPINB7 IL20RB EPHA2 IL18 CARD18 SERPINE1 AIM2 NOD2 APOD PANX2 BST2 CARD17 IL1A CXCL17 ALOX15B HLA-E CEACAM1 IDO1 HILPDA PYCARD SYK NDRG2 CD36 ZFP36 RAB7B SAA1 MMP12 CD46 PTAFR ZBTB7B CPTP RASGRP1 LRRFIP1 TLR3 IRF5 ERRFI1 HSPB1 IL4R FRMD8 VTCN1 FFAR2 PRNP EZR HPSE CAPN2 TSLP F2RL1 B2M UBE2L6 F11R IL33 BCL10 SMAD3 GPNMB ARG1 …
GOBP_CYTOKINE_PRODUCTION_INVOLVED_IN_IMMUNE_RESPONSE	0.0615624495063546	0.25470423440801	0.321775918075361	0.355723744340677	1.317544085028	88	RAET1G IL18 NOD2 BST2 HLA-E CD36 TLR3 FFAR2 F2RL1 B2M BCL10 ARG1 IL1B DENND1B HMOX1 PRKCZ HLA-F CD74 TRAF6 TNFRSF14
GOBP_CYTOKINE_PRODUCTION_INVOLVED_IN_INFLAMMATORY_RESPONSE	0.677506775067751	0.870294743373814	0.0791316651768349	0.265556253787626	0.862158973010713	46	NOD2 APOD PYCARD SIRPA PPARA ADCY7 IL17RC MYD88 PLA2G3 MAPK14 APPL1 KPNA6 HIF1A PLD4 ALOX5 LILRB4
GOBP_CYTOLYSIS	0.227154046997389	0.525367789226247	0.148261500475107	0.418273728368936	1.20442299722819	25	APOL1 KRT6A LYZ GSDMB C7
GOBP_CYTOLYSIS_IN_OTHER_ORGANISM	0.00829623601829567	0.0667703160098566	0.380730400722792	0.844723890359286	1.69779235435071	6	APOL1 KRT6A ROMO1
GOBP_CYTOPLASMIC_MICROTUBULE_ORGANIZATION	0.527047913446677	0.783877870078611	0.0635007968065945	-0.292718040309802	-0.962294565922424	59	STMN3 DST HOOK2 CAMSAP3 CCDC88C FIGNL1 CLIP3 CCDC88A KPNB1 TUBG1 CLASP1 CLIP2 CENPJ SPAST PCM1 DYNC1H1 TUBGCP5 KATNAL2 FIGN LIMK2 VPS4B TUBGCP4 CEP120 DCTN1
GOBP_CYTOPLASMIC_PATTERN_RECOGNITION_RECEPTOR_SIGNALING_PATHWAY	0.477088948787062	0.747396138521036	0.0985499803531691	0.279406020009185	0.984583114082304	65	NOD2 UBC DDX60 RIOK3 HSPA1B TAB2 NLRX1 TRAF6 IRF7 ITCH CYLD TAB3 CASP8 IFIH1 USP15 XIAP PUM1 BIRC3 IRAK1 MAP3K7 LACC1 PTPN22 TRIM15 DDX58
GOBP_CYTOPLASMIC_PATTERN_RECOGNITION_RECEPTOR_SIGNALING_PATHWAY_IN_RESPONSE_TO_VIRUS	0.928759894459103	0.980717887351807	0.0619762736001998	0.232780967032383	0.678465710162287	27	DDX60 RIOK3 NLRX1 IRF7 IFIH1 USP15 PUM1 BIRC3 TRIM15 DDX58
GOBP_CYTOPLASMIC_SEQUESTERING_OF_NF_KAPPAB	0.941278065630397	0.985527865726042	0.0417397034728504	-0.281903595668317	-0.583597175828922	8	NFKBIB NFKBIA IL10 G3BP2 CCDC22 FAF1
GOBP_CYTOPLASMIC_SEQUESTERING_OF_PROTEIN	0.420792079207921	0.708620143352555	0.0780892306943345	-0.381518678028197	-1.02423072410824	22	NFKBIE DZIP1 NFKBIB FLNA NFKBIA KEAP1 MDFI DBN1 PKD2 IL10 G3BP2 GOPC
GOBP_CYTOPLASMIC_SEQUESTERING_OF_TRANSCRIPTION_FACTOR	0.598333333333333	0.824985588568976	0.0610363728309177	-0.37043276212588	-0.91550873084031	15	NFKBIE NFKBIB NFKBIA KEAP1 MDFI PKD2 IL10 G3BP2 PKD1 CCDC22 FAF1
GOBP_CYTOPLASMIC_TRANSLATION	0.993808049535604	1	0.0341204536062472	-0.172779709883226	-0.614596156849274	98	RPL22L1 RPL17 DPH1 DPH2 EEF2 DRG2 UNK RPS28 DHX9 RPL18A RPL36 RPS26 EIF3G DHX36 METTL3
GOBP_CYTOPLASMIC_TRANSLATIONAL_ELONGATION	0.51981351981352	0.778525664317031	0.0852884689790502	0.407540969115698	0.953906655650974	10	CPEB2 CPEB3 RPLP2 DPH3 DNAJC24
GOBP_CYTOPLASMIC_TRANSLATIONAL_INITIATION	0.905263157894737	0.971887694252894	0.0630790410571939	0.229761678080867	0.702458691293931	33	EIF3M MCTS1 EIF4A2 EIF2S2 EIF2B3 EIF3K NCK1 DHX29 EIF3H EIF3E
GOBP_CYTOPLASM_ORGANIZATION	0.553448275862069	0.800597023692149	0.066436413766281	-0.446679677772905	-0.942388655938254	9	ETV6 PLD6 KIF5B TFCP2L1 SOS1
GOBP_CYTOSKELETON_DEPENDENT_CYTOKINESIS	0.00509737146439724	0.0471632721480557	0.407017918923954	-0.447721251038674	-1.55600746442182	82	AURKB MYH10 CENPA CUL7 STMN1 KIF23 NUP62 RTKN PLK1 CHMP7 CHMP1B CNTROB NUSAP1 ROCK1 KIF20A ECT2 KIF20B KIF4A RACGAP1 MITD1 CIT TTC19 ANLN RHOC SPAST BIN3 UNC119 ROCK2 CKAP2
GOBP_CYTOSKELETON_DEPENDENT_INTRACELLULAR_TRANSPORT	0.366261398176292	0.669228495061572	0.0810802057550866	-0.268318954756769	-1.03842305283356	186	MAP1S DST TUBA1A KIF3C IFT46 MYO5C AP3D1 HOOK2 CAMSAP3 TUBB FNBP1L CCDC88C MYO1C MAP1A WASF1 AP3B2 AP3M2 WDR35 COPG1 TUBA1B DYNLL2 CCDC88A MYO19 MAP1B ARHGAP21 SYBU IFT74 DYNC1I1 TTC21B CEP131 KIF4A RAB21 CLUAP1 NDE1 CNIH2 FEZ1 SPAST SSX2IP PCM1 IFT122 IFT81 SSNA1 IFT140 DYNC1H1 KIF5B IFT88 DTNBP1 PAFAH1B1 TTC26 APP BLOC1S6 SOD1 LCA5 IFT52 IFT43 MAP6D1
GOBP_CYTOSKELETON_ORGANIZATION	0.00891765435002019	0.0702031097964562	0.380730400722792	-0.264172432871146	-1.19268551751751	1266	KRT8 KRT15 CCL2 ANTXR1 ELN CXCL1 THY1 KRT18 NEDD9 SIX4 MYBL2 CXCL12 CHD3 AURKB CCDC8 SFRP1 DPYSL2 CDC42EP5 NCKAP5L SKA1 STMN3 MYH10 MAP1S CORO6 RHOBTB2 FERMT2 PFN2 CNTNAP1 MARCKSL1 DST MTCL1 ICAM1 PTK7 CNN2 CENPA CHEK1 WDR62 KIF18B CCNB2 BRCA1 FAM171A1 TPM2 SMAD4 TUBA1A UGT8 ZBED3 PAK1 BCL2 FOXJ1 MISP FHOD3 KAT2A SORBS3 OBSL1 CCL11 YEATS4 RHOBTB1 PDGFRB PDLIM3 HAUS1 MICAL2 PHLDB1 NEFM CSF3 HAUS8 …
GOBP_CYTOSOLIC_CALCIUM_ION_TRANSPORT	0.204930662557781	0.49689740425209	0.116739204791222	-0.296411313829236	-1.1298178804661	163	CEMIP THY1 JPH1 BCL2 CACNA2D1 CHERP MS4A1 CX3CL1 CACNB3 ATP2B1 ATP2A3 YWHAE CCL19 APLNR NTSR1 P2RX4 LCK GPER1 SLC25A23 CD19 JSRP1 SLC24A1 RASA3 RAMP3 PRKACA DMD PTPN6 ABL1 TRPV2 LYN MCOLN1 RYR3 CORO1A F2RL3 LETM1 RGS9 AFG3L2 RYR2 SLC24A2 JPH2 JPH3 P2RX5 AKAP6 BAX TPCN1 TPCN2 CALM2 PKD2 PTK2B CXCL11 LIME1 PLN TRPV4 TRPM1 TRPV6 SLC35G1 UBASH3B MCUR1 TRPC1
GOBP_CYTOSOLIC_TRANSPORT	0.995440729483283	1	0.0331626424471441	-0.180143164281558	-0.685912851472659	151	WDR81 VPS26B SGSM2 HOOK2 RHOBTB3 RDX SNF8 RNF126 WIPI1 PIP4K2A ANKFY1 RILP FLNA RAB21 MAP2K2 DAB2 DENND5A SNX8 GOSR1 EHD3 GOSR2 TBC1D10B PIK3C3 TBC1D23 CORO1A VPS51 PLEKHJ1 MTMR2 KIF5B TBC1D17 VPS11 BECN1 MON2 PIKFYVE SRSF10 STX10 GCC2 STX8 TBC1D10C ARL1 VPS53 DCTN1 ERC1 DNAJC13 KIF1A VPS13C YKT6 AP2A1 VPS54 TRIM46 TRIM27 LAPTM5 CHMP3 TANC2 MAGEL2 TBC1D5 HOOK3
GOBP_C_TERMINAL_PROTEIN_AMINO_ACID_MODIFICATION	0.433823529411765	0.716895943170859	0.0985499803531691	0.42658475611275	1.01915219834036	12	ICMT ATG12 AGTPBP1 GPLD1 ATG5 LCMT1 ATG7
GOBP_C_TERMINAL_PROTEIN_DEGLUTAMYLATION	0.864957264957265	0.955063068975253	0.0451344222209097	-0.442418245190661	-0.715591049729521	3	FOLH1
GOBP_C_TERMINAL_PROTEIN_LIPIDATION	0.0866336633663366	0.306813100299165	0.241339976815091	0.735679414540949	1.47862621090257	6	ATG12 GPLD1 ATG5 ATG7 WIPI2
GOBP_DEADENYLATION_DEPENDENT_DECAPPING_OF_NUCLEAR_TRANSCRIBED_MRNA	0.122413793103448	0.375380594277329	0.165656695205483	-0.626108860250992	-1.32094186649553	9	DCPS LSM1 CNOT7 PATL1
GOBP_DEATH_INDUCING_SIGNALING_COMPLEX_ASSEMBLY	0.660344827586207	0.860302340250537	0.0579754757571486	-0.408334501084552	-0.861489386687362	9	FADD TNF TRAF2
GOBP_DECIDUALIZATION	0.450602409638554	0.728752645454498	0.0952879846194844	0.3563199165447	0.982303339789419	19	GJB2 PPARD MAPK3 ASH1L TPPP3
GOBP_DEDIFFERENTIATION	0.59463986599665	0.823096565168447	0.0615706755421678	-0.453369070753479	-0.910012802926979	7	OLFM2
GOBP_DEFENSE_RESPONSE	3.72225336194417e-19	2.93646608643059e-16	1.13308993200902	0.359173266781507	1.75722950311099	1418	S100A7 S100A9 S100A12 KLK5 SLPI S100A8 RNASE7 PGLYRP3 PI3 LCN2 IL1RN KLK7 SPINK5 C10orf99 PGLYRP4 FABP4 IL36RN MUC20 MUC21 CRISP3 WFDC12 KRT1 ANXA1 PTGS1 APOBEC3A RAET1G MUCL1 ECM1 SERPINB4 ULBP2 GSDMA DUOX2 S100A14 RAET1E EREG CLDN1 RNF39 F3 WFDC5 IL36A IL20RB EPHA2 MGLL IL18 ELF3 IL36B CARD18 DUOX1 NCF2 ADA IFI27 RTP4 BNIP3 SERPINE1 AIM2 METRNL CTSC APOL1 DUOXA2 NOD2 ADM APOD DEFB1 DEFB4A BST2 …
GOBP_DEFENSE_RESPONSE_TO_BACTERIUM	1.2926471275816e-18	9.22642275967648e-16	1.11466447751729	0.63904202298829	2.63489750098982	181	S100A7 S100A9 S100A12 KLK5 SLPI S100A8 RNASE7 PGLYRP3 PI3 LCN2 KLK7 SPINK5 C10orf99 PGLYRP4 WFDC12 GSDMA S100A14 WFDC5 EPHA2 SERPINE1 NOD2 DEFB1 DEFB4A GSDMC KRT6A GBP4 GBP6 HLA-E IL22RA1 PYCARD ANXA3 SYK GBP2 CD36 CCL20 PGC IFNE PPBP LYST TLR3 LYZ OPTN F2RL1 GSDMB
GOBP_DEFENSE_RESPONSE_TO_FUNGUS	2.50628158209765e-06	0.000100445600625833	0.627256739718528	0.807203641834128	2.30877143847317	24	S100A9 S100A12 S100A8 RNASE7 C10orf99 IL36RN ARG1
GOBP_DEFENSE_RESPONSE_TO_GRAM_NEGATIVE_BACTERIUM	0.00292130658138364	0.0315471645161091	0.431707695803346	0.521062649549258	1.74090725704223	52	S100A7 RNASE7 SERPINE1 DEFB1 DEFB4A IL22RA1 PYCARD LYZ OPTN F2RL1 IL6R
GOBP_DEFENSE_RESPONSE_TO_GRAM_POSITIVE_BACTERIUM	0.000102353407497422	0.00216691415957466	0.538434096309916	0.557364826634498	1.96571178635732	64	RNASE7 PGLYRP3 C10orf99 PGLYRP4 EPHA2 NOD2 DEFB1 DEFB4A KRT6A GBP4 GBP6 HLA-E GBP2 CD36 LYZ
GOBP_DEFENSE_RESPONSE_TO_OTHER_ORGANISM	1.04456256913479e-19	9.20996961691846e-17	1.15122052214226	0.40300518636599	1.92530779469911	945	S100A7 S100A9 S100A12 KLK5 SLPI S100A8 RNASE7 PGLYRP3 PI3 LCN2 KLK7 SPINK5 C10orf99 PGLYRP4 IL36RN MUC20 MUC21 CRISP3 WFDC12 KRT1 ANXA1 APOBEC3A RAET1G MUCL1 SERPINB4 ULBP2 GSDMA S100A14 RAET1E EREG CLDN1 RNF39 WFDC5 IL36A EPHA2 IL18 IL36B NCF2 IFI27 RTP4 BNIP3 SERPINE1 AIM2 APOL1 NOD2 DEFB1 DEFB4A BST2 PRDM1 IL36G GSDMC KRT6A GBP4 CD44 S100B MUC1 GBP6 DDIT4 HLA-E CEACAM1 IL22RA1 PYCARD KYNU OASL…
GOBP_DEFENSE_RESPONSE_TO_TUMOR_CELL	0.510924369747899	0.772000542152345	0.069119845655101	-0.567710732381391	-0.986519828233319	4	PRF1 LAPTM5 RBMS3 PLK5
GOBP_DEFENSE_RESPONSE_TO_VIRUS	0.0138405420541603	0.0957341416012039	0.380730400722792	0.3200613402749	1.35226177506008	221	APOBEC3A IFI27 RTP4 BNIP3 AIM2 BST2 DDIT4 PYCARD OASL CD207 TRIM22 OAS1 GBP3 MMP12 IFNE LYST TLR3 IRF5 VAMP8 IFI44L DDX60 F2RL1 IL33 OAS2 RIPK3 RIOK3 RNASEL STAT1 APOBEC3B OAS3 IFI16 ISG15 GBP1 NLRX1 NT5C3A SERINC5 MUL1 APOBEC3D IRF7 ITCH ISG20 FGL2 ZMPSTE24 TRAF3IP2 IFNK CXCL10 MX2 TRIM56 TRIM11 SERINC3 EXOC1 IFIH1 IL10RB MLKL NLRC5 USP15 IFI6 TRIM52 RSAD2 IFIT3 AIMP1 ZC3HAV1 MICB PUM1
GOBP_DEFINITIVE_ERYTHROCYTE_DIFFERENTIATION	0.232945091514143	0.533315102597448	0.11331290842208	-0.661886717544636	-1.21494164814316	5	CDK5RAP3 RBFOX2 ZFPM1
GOBP_DEFINITIVE_HEMOPOIESIS	0.342419080068143	0.648045402921894	0.0911073131586733	-0.427159187290668	-1.10006086346656	19	MFAP5 CDK5RAP3 MEIS1 HOXB3 RBFOX2
GOBP_DEHYDROASCORBIC_ACID_TRANSPORT	0.697324414715719	0.877377289698138	0.0540088272801684	-0.437129566103066	-0.843608041470783	6	SLC2A10 SLC2A6 SLC2A8
GOBP_DELAMINATION	0.738154613466334	0.895161771945541	0.0704500850658419	0.395711601427932	0.762021039952854	5	CDSN YTHDF2
GOBP_DEMETHYLATION	0.938193343898574	0.984615449121966	0.0379271467108098	-0.2132721421895	-0.712421979617836	67	APEX1 ALKBH2 FBXL19 KDM6B TRIM28 KDM2B HR APOBEC3F ALKBH5 TET3 TOX TDG KDM1A
GOBP_DENDRITE_ARBORIZATION	0.40661938534279	0.700313265931373	0.10027910675413	0.469796784887478	1.03820567978105	8	ZNF365 PTN
GOBP_DENDRITE_DEVELOPMENT	0.708513708513709	0.882686019364301	0.0465084048719157	-0.228930422897371	-0.908919293204186	226	NTN1 SDK1 MAP1S PTPRS NEDD4L OBSL1 FBXW8 EEF2K CUL7 SIPA1L1 IGSF9 ACSL4 DLG5 NFATC4 BMP7 CAMK2B MAP1A CRTC1 FOXO6 CARM1 GSK3A NRP1 ASAP1 MAP1B C21orf91 GSK3B TNIK CRK DLG4 LLPH PAK4 LRP4 RAB21 PREX1 DHX36 FARP1 PRKG1 LZTS1 BCL11A PPP1R9B RBFOX2
GOBP_DENDRITE_EXTENSION	0.547351524879615	0.796475717846816	0.0635007968065945	-0.327717179000391	-0.954007062355269	32	NEDD4L CXCR4 PLAA WASF1 CPNE5 AUTS2 LLPH
GOBP_DENDRITE_MORPHOGENESIS	0.557184750733138	0.802888120432513	0.0943563635421779	0.245881245676268	0.96298077263937	134	EPHB3 ID1 EPHA4 NGEF ZNF365 MAPK8IP2 KLF7 LRP8 DVL1 PDLIM5 WASL ARC CDKL5 SEMA4D RAP2A CELSR2 MAP2 SHANK2
GOBP_DENDRITE_SELF_AVOIDANCE	0.0633333333333333	0.258665758401453	0.231126709673834	-0.56358689095829	-1.39851206548383	16	VSTM2L IGSF9 EXT1 PALLD ROBO4 BSG
GOBP_DENDRITIC_CELL_ANTIGEN_PROCESSING_AND_PRESENTATION	0.159203980099502	0.430663861705729	0.175204047558551	0.526234821636995	1.30887750399595	14	NOD2 CD68 CD74 CCL21 HLA-DRB1 FGL2 HLA-DRA CLEC4A
GOBP_DENDRITIC_CELL_APOPTOTIC_PROCESS	0.159322033898305	0.430722658765941	0.142056643575821	-0.566880598244892	-1.27738129781659	11	CXCL12 CCL19 BLK AXL LYN
GOBP_DENDRITIC_CELL_CHEMOTAXIS	0.285714285714286	0.59571170240248	0.0995791200495904	-0.418854618966198	-1.14379923610526	24	C1QBP HMGB1 CXCR4 CCL19
GOBP_DENDRITIC_CELL_CYTOKINE_PRODUCTION	0.278195488721805	0.586975250626566	0.129442887745046	0.477396225220777	1.15562406420148	13	NOD2 BST2 TLR3
GOBP_DENDRITIC_CELL_DIFFERENTIATION	0.682615629984051	0.872595201720138	0.052805004567129	-0.279777526225601	-0.864483844535263	44	HMGB1 CCL19 BLK RELB AXL AGER IRF8 IRF4 LYN CSF2 UBD LTBR GAS6
GOBP_DENDRITIC_CELL_MIGRATION	0.0845295055821372	0.303258199897237	0.193813302725311	-0.487033985123813	-1.39487591266896	29	C1QBP HMGB1 CXCR4 EPS8 EXT1 CCL19
GOBP_DENDRITIC_SPINE_DEVELOPMENT	0.485955056179775	0.754133401661452	0.0999276973731092	0.265410191773312	0.988145648344505	95	EPHB3 EPHA4 NGEF ZNF365 UBA6 PLK2 CPEB3 LRP8 DVL1 PDLIM5 WASL ARC CDKL5
GOBP_DENDRITIC_SPINE_MAINTENANCE	0.6975	0.877450902224087	0.0734381410838857	0.307684954975621	0.831662047476019	18	PRNP CTTN ABHD17B
GOBP_DENDRITIC_SPINE_MORPHOGENESIS	0.129577464788732	0.388509039214875	0.208955027549354	0.365150937909276	1.23604702346453	58	EPHB3 EPHA4 NGEF ZNF365 LRP8 DVL1 PDLIM5 WASL ARC SHANK2 ARHGAP44 CAPRIN1 PTEN LRRK2
GOBP_DENDRITIC_TRANSPORT	0.903448275862069	0.971173413597814	0.0435378240914002	-0.312440909529619	-0.659176549646924	9	WASF1 KIF5B SFPQ HNRNPU
GOBP_DENSE_CORE_GRANULE_EXOCYTOSIS	0.678486997635934	0.870482034371738	0.072003313661988	0.371535563711059	0.821057837971074	8	STXBP1 BAIAP3 UNC13B
GOBP_DENSE_CORE_GRANULE_TRANSPORT	0.872037914691943	0.957721006983993	0.0598603117764473	0.283012516648079	0.638207861188604	9	KIF1B MAP2 KIF5A
GOBP_DENTATE_GYRUS_DEVELOPMENT	0.403141361256545	0.697528092332257	0.0833634065110386	-0.487919230411159	-1.06341107716907	10	LEF1 SMO ATAT1 NR2E1 TMEM108
GOBP_DENTINOGENESIS	0.420792079207921	0.708620143352555	0.100990587455923	0.513454215536348	1.03198056950417	6	SERPINE1 SMPD3
GOBP_DEOXYRIBONUCLEOSIDE_DIPHOSPHATE_METABOLIC_PROCESS	0.650990099009901	0.856538851304372	0.0764767053228531	0.416973592164333	0.838066242499253	6	GUK1 CMPK2 AK9
GOBP_DEOXYRIBONUCLEOSIDE_METABOLIC_PROCESS	0.245049504950495	0.551311007363491	0.138022242496643	0.60973296758183	1.22548915967761	6	DPYD ADA
GOBP_DEOXYRIBONUCLEOSIDE_MONOPHOSPHATE_BIOSYNTHETIC_PROCESS	0.0737018425460637	0.282970522008952	0.213927855492356	-0.703940604131394	-1.41296573494765	7	TYMS TK1 DGUOK DUT
GOBP_DEOXYRIBONUCLEOSIDE_MONOPHOSPHATE_CATABOLIC_PROCESS	0.008644449068701	0.0686330055209844	0.380730400722792	0.806402321375644	1.81847893823946	9	DPYD ADA UPP1 TYMP XDH
GOBP_DEOXYRIBONUCLEOSIDE_MONOPHOSPHATE_METABOLIC_PROCESS	0.0970149253731343	0.326474055092889	0.227987202850442	0.54101615640936	1.41041850963966	16	DPYD ADA UPP1 TYMP XDH
GOBP_DEOXYRIBONUCLEOSIDE_TRIPHOSPHATE_BIOSYNTHETIC_PROCESS	0.127090301003344	0.384072033044185	0.159646701919906	-0.678855022760397	-1.31010940600269	6	TYMS
GOBP_DEOXYRIBONUCLEOSIDE_TRIPHOSPHATE_CATABOLIC_PROCESS	0.524822695035461	0.781966076584575	0.0855356947987884	0.424369892881333	0.937816620484109	8	ADA SAMHD1
GOBP_DEOXYRIBONUCLEOSIDE_TRIPHOSPHATE_METABOLIC_PROCESS	0.715	0.885860059513969	0.0526973085708419	-0.338781022821584	-0.83728281066774	15	TYMS DCTPP1 DGUOK DUT NUDT1 NUDT16
GOBP_DEOXYRIBONUCLEOTIDE_BIOSYNTHETIC_PROCESS	0.543333333333333	0.794074037961519	0.0656813601934011	-0.397114765416192	-0.959423720407351	14	TYMS RRM2 DGUOK
GOBP_DEOXYRIBONUCLEOTIDE_METABOLIC_PROCESS	0.353723404255319	0.657240623079581	0.116739204791222	0.334384680195084	1.0533082867305	39	DPYD ADA UPP1 TYMP GUK1
GOBP_DEOXYRIBOSE_PHOSPHATE_BIOSYNTHETIC_PROCESS	0.705084745762712	0.881328062990899	0.0541200569620232	-0.363433135246973	-0.81894263343756	11	TYMS
GOBP_DEOXYRIBOSE_PHOSPHATE_CATABOLIC_PROCESS	0.240641711229947	0.545437259434277	0.14551614609036	0.406418803651011	1.17763803284885	26	DPYD ADA UPP1 TYMP PGM2
GOBP_DEPHOSPHORYLATION	0.614457831325301	0.834173393146902	0.0495901956956338	-0.225442150364692	-0.952285116012018	435	NUAK1 CCDC8 PDP1 G6PC3 PXYLP1 WDR81 PTPRS PSPH APEX1 CDCA2 BCL2 PDGFRB PPM1L CDK5RAP3 RCAN2 ALPL POLB MASTL NT5DC2 BAG4 CTDP1 ITGA1 NT5C3B MFHAS1 PCIF1 CAMSAP3 TNS2 CEP192 YWHAE DUSP4 MTMR4 SLC39A10 SET SYTL2 PPM1G INPP5K PPP6R3 ROCK1 TIMM50 SPRED1 LCK SSH2 MYH3 ANKLE2 TNF IKBKB CDH5 PHLPP1 INPP4A PTPN4 GSK3B PNKP PKMYT1 CTDNEP1 PPP2R3C NT5M MGAT5 CABIN1 PTBP1 PTPRG PTPN6 ACP1 MPHOSPH10 PTPRN PPM…
GOBP_DEPHOSPHORYLATION_OF_RNA_POLYMERASE_II_C_TERMINAL_DOMAIN	0.183028286189684	0.464129086722197	0.130105630751129	-0.688596119103328	-1.26396871499685	5	CTDP1
GOBP_DEPYRIMIDINATION	0.101899827288428	0.334730771691048	0.183023938384487	-0.656300391614835	-1.35867389039082	8	UNG NEIL2 TDG MBD4 NTHL1 OGG1 SMUG1 NEIL1
GOBP_DERMATAN_SULFATE_METABOLIC_PROCESS	0.0371502612709791	0.187111984607092	0.321775918075361	-0.641869110742444	-1.52060821284883	13	VCAN CHST14 BGN IDUA DCN
GOBP_DERMATAN_SULFATE_PROTEOGLYCAN_METABOLIC_PROCESS	0.0616666666666667	0.25470423440801	0.234392647294686	-0.570617929659254	-1.41595922867008	16	VCAN CHST14 BGN IDUA DCN
GOBP_DESMOSOME_ORGANIZATION	0.246445497630332	0.552286508813468	0.134273452883202	0.547961352357478	1.23568118768734	9	PERP GRHL1 PKP3 JUP
GOBP_DETECTION_OF_ABIOTIC_STIMULUS	0.445966514459665	0.72524596780253	0.0709609456938284	-0.274121147282985	-1.01035225141426	123	COL11A1 CXCL12 NGFR TIMELESS CXCR4 CACNB3 LXN BACE1 NTSR1 ARRB2 HPN OPN1SW NMT1 PRPH2 METAP2 CTNNB1 GNA11 UNC119 GRK7 ADORA1 CDH2
GOBP_DETECTION_OF_BACTERIAL_LIPOPROTEIN	0.0682196339434276	0.270800872134014	0.222056046145248	-0.767445042028869	-1.40870170001405	5	SSC5D DMBT1 TLR6 TLR1
GOBP_DETECTION_OF_BIOTIC_STIMULUS	0.257217847769029	0.564485844833086	0.13880510939114	0.368741136827526	1.14442737327052	36	PGLYRP3 PGLYRP4 NOD2 TREM2 HLA-B HLA-DRB1 SRPX PTPRJ CDHR2 CD1D TSPO NLRP3
GOBP_DETECTION_OF_CALCIUM_ION	0.459369817578773	0.736009173649443	0.0738052724171275	-0.430963296027879	-1.02096567105151	13	KCNMB4 KCNMB1 RYR2 KCNMB3 KCNMB2 CALM2
GOBP_DETECTION_OF_CELL_DENSITY	0.358620689655172	0.662153919344836	0.0891647117820678	-0.528315361135191	-1.11462067308299	9	PAK1 SMO FAP YAP1
GOBP_DETECTION_OF_CHEMICAL_STIMULUS	0.5359375	0.7888802108907	0.0632191170859458	-0.27888786678374	-0.964387902195834	79	CST1 C4B CLEC7A SSC5D DMBT1 KCNMB4 TGFB3 SCARB1 TLR6 CST4 TLR1 TAS2R14 KCNMB1 NKX6-1 RYR2 LBP KCNMB3
GOBP_DETECTION_OF_CHEMICAL_STIMULUS_INVOLVED_IN_SENSORY_PERCEPTION_OF_TASTE	0.463917525773196	0.738675955835941	0.09754492162472	0.330971096552914	0.982762038330894	28	RTP4 PIGR TAS2R38
GOBP_DETECTION_OF_EXTERNAL_BIOTIC_STIMULUS	0.119592875318066	0.369679853194987	0.206587922696891	0.46810451250497	1.33887692359293	24	PGLYRP3 PGLYRP4 NOD2 TREM2 HLA-B HLA-DRB1
GOBP_DETECTION_OF_LIGHT_STIMULUS	0.517520215633423	0.77648753875169	0.0937465422491719	0.269934104444605	0.951205565085356	65	ELOVL4 CNGA1 CDS1 OPN3 GNB1 RPE65 CALM1
GOBP_DETECTION_OF_LIGHT_STIMULUS_INVOLVED_IN_SENSORY_PERCEPTION	0.976744186046512	0.996014599949055	0.0382416816260774	-0.222032457347168	-0.570596993910375	18	PRPH2 CEP250 ROM1 CCDC66 EYS BEST1 TULP1 CACNA1F REEP6
GOBP_DETECTION_OF_MECHANICAL_STIMULUS	0.0372896695477469	0.187527217524749	0.321775918075361	-0.476202156284721	-1.45583251338283	42	COL11A1 CXCL12 CXCR4 CACNB3 BACE1 HPN
GOBP_DETECTION_OF_MECHANICAL_STIMULUS_INVOLVED_IN_SENSORY_PERCEPTION	0.00374481393637005	0.0380382538862739	0.431707695803346	-0.621344120426833	-1.74195831325692	26	COL11A1 CXCL12 CXCR4 CACNB3 BACE1 HPN
GOBP_DETECTION_OF_MECHANICAL_STIMULUS_INVOLVED_IN_SENSORY_PERCEPTION_OF_PAIN	0.0420875420875421	0.202325262459964	0.287857117255149	-0.648906891548759	-1.49508226880341	12	CXCL12 CXCR4 CACNB3 BACE1
GOBP_DETECTION_OF_MECHANICAL_STIMULUS_INVOLVED_IN_SENSORY_PERCEPTION_OF_SOUND	0.0576271186440678	0.244833583150774	0.245041785430996	-0.656068151078203	-1.47835221186803	11	COL11A1 HPN
GOBP_DETECTION_OF_MOLECULE_OF_BACTERIAL_ORIGIN	0.436026936026936	0.717732662996137	0.077274697304471	-0.452176759883403	-1.04181580573621	12	C4B SSC5D DMBT1 SCARB1 TLR6
GOBP_DETECTION_OF_MUSCLE_STRETCH	0.381909547738693	0.682336152199906	0.0840745577910723	-0.547929191060334	-1.09981604641366	7	CTNNB1 CDH2
GOBP_DETECTION_OF_OTHER_ORGANISM	0.0416624564244017	0.201400085993765	0.321775918075361	0.562426967931993	1.5504996025613	19	PGLYRP3 PGLYRP4 NOD2 HLA-B HLA-DRB1
GOBP_DETECTION_OF_STIMULUS	0.267425320056899	0.57609056084117	0.0949751525905595	-0.267984313471692	-1.07817912644555	259	COL11A1 CST1 SOX4 CXCL12 C4B NGFR CLEC7A RFC3 PAK1 TIMELESS RPA1 SSC5D CXCR4 DMBT1 POLD1 RFC2 KCNMB4 CACNB3 SMO LXN TGFB3 BACE1 NTSR1 ARRB2 HMGA2 HPN FOXF1 OPN1SW PNKP SCARB1 FAP TLR6 POLD2 CST4 NMT1 PRPH2 MRPS35 RFC5 PCNA UBA52 YAP1 METAP2 DTL DDB1 CTNNB1 GNA11 TLR1 CADM1 UNC119 TAS2R14 KCNMB1 GRK7 ADORA1 CDH2 NKX6-1 MRPS9 RYR2 PARP1 LBP KCNMB3
GOBP_DETECTION_OF_STIMULUS_INVOLVED_IN_SENSORY_PERCEPTION	0.10061919504644	0.332052204876945	0.173747838999571	-0.352704767103711	-1.25460908871108	98	COL11A1 CST1 CXCL12 CXCR4 CACNB3 LXN BACE1 NTSR1 ARRB2 HPN CST4 PRPH2
GOBP_DETECTION_OF_STIMULUS_INVOLVED_IN_SENSORY_PERCEPTION_OF_PAIN	0.0106955478578681	0.0801577834207925	0.380730400722792	-0.618394242872937	-1.65051739436644	21	CXCL12 CXCR4 CACNB3 LXN BACE1 NTSR1 ARRB2
GOBP_DETECTION_OF_TEMPERATURE_STIMULUS	0.000540075092223665	0.00832838020302522	0.477270815362862	-0.697429338198004	-1.79608619646273	19	CXCL12 NGFR CXCR4 LXN NTSR1 ARRB2
GOBP_DETECTION_OF_TEMPERATURE_STIMULUS_INVOLVED_IN_SENSORY_PERCEPTION	0.0133401029001627	0.0933931818638668	0.380730400722792	-0.656133504882749	-1.62160589919118	15	CXCL12 CXCR4 LXN NTSR1 ARRB2
GOBP_DETECTION_OF_VIRUS	0.336633663366337	0.642431147888818	0.115240003147781	0.566351349261755	1.13829737932929	6	TLR3 SERINC5 SERINC3 IFIH1 DDX58
GOBP_DETERMINATION_OF_ADULT_LIFESPAN	0.0138387840796508	0.0957341416012039	0.380730400722792	-0.614549259595644	-1.55736151175437	17	TP53 MSH2 ATM MSH6 RAD54B TFCP2L1 LEP
GOBP_DETERMINATION_OF_DIGESTIVE_TRACT_LEFT_RIGHT_ASYMMETRY	0.474209650582363	0.744809912372831	0.0723570851036907	-0.55356428880746	-1.01610788004909	5	MEGF8
GOBP_DETERMINATION_OF_DORSAL_VENTRAL_ASYMMETRY	0.323283082077052	0.630584899499022	0.0934449219410994	-0.571361164180974	-1.14684924058852	7	GREM1
GOBP_DETERMINATION_OF_LEFT_RIGHT_ASYMMETRY_IN_LATERAL_MESODERM	0.607407407407407	0.830317339683505	0.0799858801499946	0.426816878188124	0.893318298411906	7	CITED2 SHH
GOBP_DETERMINATION_OF_LIVER_LEFT_RIGHT_ASYMMETRY	0.697171381031614	0.877377289698138	0.05378728077603	-0.454562437047155	-0.834382715064525	5	PKD2 CCDC40 CCDC39 DNAAF1
GOBP_DETERMINATION_OF_PANCREATIC_LEFT_RIGHT_ASYMMETRY	0.779831932773109	0.916417157219611	0.0490939668192139	-0.441207765686797	-0.766693642367386	4	CCDC40 CCDC39 DNAAF1
GOBP_DETOXIFICATION	0.000129589247616609	0.00263556747968162	0.518848077743792	0.478699548179307	1.83280674392923	111	S100A9 GPX3 PTGS1 DUOX2 DUOX1 GPX2 NQO1 GSTM2 RDH12 TXN MT1E NFE2L2 PIM1 HBB CD36 HBA2 PRDX5 MGST2 PRDX1 GSTM3 AKR1B10 TXNRD1 CAT HBA1 SLC22A18 SRXN1 SESN2 GSTP1 PRDX6 SLC30A1 ABCG2 CLIC2 ABCC2 PARK7 ATP7A MT2A GSTA1 GSTK1 GCH1 MGST3 ALOX5AP
GOBP_DETOXIFICATION_OF_INORGANIC_COMPOUND	0.230576441102757	0.530521472392638	0.143758989039275	0.491901232291536	1.19073606202809	13	MT1E SLC30A1 ABCC2 PARK7 ATP7A MT2A MT1M MT1A
GOBP_DETOXIFICATION_OF_NITROGEN_COMPOUND	0.786324786324786	0.92000797925394	0.0494904866135495	-0.48284205604787	-0.780974694187746	3	GSTM1
GOBP_DEVELOPMENTAL_CELL_GROWTH	0.00328406112568811	0.0346165908670458	0.431707695803346	-0.374371297647959	-1.46692782181799	203	FN1 NRCAM NTN1 POSTN CXCL12 LAMB2 DPYSL2 PTPRS SEMA4C MEX3C SEMA3D NEDD4L PAK1 ALCAM CXCR4 SLIT3 CTDP1 PLAA IMPACT PLXNA1 MEGF8 WASF1 C9orf72 GSK3A SMAD7 SEMA6B ULK2 CPNE5 LIMK1 NRP1 CDH4 NRP2 PARP2 ITGA4 DNM2 SIN3A CPNE1 MAP1B SEMA3E GSK3B AUTS2 KMT2D LLPH VCL RAB21 SRF ABL1 RND2 WNT3 TRPV2 BCL11A CTNNB1 TTL
GOBP_DEVELOPMENTAL_GROWTH	0.000788713487436898	0.0112483600981843	0.477270815362862	-0.325170218559423	-1.39716227386606	543	TP53 TNC FN1 NRCAM NTN1 SIX4 AGR2 POSTN TYMS CXCL12 LAMB2 GINS4 SFRP1 DPYSL2 WNT2 GLI3 PTPRS SEMA4C RUNX1 PTK7 MEX3C SEMA3D NEDD4L SMAD4 PAK1 BCL2 ANXA6 KAT2A CCL11 PDGFRB CDK4 TBX2 ALCAM CXCR4 HOXA11 IGF2 SLIT3 PRKDC SOCS2 BRCA2 CTDP1 SOX2 SPRY2 MED1 DDR2 ENO3 TNS2 GLI1 PLAA IMPACT SALL4 SMO PLS1 PLXNA1 EXT1 RAI1 MEGF8 TSKU ZPR1 ATM TRIM28 WASF1 BCL2L11 FZD7 C9orf72 GLI2 SMAD2 STAT5A GSK3A SMAD7…
GOBP_DEVELOPMENTAL_GROWTH_INVOLVED_IN_MORPHOGENESIS	1.85369417853187e-05	0.00052623147806845	0.575610261071129	-0.427385121721568	-1.68531854427804	214	TNC FN1 NRCAM NTN1 SIX4 POSTN CXCL12 LAMB2 SFRP1 DPYSL2 PTPRS SEMA4C PTK7 SEMA3D NEDD4L PAK1 CCL11 TBX2 ALCAM CXCR4 SLIT3 SPRY2 MED1 PLAA IMPACT PLXNA1 EXT1 MEGF8 TRIM28 WASF1 C9orf72 SEMA6B ULK2 CPNE5 LIMK1 NRP1 CDH4 NRP2 NOTCH1 FGFR2 ITGA4 DNM2 SIN3A CPNE1 MAP1B SEMA3E GSK3B SFRP2 MED12 AUTS2 LLPH VCL RAB21 SRF ABL1 LRP6 RND2 WNT3 YAP1 TRPV2 BCL11A CTNNB1 TTL FGF1 BIN3 SIRT6 SLIT2 KIF26B NKD1 S…
GOBP_DEVELOPMENTAL_INDUCTION	0.143769968051118	0.410157603943321	0.14551614609036	-0.438176583682072	-1.27096548074223	31	ROBO1 WNT2 HOXA11 FRS2 WNT3 FGF1 SIX1 SALL1 C12orf43
GOBP_DEVELOPMENTAL_MATURATION	0.450502152080344	0.728669122427137	0.0675188953767744	-0.251522521121914	-1.00268762330743	241	MMP2 NRCAM TYMS GREM1 C3 CLEC7A TRIP13 LTF CNTNAP2 BCL2 FOXA1 SOX18 TBX6 GDF11 RAC3 BRCA2 AP3D1 CX3CL1 NFATC4 CAMK2B CCL19 PLD6 PCSK4 RAB32 SNX19 KLF2 FAM210B AXL CDH5 MAP1B SYBU NR4A2 BHLHA15 ERCC2 DCHS1 THBS3 DLG4 PRKACA PTPRN PDE3A KDM1A
GOBP_DEVELOPMENTAL_PIGMENTATION	0.564873417721519	0.807958121337891	0.0613026075396207	-0.308727249129766	-0.932785039071718	40	GLI3 BCL2 USP13 AP3D1 BCL2L11 RAB32 GPR143 KITLG OCA2 GNA11 BLOC1S6 AP1M1 BAX CD63 BLOC1S5 HPS4 ENPP1 BLOC1S3 VPS33A
GOBP_DEVELOPMENTAL_PROCESS_INVOLVED_IN_REPRODUCTION	0.0015487423312331	0.0192808129591801	0.45505986738723	-0.298072724934061	-1.31401827160143	785	KRT8 TNC SERPINF1 ADAMTS2 SIX4 PAFAH1B3 SULF1 ASF1B DMRTA2 C3 INHBA PATZ1 LGR5 SFRP1 HTRA1 GTSF1 ADAM19 WNT2 GLI3 ADAMTS1 M1AP PRSS21 BRIP1 TRIP13 JAG2 ICAM1 LIF COL9A3 TDRD12 HEY1 SMAD4 CBX2 SPATA20 NKX3-1 BCL2 FOXA1 FSTL3 FOXJ1 MMP14 SNAI1 AMH PDGFRB TMEM119 DNMT3A FBXW8 HOXA11 IGF2 B4GALT1 SLIT3 ALPL PRKDC LEF1 CUL7 BRCA2 NUP62 MED1 TAF4B STAR TDRP ZFP42 RSPO3 ETV5 GLI1 KRT19 CREB3L4 MSH2 ST14…
GOBP_DEVELOPMENT_OF_PRIMARY_FEMALE_SEXUAL_CHARACTERISTICS	0.0305355294549924	0.162592202842231	0.352487857583619	-0.409885999148849	-1.44422106122449	91	INHBA SFRP1 ADAMTS1 ICAM1 COL9A3 SMAD4 BCL2 MMP14 AMH SLIT3 BRCA2 ZFP42 ATM MMP19 ARRB2 PCYT1B INHA FANCG NR5A1 NUP107 PTPRN KITLG FOXC1 STAT5B ZFPM2 SLIT2 PHB SGPL1 LEP TAF4 SOD1 PDGFRA VGF ARID5B DMC1 ZNF830 DMRTA1 BAX
GOBP_DEVELOPMENT_OF_PRIMARY_SEXUAL_CHARACTERISTICS	0.0715372907153729	0.278429736190171	0.206587922696891	-0.322775115318625	-1.25295355570025	192	SIX4 INHBA PATZ1 SFRP1 ADAMTS1 BRIP1 ICAM1 COL9A3 SMAD4 CBX2 NKX3-1 BCL2 FSTL3 MMP14 AMH PDGFRB HOXA11 SLIT3 BRCA2 STAR ZFP42 MSH2 RHOBTB3 ATM MMP19 BCL2L11 DHX37 ARRB2 CCND1 PCYT1B INHA FANCG SAFB2 SFRP2 NR5A1 TEX11 NUP107 FLNA PTPRN CBL NASP KITLG FOXC1 STAT5B ZFPM2 PRDX4 SLIT2 TCF21 IRX5 PHB SGPL1 SALL1 NUDT1 LEP TAF4 ERCC1 SOD1 PDGFRA VGF ARID5B DMC1 ZNF830 DMRTA1 BAX RNF38 GATA3 MEA1 MAMLD1 …
GOBP_DEVELOPMENT_OF_SECONDARY_FEMALE_SEXUAL_CHARACTERISTICS	0.0682196339434276	0.270800872134014	0.222056046145248	-0.767522762436993	-1.40884436152732	5	MED1 IRF2BPL STAT5B PHB2
GOBP_DEVELOPMENT_OF_SECONDARY_SEXUAL_CHARACTERISTICS	0.0586264656616415	0.247118136614833	0.241339976815091	-0.714969681182341	-1.43510355150437	7	B4GALT1 MED1 IRF2BPL STAT5B PHB2 BAX
GOBP_DE_NOVO_CENTRIOLE_ASSEMBLY	0.457142857142857	0.733945403354144	0.0747385227439092	-0.594023491478581	-1.032243921692	4	CCDC78 PLK4 CEP63 CEP152
GOBP_DE_NOVO_IMP_BIOSYNTHETIC_PROCESS	0.0274044482006257	0.151910234496738	0.352487857583619	-0.779281354370609	-1.50392027465899	6	PFAS PAICS ATIC GART PPAT ADSL
GOBP_DE_NOVO_NAD_BIOSYNTHETIC_PROCESS	0.0422962009833864	0.202872882092793	0.321775918075361	0.730879455931172	1.61517325531456	8	IDO1 KYNU NADSYN1
GOBP_DE_NOVO_PROTEIN_FOLDING	0.292225201072386	0.601432296981865	0.130777137971974	0.359536659640619	1.12519829196884	38	HSPA6 HSPA2 DNAJB1 HSPD1 HSPE1 HSPA1B DNAJB4 CD74 DNAJB5 HSPA9 ST13 HSPH1 DNAJB14 DNAJC18 PTGES3
GOBP_DE_NOVO_PYRIMIDINE_NUCLEOBASE_BIOSYNTHETIC_PROCESS	0.653846153846154	0.857520492966665	0.0570059526582387	-0.455894120204991	-0.879821397790096	6	CAD DHODH UMPS CPS1
GOBP_DIACYLGLYCEROL_BIOSYNTHETIC_PROCESS	0.73758865248227	0.895153279280799	0.0678338263479455	0.347969857065787	0.768979894327771	8	ANG DGAT2 PNPLA2 PLA2G15
GOBP_DIACYLGLYCEROL_METABOLIC_PROCESS	0.902640264026403	0.970704184064554	0.0415717899246479	-0.260755117231148	-0.700027070540563	22	DGKD LIPE AVIL DGKE
GOBP_DIADENOSINE_POLYPHOSPHATE_CATABOLIC_PROCESS	0.905236907730673	0.971887694252894	0.0605092988656667	0.316807738814994	0.610076029425892	5	NUDT10 NUDT11 FHIT
GOBP_DIADENOSINE_POLYPHOSPHATE_METABOLIC_PROCESS	0.883663366336634	0.961480795148248	0.0613026075396207	0.316825981803524	0.636781717321734	6	NUDT10 NUDT11 FHIT
GOBP_DIAPEDESIS	0.316582914572864	0.623883947742922	0.0946646223153342	-0.57483129173899	-1.15381456025697	7	ITGA4 CD99L2 CRK PECAM1 TRIM55
GOBP_DIAPHRAGM_DEVELOPMENT	0.727115716753023	0.891950035061057	0.0535669384770951	-0.399572448730523	-0.827195382397842	8	MSC ASS1 TCF21
GOBP_DICARBOXYLIC_ACID_BIOSYNTHETIC_PROCESS	0.31328320802005	0.62105167590702	0.120985142145252	0.456638476140904	1.10537617138611	13	KYNU GOT1 GLUD1 GLUD2
GOBP_DICARBOXYLIC_ACID_CATABOLIC_PROCESS	0.715	0.885860059513969	0.0526973085708419	-0.338818930648838	-0.84076185966823	16	ALDH1L2 ACOT4
GOBP_DICARBOXYLIC_ACID_METABOLIC_PROCESS	0.285714285714286	0.59571170240248	0.096240602328129	-0.317269931131912	-1.11206699198972	86	ALDH1L2 MTHFD2 FOLR1 STAR ME2 FPGS IDH2 SHMT1 ACOT4 ASS1 ATIC PCK2 SLC25A32 ACLY SLC19A1 HAAO MTHFD1 DHFR MTHFD2L ME3
GOBP_DICARBOXYLIC_ACID_TRANSPORT	0.402173913043478	0.696871299134832	0.077274697304471	-0.294469341687183	-1.03214834722899	86	NTRK2 STX1A FOLR1 PRAF2 ITGB1 NTSR1 SLC25A10 SLC1A5 LRRC8D SLC25A11 SLC25A13 SLC25A32 SLC12A2 SLC1A4 ARL6IP5 SLC19A1
GOBP_DICHOTOMOUS_SUBDIVISION_OF_AN_EPITHELIAL_TERMINAL_UNIT	0.530864197530864	0.786432442853343	0.0873098257637931	0.451717365707221	0.945434468781303	7	FOXD1 CTSH SEMA3C
GOBP_DIENCEPHALON_DEVELOPMENT	0.513137557959815	0.773006920227101	0.0647943366000727	-0.29420724439073	-0.970865558099668	60	CNTNAP2 OTX1 ETS1 SOX2 GLI1 SMO GLI2 NRP2 NR4A2
GOBP_DIET_INDUCED_THERMOGENESIS	0.571090047393365	0.811554183924849	0.0810802057550866	0.403586403701279	0.910108212038129	9	ADRB2 OMA1 SORL1
GOBP_DIGESTION	8.44317573024565e-05	0.00184213625939814	0.538434096309916	0.488055171859159	1.86583638707436	108	AKR1C2 SLC5A1 NOD2 TYMP TJP2 GCNT3 NMU AKR1C1 STK39 PRSS3 UGCG CD36 CHIT1 PGC RBP4 EZR PPARGC1A MUC13 F11R CHRM3 GKN1 PIR
GOBP_DIGESTIVE_SYSTEM_DEVELOPMENT	0.00536700026017427	0.048784697937994	0.407017918923954	-0.413119444288826	-1.52036739095332	122	AGR2 TYMS EGFR SFRP1 SPDEF GLI3 CXCL8 BCL2 FOXE1 TBX2 DACT1 IGF2 ID2 RARRES2 GLI1 SMO EXT1 MEGF8 TGFB3 ALX4 GLI2 SMAD2 LGR4 NOTCH1 ASS1 FGFR2 FOXF1 TNF FOXF2 SLC4A2 SIX2 SFRP2 DCHS1
GOBP_DIGESTIVE_SYSTEM_PROCESS	0.00286807062151744	0.0311292618000904	0.431707695803346	0.453332439625911	1.65391892996975	83	SLC5A1 NOD2 TYMP TJP2 GCNT3 NMU AKR1C1 STK39 UGCG CD36 RBP4 EZR MUC13 F11R CHRM3
GOBP_DIGESTIVE_TRACT_MORPHOGENESIS	0.00946620626649687	0.0733391259766523	0.380730400722792	-0.518124550084298	-1.58399653600807	42	AGR2 SFRP1 GLI3 BCL2 DACT1 ID2 GLI1 GLI2 SMAD2 NOTCH1 FGFR2 FOXF1 SIX2 SFRP2
GOBP_DIOL_BIOSYNTHETIC_PROCESS	0.901993355481727	0.970253542024263	0.0419081748591401	-0.26447908411902	-0.705904580800315	21	SPHK1 QDPR SPHK2 AGK DHFR
GOBP_DIOL_METABOLIC_PROCESS	0.451697127937337	0.729919371197436	0.0999276973731092	0.349117315734807	1.00528647936188	25	SGPP2 SPTLC3 DEGS2 SPTLC1 SGPP1 PCBD2 GCH1 PCBD1 ACER1 ACER2 ASAH2B NAAA
GOBP_DIPEPTIDE_TRANSMEMBRANE_TRANSPORT	0.0508579740902997	0.225251912356931	0.321775918075361	0.741171470865249	1.55125551734382	7	CA2 SLC15A1 SLC7A11
GOBP_DIPHOSPHOINOSITOL_POLYPHOSPHATE_METABOLIC_PROCESS	0.918918918918919	0.977272291448537	0.0590954798717342	0.316789497927222	0.576284401902688	4	NUDT10 NUDT11
GOBP_DIRECT_OSSIFICATION	0.000110465081557475	0.00230591892478511	0.538434096309916	-0.926234825702462	-1.78752298596214	6	COL1A1 MMP2 GIT1
GOBP_DISACCHARIDE_BIOSYNTHETIC_PROCESS	0.319410319410319	0.626900782721131	0.118287526124085	0.654634070267618	1.19087092885878	4	FBP1 SLC2A1
GOBP_DISACCHARIDE_METABOLIC_PROCESS	0.48018648018648	0.749437331575356	0.0897104652742981	0.423643683311391	0.991597311092675	10	FBP1 SLC2A1
GOBP_DISTAL_CONVOLUTED_TUBULE_DEVELOPMENT	0.0580473328098017	0.246130543560429	0.321775918075361	0.897740484503182	1.49240001404459	3	CALB1 PAX8
GOBP_DISTAL_TUBULE_DEVELOPMENT	0.153846153846154	0.423041643735094	0.172324344900946	0.575558461146119	1.34717510240707	10	CALB1 PAX8 TFAP2B JAG1
GOBP_DITERPENOID_BIOSYNTHETIC_PROCESS	0.0271207941472013	0.150839919655807	0.352487857583619	0.753719854031058	1.69967724987479	9	AKR1C3 DHRS9 ALDH1A3 ALDH8A1
GOBP_DIVALENT_INORGANIC_CATION_HOMEOSTASIS	0.384	0.683908745247148	0.140406238523342	0.22347283764244	1.01388127854406	451	S100A9 S100A8 CALB1 CD24 S100A14 BNIP3 ADM ATP1B1 NMU P2RY1 CAMK2N1 GPR157 GSTM2 MT1E CALB2 CXCR2 CD36 SAA1 ATP2C2 GOT1 BCAP31 CCL28 SLC24A3 BAK1 PRNP F2RL1 ATP2B4 SMAD3 EDN3 LPAR6 GNA15 TMCO1 TPT1 BOK TNFSF11 JAK2 CAV1 GRINA ATP13A3 CCL21 DIAPH1 GNB1 CAMK2D SPPL3 NOL3 EPO RIC3 ADRA1B SLC41A1 SLC30A1 CAV2 BDKRB2 RAP1GDS1 ATP13A4 PLCG2 ACKR3 CLIC2 GIPR NPSR1 CALM1 TFAP2B MT2A PRKCE REG1A CXCL10 C3…
GOBP_DNA_BIOSYNTHETIC_PROCESS	0.000565846537065698	0.00862396054719052	0.477270815362862	-0.406311944262586	-1.56403530239564	174	TP53 TYMS GREM1 AURKB SMOC2 RFC3 TK1 RPA1 POLI WRN SPHK1 PDGFRB POLB POLD1 RFC2 CHTF18 CCT2 WRAP53 ATM ATR LIG3 ARRB2 POLE CCT6A POLE2 MAP2K7 FBXO4 DSCC1 LIG1 TERT PNKP PIF1 ACD DKC1 PARM1 POLD2 HNRNPA1 RFC5 MYC PCNA POLDIP2 UBA52 WRNIP1 HNRNPD LOX CTC1 XRCC5 POLG2 CENPF ACVRL1 DTL TERF1 HMBOX1 SMG6 PRKCQ CCT8 PHB POLQ TNKS
GOBP_DNA_CATABOLIC_PROCESS	0.305732484076433	0.614131311037406	0.0937465422491719	-0.372154665150604	-1.11323213387813	37	IL6 DNASE2 HMGB1 ATM ERI1 ERI3 KPNB1 XRN2 SETMAR
GOBP_DNA_CATABOLIC_PROCESS_ENDONUCLEOLYTIC	0.425081433224756	0.711977624182144	0.0768736734126542	-0.362185162943322	-1.02222966853042	28	IL6 DNASE2 HMGB1
GOBP_DNA_CATABOLIC_PROCESS_EXONUCLEOLYTIC	0.768566493955095	0.91053139249865	0.051011413203915	-0.378505721055921	-0.783583016455123	8	ERI1 ERI3 XRN2
GOBP_DNA_CONFORMATION_CHANGE	2.62907255994979e-12	4.69132959536755e-10	0.898671232061694	-0.509772286412326	-2.04191910331111	252	TP53 CDKN2A CENPV ASF1B CHD3 TOP2A MCM2 DNMT1 NCAPD3 M1AP MCM4 BRIP1 CENPA SMARCA1 RFC3 HMGB1 RPA1 CHAF1A TOP3A WRN NCAPH DNMT3A MCM5 RFC2 MCM3 MBD3 MTERF1 CHTF18 MIS18BP1 CHD4 RECQL BLM CHAF1B NUSAP1 TRIM28 NCAPD2 MIS18A DDX11 SET MCM6 CENPO MCM7 HMGB3 HELLS CHD6 CDCA5 TSSK6 HMGA2 CENPM DSCC1 KAT6A GRWD1 RAD51 NBN NCAPG2 NCAPG TSPYL2 GPER1 DHX9 HJURP SMC2 IPO4 PSME4 PIF1 ERCC2 ERCC6L ACIN1 CABIN…
GOBP_DNA_CYTOSINE_DEAMINATION	0.221445221445221	0.518631628787879	0.141225119642531	0.535982432764125	1.25454187105432	10	APOBEC3A APOBEC3B APOBEC3D
GOBP_DNA_DAMAGE_INDUCED_PROTEIN_PHOSPHORYLATION	0.0431778929188256	0.20560186353204	0.287857117255149	-0.703544706497129	-1.45647913006474	8	CHEK1 ATM MAP2K6 CHEK2 ABL1 CRY1
GOBP_DNA_DAMAGE_RESPONSE_DETECTION_OF_DNA_DAMAGE	0.0604133545310016	0.251817511419684	0.231126709673834	-0.467585404163627	-1.40177719504457	38	SOX4 RFC3 RPA1 POLD1 RFC2 HMGA2 PNKP POLD2 MRPS35 RFC5 PCNA UBA52 DTL DDB1
GOBP_DNA_DAMAGE_RESPONSE_SIGNAL_TRANSDUCTION_BY_P53_CLASS_MEDIATOR	0.0430769230769231	0.20560186353204	0.271288554688953	-0.379743762903074	-1.35936408683654	101	TP53 SOX4 SPRED2 BRCA1 SNAI1 PRMT1 TFDP2 BRCA2 FOXM1 EEF1E1 BCL3 ATM CARM1 TFAP4 E2F1 ATR CNOT7 HIC1 E2F7 SPRED1 CDK2 NBN TWIST1 CDK1 CNOT3 CNOT2 CHEK2 PCNA KDM1A
GOBP_DNA_DAMAGE_RESPONSE_SIGNAL_TRANSDUCTION_RESULTING_IN_TRANSCRIPTION	0.0372119726684392	0.187234057847343	0.321775918075361	-0.582858045360659	-1.4978758174948	18	TP53 BRCA1 BRCA2 FOXM1 TFAP4
GOBP_DNA_DEALKYLATION	0.78330658105939	0.918627833776637	0.046788296531803	-0.275193883743197	-0.801108167136004	32	APEX1 ALKBH2 TRIM28 APOBEC3F ALKBH5 TET3 TOX TDG TET1 APOBEC3H ALKBH1 ALKBH3 GATA3
GOBP_DNA_DEALKYLATION_INVOLVED_IN_DNA_REPAIR	0.710296684118674	0.883482329174576	0.0551351763385257	-0.377042932033093	-0.821758204025738	10	ALKBH2 ALKBH5 ALKBH1 ALKBH3 MPG
GOBP_DNA_DEAMINATION	0.50497512437811	0.767898899912495	0.0905428948469474	0.382720205336868	0.951920789908672	14	APOBEC3A APOBEC3B APOBEC3D
GOBP_DNA_DEMETHYLATION	0.64968152866242	0.856288451397434	0.0550211117163117	-0.313799857391638	-0.879748037056652	26	APEX1 ALKBH2 TRIM28 APOBEC3F TET3 TOX TDG TET1 APOBEC3H ALKBH1 ALKBH3 GATA3
GOBP_DNA_DEPENDENT_DNA_REPLICATION	2.07221334040775e-11	3.04513781954626e-09	0.863415391606693	-0.576950715519299	-2.18064276233254	149	GINS4 MCM2 CDC6 WDR18 MCM4 RFC3 TIMELESS RPA1 WRN PRIM1 MCM10 CDC45 MCM5 WIZ POLB POLD1 RFC2 MCM3 BRCA2 DBF4B RPAIN CHTF18 EME1 CDC7 RECQL BLM GEN1 ZPR1 DDX11 MCM6 POLA2 THOC1 MCM7 CDK2AP1 ATR LIG3 PRIM2 POLE E2F7 POLE2 GINS2 DSCC1 LIG1 RAD51 NBN RFWD3 BAZ1A METTL4 PNKP ORC1 GMNN POLD2 DNA2 DBF4 RECQL4 KAT7 GINS3 SETMAR FANCM RFC5 CHEK2 HELB FEN1 PCNA UPF1 TIPIN WRNIP1 WDHD1 POLG2 DONSON ALYREF T…
GOBP_DNA_DEPENDENT_DNA_REPLICATION_MAINTENANCE_OF_FIDELITY	0.00029500349801732	0.00518603164160214	0.49849310876659	-0.575228176254795	-1.77739603320665	44	TIMELESS WRN POLD1 BRCA2 EME1 BLM GEN1 DDX11 THOC1 ATR POLE RAD51 RFWD3 DNA2 SETMAR FANCM PCNA TIPIN DONSON ALYREF ETAA1 TONSL SLFN11 SMARCAL1 EXD2 TRAIP ZNF830 CDK9 ZRANB3
GOBP_DNA_DOUBLE_STRAND_BREAK_PROCESSING	0.00103270531244804	0.0139639307900431	0.45505986738723	-0.664892035120021	-1.80076999864007	23	RBBP8 BRIP1 BRCA1 BLM ATM RNF138 NBN DNA2 SETMAR HELB RAD52 WDR70 SMARCAD1 EXD2
GOBP_DNA_ENDOREDUPLICATION	0.409317803660566	0.701012860953864	0.0799858801499946	-0.581816153733792	-1.06796625162066	5	ZPR1 E2F7
GOBP_DNA_GEOMETRIC_CHANGE	3.0026911731237e-05	0.000781377395728318	0.575610261071129	-0.501168320183613	-1.80940580300368	109	TP53 CHD3 TOP2A MCM2 MCM4 BRIP1 SMARCA1 RFC3 HMGB1 RPA1 WRN MCM5 RFC2 MCM3 MTERF1 CHTF18 CHD4 RECQL BLM DDX11 MCM6 MCM7 HMGB3 CHD6 DSCC1 RAD51 NBN DHX9 PIF1 ERCC2 ERCC6L DNA2 RECQL4 CHD8 FANCM RFC5 HELB UBA52 WRNIP1 DHX36 RUVBL2 XRCC5 DDB1 MCM8
GOBP_DNA_INTEGRATION	0.403141361256545	0.697528092332257	0.0833634065110386	-0.489054234431402	-1.06588479776159	10	SMARCB1 NYNRIN SETMAR ZNF93 BANF1
GOBP_DNA_INTEGRITY_CHECKPOINT	0.00023388416428542	0.00425964731284832	0.518848077743792	-0.446563313199143	-1.68409338003787	145	TP53 SOX4 CDC6 BRIP1 CHEK1 BRCA1 TIMELESS PRMT1 CDK5RAP3 CDC45 TFDP2 CCAR2 PRKDC EME1 PLK1 MSH2 DOT1L BLM BABAM1 ATM CARM1 THOC1 E2F1 ATR CNOT7 CLSPN USP28 CCND1 E2F7 CDK2 HMGA2 FANCD2 FBXO4 NBN RFWD3 ORC1 CDK1 DNA2 CNOT3 RHNO1 CDC5L PRPF19 CNOT2 SETMAR MDC1 CHEK2 BRSK1 PCNA FZR1 CRY1 TIPIN RAD9A THOC5 RAD1 DTL DONSON TOPBP1 CDT1 PPP1R10 RPL26 ETAA1 PTPN11 AURKA FOXO4
GOBP_DNA_LIGATION	0.09	0.312681533198716	0.191892240384838	-0.557502521906	-1.37784364250425	15	TOP2A HMGB1 POLB LIG3 XRCC1 LIG1 RAD51 TFIP11
GOBP_DNA_LIGATION_INVOLVED_IN_DNA_REPAIR	0.214642262895175	0.510111444194668	0.118815039412263	-0.670841475343711	-1.23137876330312	5	POLB LIG3 XRCC1
GOBP_DNA_METABOLIC_PROCESS	1.49540688898185e-18	1.0188479026795e-15	1.11466447751729	-0.428102971997362	-1.89480785591005	838	TP53 IL6 TYMS EGFR GREM1 AURKB GINS4 UHRF1 TOP2A RBBP8 PRRX1 MAP1S RAD51AP1 IL27RA MCM2 DNMT1 CDC6 WDR18 RNASEH2A MCM4 BRIP1 TRIP13 CHEK1 SMARCA1 APEX1 SMOC2 RFC3 TDRD12 BRCA1 TIMELESS DNASE2 TK1 TMEM161A HMGB1 RPA1 CHAF1A TOP3A UNG POLI WRN SPHK1 NME1 PRIM1 TCF3 PDGFRB MCM10 CDC45 DNMT3A MCM5 ALKBH2 SFR1 NFRKB SMARCB1 POLB POLD1 ESCO2 PRKDC LEF1 SUPT16H RFC2 COPS3 MCM3 MBD3 CCNB1IP1 BRCA2 FOXM1 …
GOBP_DNA_METHYLATION	0.00601804761689698	0.0528748626785867	0.407017918923954	-0.481666890517675	-1.59293614153865	62	DNMT1 TDRD12 BRCA1 DNMT3A MBD3 PRMT5 TRIM28 PLD6 MIS18A GATAD2A EHMT2 GSK3A HELLS METTL4 KMT2A TET3 EHMT1 BEND3 MBD2 MYC GNAS CTCF PIK3CA MTA2 PIWIL4 DNMT3B PARP1 GRHL2
GOBP_DNA_METHYLATION_DEPENDENT_HETEROCHROMATIN_ASSEMBLY	0.0598006644518272	0.250168060136321	0.237793834423688	-0.557058554626322	-1.43157419640157	18	DNMT1 DNMT3A MBD3 TRIM28 HELLS MBD2 MORC2 TET1 ZNF304 SETDB2 SETDB1 ATF7IP SIRT1
GOBP_DNA_METHYLATION_INVOLVED_IN_GAMETE_GENERATION	0.25	0.555971810089021	0.108820126769161	-0.484388685925476	-1.19714592343304	15	TDRD12 DNMT3A PLD6
GOBP_DNA_METHYLATION_ON_CYTOSINE	0.102564102564103	0.336249635462234	0.181383128498408	-0.821226306695985	-1.32829556932224	3	DNMT1 DNMT3A
GOBP_DNA_METHYLATION_OR_DEMETHYLATION	0.0371196417356683	0.187046181150109	0.321775918075361	-0.408227202428015	-1.43088251519098	86	DNMT1 APEX1 TDRD12 BRCA1 DNMT3A ALKBH2 MBD3 PRMT5 TRIM28 PLD6 MIS18A GATAD2A EHMT2 GSK3A HELLS APOBEC3F METTL4 KMT2A TET3 EHMT1 BEND3 TOX MBD2 TDG MYC GNAS CTCF PIK3CA MTA2 TET1 APOBEC3H ALKBH1 PIWIL4 DNMT3B PARP1 GRHL2
GOBP_DNA_MODIFICATION	0.0136113282231318	0.0946729460494303	0.380730400722792	-0.403179270658662	-1.45289147419082	107	DNMT1 APEX1 TDRD12 BRCA1 UNG DNMT3A ALKBH2 MBD3 PRMT5 EXOSC5 TRIM28 PLD6 MIS18A GATAD2A EHMT2 GSK3A NEIL2 HELLS PARP2 APOBEC3F ALKBH5 METTL4 KMT2A TET3 EHMT1 BEND3 TOX MBD2 TDG MBD4 MYC GNAS CTCF PIK3CA MTA2 TET1 APOBEC3H ALKBH1 EXOSC6 EXOSC3 PIWIL4 DNMT3B PARP1 GRHL2 ALKBH3 NTHL1
GOBP_DNA_PACKAGING	2.71195653045419e-09	2.54059477718612e-07	0.774939030136436	-0.55065824066173	-2.07665939039683	145	TP53 CDKN2A CENPV ASF1B TOP2A MCM2 DNMT1 NCAPD3 M1AP CENPA HMGB1 CHAF1A NCAPH DNMT3A MBD3 MIS18BP1 CHAF1B NUSAP1 TRIM28 NCAPD2 MIS18A SET CENPO HELLS CDCA5 TSSK6 HMGA2 CENPM KAT6A GRWD1 NCAPG2 NCAPG TSPYL2 GPER1 HJURP SMC2 IPO4 PSME4 ACIN1 CABIN1 BEND3 SUV39H1 CENPK OIP5 MBD2 AKAP8L MORC2 AKAP8 NASP BAHD1 ASF1A CTCF CENPN DAXX SIRT6 RSF1 CENPQ TET1 SART3 RUVBL1 MCPH1 RBBP4 NAP1L1 ZNF304 ERN2 HP1B…
GOBP_DNA_PROTECTION	0.725457570715474	0.891131799271334	0.0519512476197082	-0.43478990647336	-0.798088784023875	5	DCTPP1 NUDT1
GOBP_DNA_RECOMBINATION	7.67136586527945e-11	9.91259508229945e-09	0.839088935621274	-0.499095292007368	-2.00825837668309	256	GINS4 TOP2A RBBP8 RAD51AP1 IL27RA MCM2 MCM4 BRIP1 TRIP13 CHEK1 APEX1 BRCA1 TIMELESS HMGB1 RPA1 UNG WRN TCF3 CDC45 MCM5 SFR1 NFRKB POLB PRKDC LEF1 MCM3 CCNB1IP1 BRCA2 RPAIN EME1 CDC7 KPNA2 WRAP53 MSH2 RECQL ACTL6A BLM CLCF1 GEN1 ATM SWSAP1 ZSWIM7 NABP2 MCM6 THOC1 MCM7 KLHDC3 SMC6 LIG3 XRCC1 HMGB3 RAD51D GINS2 FANCD2 RNF138 XRCC2 TSN FIGNL1 RAD51 NBN RFWD3 PARPBP MCRS1 MSH6 SUPT6H PIF1 ERCC2 PAGR1 …
GOBP_DNA_REPAIR	6.14539001846514e-14	1.56124154214871e-11	0.954541630725724	-0.451533912207133	-1.93048531542673	497	TP53 EGFR GINS4 UHRF1 RBBP8 PRRX1 RAD51AP1 MCM2 RNASEH2A MCM4 BRIP1 TRIP13 CHEK1 APEX1 RFC3 BRCA1 TIMELESS TMEM161A HMGB1 RPA1 CHAF1A UNG POLI WRN CDC45 MCM5 ALKBH2 SFR1 NFRKB POLB POLD1 ESCO2 PRKDC SUPT16H RFC2 COPS3 MCM3 BRCA2 FOXM1 RPAIN SSRP1 EME1 CDC7 WRAP53 POLR2I TRRAP MSH2 DOT1L RECQL ACTL6A BLM CHAF1B BABAM1 GEN1 ATM SWSAP1 TRIM28 ZSWIM7 DDX11 NABP2 RAD23A MCM6 MTA1 MCM7 XAB2 SMC6 ATR DE…
GOBP_DNA_REPLICATION	9.46301413747792e-18	4.43253496583302e-15	1.0864405425825	-0.562063974516136	-2.26379735629223	265	TP53 EGFR REPIN1 GINS4 RBBP8 MCM2 CDC6 WDR18 ID3 RNASEH2A MCM4 NFIC BRIP1 CHEK1 RFC3 BRCA1 NFIX TIMELESS RPA1 CHAF1A TOP3A POLI WRN PRIM1 MCM10 CDC45 MCM5 NFIB WIZ POLB POLD1 ESCO2 SUPT16H RFC2 GTPBP4 MCM3 BRCA2 DBF4B RPAIN SSRP1 RRM2 CHTF18 EME1 CDC7 GLI1 RECQL BLM CHAF1B GEN1 ZPR1 ATM TBRG1 DDX11 SET MCM6 GLI2 POLA2 THOC1 MCM7 PTMS EHMT2 CDK2AP1 ATR CLSPN LIG3 PRIM2 ESCO1 POLE E2F7 POLE2 CDK2 G…
GOBP_DNA_REPLICATION_CHECKPOINT	0.0228150976106617	0.133963546007947	0.352487857583619	-0.599647413155506	-1.51959796109089	17	CDC6 TIMELESS CDC45 CLSPN ORC1 DNA2 TIPIN RAD9A TOPBP1 CDT1
GOBP_DNA_REPLICATION_DEPENDENT_NUCLEOSOME_ORGANIZATION	0.015632631141951	0.104280154956254	0.352487857583619	-0.765186016447847	-1.58408904691007	8	ASF1B CHAF1A CHAF1B IPO4 NASP ASF1A RBBP4
GOBP_DNA_REPLICATION_INDEPENDENT_NUCLEOSOME_ORGANIZATION	0.000405062966649024	0.0066355068930079	0.49849310876659	-0.616985352862536	-1.83071247126163	35	ASF1B CENPA SUPT16H MIS18BP1 MIS18A CENPO CENPM HJURP IPO4 CABIN1 CENPK OIP5 NASP ASF1A CENPN RSF1 CENPQ RUVBL1 RBBP4
GOBP_DNA_REPLICATION_INITIATION	3.63925424265424e-05	0.000916786249464612	0.557332238758646	-0.638826545248183	-1.92016233341341	39	MCM2 CDC6 WDR18 MCM4 PRIM1 MCM10 CDC45 MCM5 MCM3 MCM6 POLA2 MCM7 PRIM2 POLE POLE2 NBN ORC1 KAT7 GINS3 WRNIP1 TOPBP1 CCNE2 CDT1 ORC6
GOBP_DNA_REPLICATION_SYNTHESIS_OF_RNA_PRIMER	0.0936454849498328	0.320322266981525	0.188204146308491	-0.698675219382984	-1.34836002675893	6	PRIM1 POLA2 PRIM2 HELB POLA1
GOBP_DNA_STRAND_ELONGATION	0.000438465196683737	0.00710503225199193	0.49849310876659	-0.679786208717815	-1.87733806453795	25	GINS4 MCM4 RFC3 MCM3 MCM7 LIG3 POLE GINS2 LIG1 NBN TERT POLD2 DNA2 GINS3 PCNA
GOBP_DNA_STRAND_ELONGATION_INVOLVED_IN_DNA_REPLICATION	0.000241646729614151	0.00438631678674558	0.518848077743792	-0.715439913195757	-1.84246873785022	19	GINS4 MCM4 RFC3 MCM3 MCM7 LIG3 POLE GINS2 LIG1 POLD2 DNA2 GINS3 PCNA GINS1
GOBP_DNA_STRAND_RENATURATION	0.0158910159049077	0.105161341014862	0.352487857583619	-0.76478374804327	-1.58325627035651	8	TP53 SMARCA1 RECQL BLM
GOBP_DNA_SYNTHESIS_INVOLVED_IN_DNA_REPAIR	0.114285714285714	0.36048581048581	0.16440575583821	-0.412907198803942	-1.29616967011126	47	RFC3 RPA1 POLI WRN POLD1 RFC2 POLE POLE2 POLD2 RFC5 PCNA POLDIP2 UBA52 WRNIP1 DTL
GOBP_DNA_TEMPLATED_TRANSCRIPTION_ELONGATION	0.00248270916612105	0.0279169750119943	0.431707695803346	-0.43254213175743	-1.55793566850567	106	MLLT1 WDR43 CCAR2 SUPT16H POLR1B ELP2 CTDP1 UBTF MLLT3 SSRP1 POLR2I POLR1C GTF2F1 POLR1A BRD4 THOC1 POLR2E POLR2D TCEA2 ZMYND11 TSFM HEXIM1 EAF2 POLR1E SUPT6H ERCC2 KAT7 TAF1B NELFCD NELFA ELOF1 SUPT5H THOC5 EAPP SETD5 ALYREF CDK12 POLR2K TEFM ZNF326 TAF1C ENY2 CDK9 EZH2 GTF2H3 ELL POLR2H ERCC3 IWS1 TAF1D PAF1 NELFB POLR2B ADRM1 RECQL5 MNAT1 POLR2A POLR2C HNRNPU GTF2H2 POLR2G SETD2 GTF2H4 SUPT4H1…
GOBP_DNA_TEMPLATED_TRANSCRIPTION_INITIATION	0.0031675007544735	0.0336967091930263	0.431707695803346	-0.370940037185985	-1.4673996680085	223	TP53 TEAD2 RARA SMARCA4 NAT14 NR2C2AP TEAD4 HMGB1 CDK4 MAZ NR2F1 SMARCB1 NR4A1 POLR1B UBTF MED1 TAF4B NR4A3 E2F3 POLR2I POLR1C GTF2F1 PSMC4 NKX2-5 TRIM28 POLR1A BRF2 MED24 POLR2E CCND1 RUNX2 POLRMT POLR2D NOTCH1 E2F2 POLR1E PSMC5 THRA PIH1D1 TWIST1 NR4A2 VDR ERCC2 NR5A1 CDK1 MED12 GTF2E2 NR1H2 TAF1B TAF15 SRF MED25 DHX36 GTF2E1 ZNF45 MAML2 TAF11 YAP1 CTNNB1 MED16 MED27 RSF1 RARB MED20 GTF3C4 ZNF4…
GOBP_DNA_TEMPLATED_TRANSCRIPTION_TERMINATION	0.000538113454682622	0.00831742592909154	0.477270815362862	-0.509595985115254	-1.73328993849144	71	MAZ POLR1B UBTF MTERF1 PRMT5 POLR1C POLR1A POLR2E CPSF4 CSTF1 POLR1E DHX9 SCAF4 ERCC2 PCF11 ZNF473 XRN2 TAF1B SNRPF TTF2 SNRPG SNRPD3 SLBP CLP1 CPSF2 SNRPB POLR2K NUDT21 TTF1 SYMPK CPSF3 PABPN1 TAF1C GTF2H3 POLR2H ERCC3 TAF1D
GOBP_DNA_TOPOLOGICAL_CHANGE	0.0114862509770007	0.0842718628948913	0.380730400722792	-0.763883400326751	-1.61161361653319	9	TOP2A HMGB1 TOP3A
GOBP_DNA_UNWINDING_INVOLVED_IN_DNA_REPLICATION	0.00118420390598581	0.0156112861449616	0.45505986738723	-0.734111920189262	-1.81432621804339	15	MCM2 MCM4 RPA1 WRN RECQL BLM MCM6 MCM7 RAD51 RECQL4
GOBP_DOLICHOL_METABOLIC_PROCESS	0.807980049875312	0.928617990874515	0.065981614400873	0.368392588334932	0.709412871042737	5	SRD5A3 DPM1 NUS1
GOBP_DOLICHYL_DIPHOSPHATE_BIOSYNTHETIC_PROCESS	0.217283950617284	0.513054369219041	0.147331213699377	0.591251310680755	1.23747593355093	7	MVD SRD5A3
GOBP_DOPAMINERGIC_NEURON_DIFFERENTIATION	0.0766773162939297	0.288533521773256	0.204294756516886	-0.487625513032586	-1.41439597110766	31	DMRTA2 SFRP1 WNT2 FZD1 FOXA1 GSK3B SFRP2 NR4A2 LRP6 WNT3 CTNNB1
GOBP_DOPAMINE_BIOSYNTHETIC_PROCESS	0.791469194312796	0.921925066331559	0.0645031249656493	0.319870026404272	0.721323451795109	9	PARK7 GCH1 GPR37 TH SNCA SLC6A3
GOBP_DOPAMINE_CATABOLIC_PROCESS	0.158415841584158	0.429841840558987	0.175204047558551	0.670109605016237	1.34683886292081	6	MAOA MAOB
GOBP_DOPAMINE_METABOLIC_PROCESS	0.390957446808511	0.689245697056478	0.110122263835536	0.34604840627045	1.03896646314275	31	MAOA MAOB ITGAM PARK7 ATP7A ITGB2 GCH1 SNCB GPR37 DRD2
GOBP_DOPAMINE_RECEPTOR_SIGNALING_PATHWAY	0.247987117552335	0.554248385856255	0.107140237276725	-0.396150425417821	-1.17992659162563	36	PRMT5 KLF16 GSK3A ARRB2 PTGER1 GSK3B FLNA GNAS ADCY6 PALM GNA11 DTNBP1 RGS9
GOBP_DOPAMINE_SECRETION	0.775725593667546	0.914563972589881	0.0707899094502623	0.27270974342371	0.79484251697607	27	PINK1 SYT7 SYT12 SNCG SYT13 DRD2 CNR1 SYT15 KCNA2 SYT9 SYT2 GDNF SNCA
GOBP_DOPAMINE_TRANSPORT	0.304347826086957	0.613766565294343	0.128788713061714	0.349330498730765	1.10258957460779	41	SLC22A3 PINK1 SYT7 SLC22A1 SYT12 SNCG SYT13 PARK7
GOBP_DORSAL_AORTA_DEVELOPMENT	0.0202348700378484	0.123443413511319	0.352487857583619	-0.710601510325172	-1.54874305096783	10	NGFR HEY1 NKX3-1 SRF DLL4 ACVRL1 ENG
GOBP_DORSAL_AORTA_MORPHOGENESIS	0.0984455958549223	0.328203077462062	0.186432558434075	-0.658498917437618	-1.36322528129494	8	HEY1 SRF DLL4 ACVRL1 ENG
GOBP_DORSAL_ROOT_GANGLION_DEVELOPMENT	0.52436974789916	0.781834094425595	0.0678338263479455	-0.558792894069752	-0.971023160973733	4	NRP2 TUBB3
GOBP_DORSAL_SPINAL_CORD_DEVELOPMENT	0.871666666666667	0.957523757176011	0.0436251240000606	-0.29043223228884	-0.717790842397246	15	LMO4 DAAM2 LHX5 TAL1 DRAXIN PROX1 HOXB8
GOBP_DORSAL_VENTRAL_AXIS_SPECIFICATION	0.122413793103448	0.375380594277329	0.165656695205483	-0.62586716644523	-1.32043194963096	9	SFRP1 SMAD2 WNT3 SMAD6 MDFI
GOBP_DORSAL_VENTRAL_NEURAL_TUBE_PATTERNING	0.184121621621622	0.46574900383312	0.130777137971974	-0.47744743919149	-1.25393319549406	20	GLI3 FOXA1 SMO GLI2 FKBP8 PRKACA TULP3 PTCH1 GPR161 GORAB
GOBP_DORSAL_VENTRAL_PATTERN_FORMATION	0.110759493670886	0.353169123574133	0.166933848713193	-0.376339464506465	-1.26860625303966	69	GREM1 SFRP1 GLI3 FOXA1 HOXA11 GLI1 SMO GLI2 SMAD2 CHRD FKBP8 PRKACA LRP4 TULP3 WNT3 DLL4 ACVRL1 SMAD6 MDFI PTCH1 NOG GPR161 IFT52 INTU GORAB SOSTDC1 SIX3
GOBP_DOSAGE_COMPENSATION	0.315	0.622565268987342	0.0946646223153342	-0.469733629650525	-1.13486988097114	14	BRCA1 UPF1 METTL3 RBM15B LRIF1 CDYL PCGF3 HNRNPU SMCHD1
GOBP_DOUBLE_STRAND_BREAK_REPAIR	1.29210734976165e-09	1.29982530641459e-07	0.788186810800237	-0.502111294084114	-1.98629932706057	223	TP53 GINS4 RBBP8 RAD51AP1 MCM2 MCM4 BRIP1 TRIP13 CHEK1 BRCA1 TIMELESS HMGB1 RPA1 WRN CDC45 MCM5 SFR1 POLB ESCO2 PRKDC MCM3 BRCA2 FOXM1 EME1 CDC7 WRAP53 MSH2 RECQL BLM BABAM1 GEN1 ATM SWSAP1 ZSWIM7 DDX11 NABP2 MCM6 MTA1 MCM7 SMC6 DEK LIG3 XRCC1 RAD51D CDCA5 HMGA2 GINS2 FANCD2 PARP2 PIAS4 RNF138 XRCC2 FIGNL1 RAD51 NBN RFWD3 PARPBP TWIST1 PNKP FUS TDP1 DNA2 RECQL4 MLH1 ARID2 PRPF19 SETMAR IFFO1 FANC…
GOBP_DOUBLE_STRAND_BREAK_REPAIR_INVOLVED_IN_MEIOTIC_RECOMBINATION	0.135042735042735	0.39688067274815	0.156312403073186	-0.801420607343537	-1.29626076663426	3	BRIP1 FANCD2
GOBP_DOUBLE_STRAND_BREAK_REPAIR_VIA_BREAK_INDUCED_REPLICATION	1.65819640027673e-06	7.12169221883894e-05	0.643551836150722	-0.88734939442027	-2.04445408595495	12	GINS4 MCM2 MCM4 CDC45 MCM5 MCM3 CDC7 MCM6 MCM7 GINS2
GOBP_DOUBLE_STRAND_BREAK_REPAIR_VIA_CLASSICAL_NONHOMOLOGOUS_END_JOINING	0.621287128712871	0.838488810361406	0.0789209638180035	0.433189352739843	0.870657950439906	6	LIG4 ERCC6 ERCC8
GOBP_DOUBLE_STRAND_BREAK_REPAIR_VIA_SINGLE_STRAND_ANNEALING	0.135678391959799	0.397514350485815	0.154190966581424	-0.660354653400081	-1.3254790144104	7	RBBP8 RNF138 RAD52
GOBP_DOUBLE_STRAND_BREAK_REPAIR_VIA_SYNTHESIS_DEPENDENT_STRAND_ANNEALING	0.155778894472362	0.426244952399823	0.142901149386948	-0.650158364526346	-1.30501278939417	7	RAD51 FANCM RAD51C RAD52 DMC1 XRCC3 RAD54L
GOBP_DRINKING_BEHAVIOR	0.104018912529551	0.339459934662625	0.213927855492356	0.638270418983173	1.41051619666421	8	EN1 ACE2 DRD2
GOBP_DRUG_CATABOLIC_PROCESS	0.927392739273927	0.980164276475596	0.0403295396423143	-0.246234174390475	-0.661043931163734	22	CYP2S1
GOBP_DRUG_METABOLIC_PROCESS	0.92259083728278	0.978855501207347	0.0385579101998489	-0.229506049121261	-0.701639763531431	42	CAD CYP2S1 FMO1
GOBP_DRUG_TRANSMEMBRANE_TRANSPORT	0.193473193473193	0.480206937733018	0.152144922367565	0.551912084853437	1.29182745042361	10	SLC22A3 SLC22A1 ABCC2
GOBP_DRUG_TRANSPORT	0.32843137254902	0.634470658994362	0.116234148779716	0.466941534395011	1.1155684408688	12	SLC22A3 SLC22A1 ABCC2
GOBP_DSDNA_LOOP_FORMATION	0.267886855241265	0.576256612114138	0.104343952581949	-0.646302624096468	-1.18633590085007	5	RUVBL2 CGGBP1 ZFPM1 NIPBL
GOBP_DTMP_METABOLIC_PROCESS	0.336658354114713	0.642431147888818	0.115734447701689	0.588037165396938	1.13238199408291	5	UPP1 TYMP
GOBP_DUCTUS_ARTERIOSUS_CLOSURE	0.55860349127182	0.803721013365462	0.0850427463764322	0.475360440980111	0.915400651082711	5	HPGD TFAP2B STRA6
GOBP_DUMP_METABOLIC_PROCESS	0.158415841584158	0.429841840558987	0.175204047558551	0.670519628512099	1.34766296031444	6	DPYD DPYS
GOBP_DYNAMIN_FAMILY_PROTEIN_POLYMERIZATION_INVOLVED_IN_MEMBRANE_FISSION	0.435233160621762	0.717127607404593	0.0787113806986485	-0.503449229447007	-1.04224122357139	8	DNM1 DNM2
GOBP_D_AMINO_ACID_TRANSPORT	0.423785594639866	0.710925828545826	0.0785029047348687	-0.521158096129069	-1.0460804903129	7	NTSR1 NFKBIE
GOBP_EARLY_ENDOSOME_TO_GOLGI_TRANSPORT	0.67612293144208	0.869484134771442	0.0721797965581253	0.371980546136445	0.822041206304574	8	RAB6A SNX2
GOBP_EAR_DEVELOPMENT	0.00121341426557299	0.0158709399345439	0.45505986738723	-0.396871712954626	-1.52435398382626	178	COL11A1 SPARC NTN1 SIX4 LRIG1 FZD2 FREM2 ECE1 NAGLU LGR5 PRRX1 MCM2 GLI3 CTHRC1 JAG2 PTK7 OSR2 BCL2 PDGFRB OTX1 DVL2 LRIG3 SOX2 SPRY2 CEP290 PLS1 TSKU TGFB3 BCL2L11 GLI2 CXCL14 SOBP FZD3 NOTCH1 FGFR2 HPN TTC39C SIX2
GOBP_EAR_MORPHOGENESIS	0.00646032145420255	0.0557477019441808	0.407017918923954	-0.419485604542319	-1.49491500074627	99	COL11A1 NTN1 SIX4 LRIG1 FZD2 NAGLU PRRX1 CTHRC1 PTK7 OSR2 OTX1 DVL2 LRIG3 SPRY2 CEP290 PLS1 GLI2 SOBP FZD3 FGFR2 HPN TTC39C SIX2 TWIST1
GOBP_EATING_BEHAVIOR	0.0883838383838384	0.31083654470562	0.241339976815091	0.501707741417322	1.39320483491517	22	NMU P2RY1 NMUR2 GDF15 TH NAPEPLD MTOR CPT1A OXTR
GOBP_ECTODERMAL_CELL_DIFFERENTIATION	0.630922693266833	0.84349603428825	0.0785029047348687	0.451775319486809	0.869982829763127	5	ITGA6 ITGAM EDA2R
GOBP_ECTODERMAL_PLACODE_FORMATION	0.45593220338983	0.733025876509149	0.0753093764172773	-0.456498451373123	-1.02865151157344	11	SIX4 TBX2 FRS2
GOBP_ECTODERM_DEVELOPMENT	0.0308565198045133	0.163546101608858	0.352487857583619	0.610102016409315	1.64908515652454	18	KRT6B ZBTB7B SHH ITGA6 GRHL3 ITGAM LHX1 ZBTB17
GOBP_ECTOPIC_GERM_CELL_PROGRAMMED_CELL_DEATH	0.737623762376238	0.895153279280799	0.070113215764256	0.370706878787003	0.745075771731868	6	IL1A KIT
GOBP_EGG_ACTIVATION	0.53109243697479	0.786537351824437	0.0672065093710464	-0.555143160907619	-0.96468096251449	4	PLCB1
GOBP_ELASTIC_FIBER_ASSEMBLY	0.0575916230366492	0.244752151317362	0.248911114434702	-0.668224652472431	-1.45638346100404	10	MFAP4 EMILIN1 FBLN5 LTBP3 MYH11 LOX
GOBP_ELASTIN_CATABOLIC_PROCESS	0.00990703741713228	0.0755707805828986	0.380730400722792	0.958258967125338	1.59300568558813	3	CTSL MMP12 CST3
GOBP_ELASTIN_METABOLIC_PROCESS	0.0345389383087136	0.177783017276548	0.321775918075361	0.765955066159413	1.60312703486838	7	HBEGF CTSL MMP12 CST3 ATP7A HIF1A
GOBP_ELECTRON_TRANSPORT_CHAIN	0.00026070578950904	0.00466872052443369	0.49849310876659	0.413678025407368	1.68464094146203	166	C15orf48 NCF2 DHRS3 GPX2 IDO1 ETFDH SCO2 ME1 PINK1 COA6 GLRX COX7B NDUFB3 NDUFAF2 DHDH NDUFS4 SDHC PPARGC1A MT-ND2 NDUFA4L2 UQCRQ CYC1 MAOB MT-ND4 ETFB CYCS NDUFA2 UQCRH NDUFS5 MT-ND3 NDUFC1 NDUFA6 COX4I1 COQ9 COX7C AOX1 MT-ND4L SRD5A1 STEAP4 GLRX2 NDUFS2 UQCRB MT-CO2 NDUFB8 GPD2 XDH COX8A GHITM PARK7 TAZ COX7A2 UQCR10 P4HA2 MT-CYB
GOBP_EMBRYONIC_APPENDAGE_MORPHOGENESIS	0.00270389807921095	0.0298005355215389	0.431707695803346	-0.432598276062493	-1.55541019339098	105	FREM2 GREM1 ECE1 ZNF358 PRRX1 GLI3 FBN2 OSR2 SMAD4 TBX2 HOXA11 LEF1 LRP5 MED1 SALL4 BMP7 MEGF8 ALX4 BCL2L11 GLI2 NOTCH1 MYH3 HOXC10 PBX2 TWIST1 SFRP2 LRP4 TULP3 GNAS LRP6 TFAP2A PBX1 WNT3 CTNNB1 TMEM231 RARB IFT140 SALL1 TBX4 PTCH1 NOG GRHL2 HDAC2 IFT52 WDPCP INTU
GOBP_EMBRYONIC_AXIS_SPECIFICATION	0.410543130990415	0.701108692083324	0.0776798560117236	-0.358526901255456	-1.03993534201223	31	SMAD4 TBX6 PLD6 SMAD2 FRS2 NRARP SMAD6
GOBP_EMBRYONIC_BODY_MORPHOGENESIS	0.0224410873168334	0.132916093326134	0.352487857583619	-0.697494235678445	-1.57169974550024	11	PHLDB1 CDON FUZ CLASP1 IFT122 ZNF281
GOBP_EMBRYONIC_BRAIN_DEVELOPMENT	0.433566433566434	0.716895943170859	0.0956031492204301	0.440909424318993	1.0320101935021	10	EN1 RPL10
GOBP_EMBRYONIC_CAMERA_TYPE_EYE_DEVELOPMENT	0.52572347266881	0.782840168073991	0.0655321029282414	-0.328780550231826	-0.962008413591529	33	TBX2 BMP7 KDM2B FOXF2 FRS2 TWIST1 TULP3 LRP6 TFAP2A
GOBP_EMBRYONIC_CAMERA_TYPE_EYE_FORMATION	0.58495145631068	0.817963152985075	0.0810802057550866	0.37897286493219	0.897072541239021	11	ALDH1A3 WNT16 PHACTR4 STRA6
GOBP_EMBRYONIC_CAMERA_TYPE_EYE_MORPHOGENESIS	0.270935960591133	0.579241065939309	0.102821842840815	-0.424436373213845	-1.15904177123676	24	TBX2 BMP7 KDM2B FOXF2 FRS2 TWIST1 LRP6 TFAP2A
GOBP_EMBRYONIC_CLEAVAGE	0.048494983277592	0.218745502361669	0.266350657088526	-0.748731206059948	-1.44496212407505	6	TOP2A ERCC2 AATF
GOBP_EMBRYONIC_CRANIAL_SKELETON_MORPHOGENESIS	0.0446570972886762	0.209435981362691	0.271288554688953	-0.458179830343043	-1.41572865614688	44	SIX4 PRRX1 GLI3 MMP14 TGFB3 SMAD2 EIF4A3 PAX5 FGFR2 SIX2 TWIST1 MED12 TULP3 GNAS TFAP2A MTHFD1 DLX2 IFT140 IRX5 SIX1
GOBP_EMBRYONIC_DIGESTIVE_TRACT_DEVELOPMENT	0.0926517571884984	0.318230336502842	0.184706471207739	-0.474483580001937	-1.37627676562245	31	GLI3 CXCL8 ID2 RARRES2 GLI2 FGFR2 FOXF1 TNF FOXF2 SIX2 SCT RARB TCF21 SALL1 PKDCC PDGFRA
GOBP_EMBRYONIC_DIGESTIVE_TRACT_MORPHOGENESIS	0.133333333333333	0.393954924765096	0.155241966228839	-0.518800777506845	-1.28737761393284	16	GLI3 ID2 FGFR2 FOXF1 SIX2
GOBP_EMBRYONIC_DIGIT_MORPHOGENESIS	0.00194503552314658	0.0231015352269763	0.45505986738723	-0.532191184387878	-1.67061769303687	47	FREM2 ECE1 GLI3 OSR2 SMAD4 TBX2 HOXA11 LRP5 ALX4 BCL2L11 GLI2 NOTCH1 TWIST1 SFRP2 LRP4 TULP3 TMEM231 IFT140 SALL1 NOG GRHL2 HDAC2 IFT52 WDPCP INTU BAX
GOBP_EMBRYONIC_EYE_MORPHOGENESIS	0.00526101099776473	0.0482012798566599	0.407017918923954	-0.568475676392983	-1.65487147091379	32	MFAP2 MFAP5 FBN1 FBN2 TBX2 BMP7 EFEMP1 KDM2B FOXF2 FRS2 TWIST1 LRP6 TFAP2A
GOBP_EMBRYONIC_FORELIMB_MORPHOGENESIS	0.672552166934189	0.867994182036901	0.05378728077603	-0.307187197224618	-0.865193793632103	27	ZNF358 OSR2 HOXA11 ALX4 TWIST1 TFAP2A WNT3
GOBP_EMBRYONIC_HEART_TUBE_DEVELOPMENT	0.221875	0.519394717320006	0.112378519110475	-0.341084999339762	-1.16013315409512	71	TEAD2 SOX18 MIB1 TBX6 MICAL2 TBX2 FOLR1 MED1 SMO MEGF8 NKX2-5
GOBP_EMBRYONIC_HEART_TUBE_MORPHOGENESIS	0.0859375	0.305313388836217	0.190023305279108	-0.402674532101742	-1.33559979917765	63	TEAD2 SOX18 MIB1 TBX6 MICAL2 TBX2 FOLR1 SMO MEGF8 NKX2-5 NOTCH1 BBS5 SRF YAP1 ENG RYR2 VANGL2 IFT52 DLL1 SETDB2 PKD2 CCDC40 SOX17 ACVR1 EOMES MESP1 TBX3 MEF2C BBS4 FOXH1 TMED2 STIL
GOBP_EMBRYONIC_HEMOPOIESIS	0.198019801980198	0.48721582598181	0.12384217120105	-0.461226794772739	-1.23821632122895	22	MED1 KDR SH2B3 KMT2A PBX1 KITLG THOC5 CCDC134
GOBP_EMBRYONIC_HINDLIMB_MORPHOGENESIS	0.234248788368336	0.535563619410157	0.11101149245045	-0.434361214723175	-1.19955778993636	25	OSR2 MED1 ALX4 NOTCH1 TWIST1 GNAS WNT3 RARB TBX4
GOBP_EMBRYONIC_MORPHOGENESIS	6.58178156370503e-09	5.73571650339387e-07	0.761460801445585	-0.402711835935139	-1.72969676136279	524	TP53 COL11A1 FN1 SOX4 COL12A1 MFAP2 MMP2 NTN1 COL5A1 SIX4 TEAD2 LRIG1 SULF1 FZD2 MFAP5 FREM2 COL5A2 TGIF2 GREM1 INHBA ECE1 NAGLU SFRP1 COL6A1 ZNF358 PRRX1 FBN1 COL8A1 WNT2 GLI3 CTHRC1 FBN2 SEMA4C MMP15 JAG2 PTK7 OSR2 COL4A2 SMAD4 MMP14 FOXE1 SOX18 UGDH WNT5B TGFB1I1 SNAI1 MIB1 TBX6 KAT2A MICAL2 PHLDB1 TBX2 OTX1 LAMB1 DACT1 HOXA11 IGF2 ID2 LAMA3 DVL2 FOLR1 PCGF2 LEF1 LRP5 COL7A1 LRIG3 SOX2 SPRY2 M…
GOBP_EMBRYONIC_NEUROCRANIUM_MORPHOGENESIS	0.303448275862069	0.613059366241568	0.0988903007520636	-0.547107058076476	-1.15426671677943	9	GLI3 TGFB3 MED12 TULP3 MTHFD1
GOBP_EMBRYONIC_ORGAN_DEVELOPMENT	9.47624168017502e-07	4.39750422737286e-05	0.659444398037935	-0.393923519898447	-1.64649605720314	386	KRT8 TP53 COL11A1 MFAP2 NTN1 SIX4 TEAD2 LRIG1 FZD2 MFAP5 NAGLU PRRX1 FBN1 WNT2 GLI3 CTHRC1 FBN2 ID3 PTK7 OSR2 LIF CXCL8 HEY1 MMP14 FOXE1 SOX18 SNAI1 TEAD4 MIB1 TBX6 MICAL2 TBX2 OTX1 FBXW8 HOXA11 IGF2 ID2 DVL2 FOLR1 PCGF2 LEF1 MBD3 RARRES2 LRIG3 SPRY2 MED1 RSPO3 GLI1 KRT19 CEP290 SMO PLS1 ST14 BMP7 MEGF8 TGFB3 EFEMP1 NKX2-5 TRIM28 ALX4 GLI2 SMAD2 KDR EIF4A3 SH2B3 POLE SOBP E2F7 FUZ PAX5 AKT1 FZD3 …
GOBP_EMBRYONIC_ORGAN_MORPHOGENESIS	6.90305906496176e-05	0.0015654263283158	0.538434096309916	-0.397551008895896	-1.59771852608543	255	COL11A1 MFAP2 NTN1 SIX4 TEAD2 LRIG1 FZD2 MFAP5 NAGLU PRRX1 FBN1 GLI3 CTHRC1 FBN2 PTK7 OSR2 MMP14 FOXE1 SOX18 MIB1 TBX6 MICAL2 TBX2 OTX1 HOXA11 ID2 DVL2 FOLR1 PCGF2 LRIG3 SPRY2 GLI1 CEP290 SMO PLS1 BMP7 MEGF8 TGFB3 EFEMP1 NKX2-5 ALX4 GLI2 SMAD2 EIF4A3 SOBP FUZ PAX5 FZD3 NOTCH1 FGFR2 KDM2B HPN FOXF1 FOXF2 TTC39C SIX2 FRS2 TWIST1
GOBP_EMBRYONIC_PATTERN_SPECIFICATION	0.17774343122102	0.45767884659738	0.126875729929857	-0.368990220670131	-1.21303519200109	59	SMAD4 MEIS3 TBX6 BMP7 PLD6 SMAD2 NRP2 FGFR2 MEIS1 FRS2 NRARP LRP6 SMAD1 SMAD6
GOBP_EMBRYONIC_PLACENTA_DEVELOPMENT	0.0150073294771663	0.101555242227199	0.380730400722792	-0.43143533661539	-1.48608705409167	76	KRT8 WNT2 LIF HEY1 SNAI1 FBXW8 IGF2 LEF1 MED1 RSPO3 KRT19 ST14 BMP7 TRIM28 E2F7 AKT1 FGFR2 NR2F2 SPINT2 VASH1
GOBP_EMBRYONIC_PLACENTA_MORPHOGENESIS	0.432739059967585	0.716832684884213	0.0756946307932749	-0.379810711586802	-1.02866585620053	23	IGF2 LEF1 RSPO3 ST14 BMP7 TRIM28 FGFR2 SPINT2
GOBP_EMBRYONIC_PROCESS_INVOLVED_IN_FEMALE_PREGNANCY	0.381031613976706	0.681989411065737	0.0838361057159929	-0.598128648211296	-1.09790903246289	5	ACSL4 JUNB
GOBP_EMBRYONIC_RETINA_MORPHOGENESIS_IN_CAMERA_TYPE_EYE	0.846913580246914	0.945657837850702	0.0632191170859458	0.325248623871264	0.680738185591218	7	RBP4 LHX1 HIPK1 HIPK2
GOBP_EMBRYONIC_SKELETAL_JOINT_DEVELOPMENT	0.0473589686439904	0.215829608089016	0.321775918075361	-0.614896248928427	-1.48558073934408	14	OSR2 HOXA11 EXT1 BMP7 SLC2A10
GOBP_EMBRYONIC_SKELETAL_JOINT_MORPHOGENESIS	0.153577661431065	0.422846356941629	0.147331213699377	-0.587223594518336	-1.27984313030584	10	OSR2 HOXA11 BMP7 CTNNB1 NOG
GOBP_EMBRYONIC_SKELETAL_SYSTEM_DEVELOPMENT	0.000375448562716245	0.00621834089121966	0.49849310876659	-0.466722700617198	-1.6923830215988	112	COL11A1 COL1A1 SULF2 SIX4 SULF1 PRRX1 GLI3 OSR2 MMP14 HOXA11 PCGF2 EXT1 BMP7 MEGF8 TGFB3 ALX4 SLC2A10 SMAD2 EIF4A3 MBTD1 KIAA1217 FUZ PAX5 FGFR2 SIX2 TWIST1 DLX1 MED12 HOXB3 TULP3 GNAS TFAP2A PBX1 HOXA7 MTHFD1 DMRT2 CTNNB1 DLX2 IFT140 IRX5 SIX1 MDFI
GOBP_EMBRYONIC_SKELETAL_SYSTEM_MORPHOGENESIS	0.00554951544498078	0.0498691169093627	0.407017918923954	-0.454896258336178	-1.59446283444037	86	COL11A1 SIX4 PRRX1 GLI3 OSR2 MMP14 HOXA11 PCGF2 BMP7 MEGF8 TGFB3 ALX4 SMAD2 EIF4A3 FUZ PAX5 FGFR2 SIX2 TWIST1 MED12 HOXB3 TULP3 GNAS TFAP2A HOXA7 MTHFD1 CTNNB1 DLX2 IFT140 IRX5 SIX1 MDFI NOG HOXB5 GRHL2 PDGFRA
GOBP_EMBRYONIC_VISCEROCRANIUM_MORPHOGENESIS	0.156177156177156	0.427022873757642	0.170932335370056	0.571261938751677	1.33711849063352	10	FOXC2 NDST1 CHST11 LHX1
GOBP_EMBRYO_DEVELOPMENT	9.00618509385956e-14	2.1773178769655e-11	0.954541630725724	-0.39055950584161	-1.73752150618235	922	KRT8 TP53 COL11A1 COL1A1 FN1 SOX4 COL12A1 SULF2 MFAP2 FKBP10 MMP2 NTN1 COL5A1 SIX4 TEAD2 LRIG1 SULF1 ASF1B FZD2 MFAP5 FREM2 COL5A2 TGIF2 GREM1 INHBA ECE1 GINS4 NAGLU SFRP1 COL6A1 TOP2A ZNF358 PRRX1 FBN1 COL8A1 WNT2 GLI3 CTHRC1 FBN2 SEMA4C ID3 MMP15 JAG2 PTK7 DLX4 OSR2 PHGDH PSPH COL4A2 LIF CXCL8 CCNB2 HEY1 BRCA1 SMAD4 MEIS3 ZBED3 NKX3-1 FOXA1 MMP14 FOXE1 SOX18 UGDH WNT5B PEMT TGFB1I1 SNAI1 TEAD4 …
GOBP_EMBRYO_DEVELOPMENT_ENDING_IN_BIRTH_OR_EGG_HATCHING	2.3668627100875e-08	1.78275905334179e-06	0.73376198835648	-0.386718566352031	-1.66833632178825	566	KRT8 TP53 COL11A1 COL1A1 SOX4 SULF2 FKBP10 SIX4 TEAD2 SULF1 ASF1B FZD2 GINS4 SFRP1 ZNF358 PRRX1 WNT2 GLI3 CTHRC1 SEMA4C JAG2 PTK7 OSR2 PHGDH PSPH LIF CCNB2 HEY1 BRCA1 SMAD4 NKX3-1 FOXA1 MMP14 SOX18 PEMT SNAI1 MIB1 TBX6 KAT2A PRMT1 ITPK1 DACT1 FBXW8 HOXA11 IGF2 USP22 DVL2 FOLR1 PCGF2 POLB PRKDC LEF1 COPS3 FUT8 MBD3 BRCA2 MED1 CAMSAP3 RSPO3 KRT19 SALL4 SMO NLE1 MSH2 ACSL4 ST14 ACTL6A EXT1 POGLUT1 B…
GOBP_EMBRYO_IMPLANTATION	0.0899053627760252	0.312681533198716	0.186432558434075	-0.440195514087957	-1.34032023522133	41	MMP2 SCGB1A1 TIMP1 LIF C1QBP POLR1B SYDE1 TRIM28 IGFBP7 SMURF2 BSG STC1 ARHGDIB
GOBP_ENAMEL_MINERALIZATION	0.660033167495854	0.860206690513465	0.0561766586307176	-0.373142796135254	-0.883987079098311	13	FOXO1 FAM20A
GOBP_ENDOCANNABINOID_SIGNALING_PATHWAY	0.0198120340101426	0.121506783051566	0.352487857583619	0.806132431202022	1.62022821173771	6	MGLL ALOX15B DAGLA CAMK2A
GOBP_ENDOCARDIAL_CELL_DIFFERENTIATION	0.048494983277592	0.218745502361669	0.266350657088526	-0.749674788625119	-1.44678312613369	6	SMAD4 SOX18 NOTCH1
GOBP_ENDOCARDIAL_CUSHION_DEVELOPMENT	0.0149843973544307	0.101445859054003	0.380730400722792	-0.510496270550171	-1.55437404409055	41	ROBO1 HEY1 SMAD4 SNAI1 TBX2 BMP7 NOTCH1 FOXF1 TWIST1 DCHS1 NOS3 CRELD1 ACVRL1
GOBP_ENDOCARDIAL_CUSHION_FORMATION	0.0842787682333874	0.303109636035727	0.195789002148949	-0.515943124124171	-1.397362052562	23	ROBO1 SMAD4 SNAI1 BMP7 NOTCH1 DCHS1
GOBP_ENDOCARDIAL_CUSHION_MORPHOGENESIS	0.0112908539271073	0.0832867172802219	0.380730400722792	-0.537969321106108	-1.56606538977038	32	ROBO1 HEY1 SMAD4 SNAI1 TBX2 BMP7 NOTCH1 TWIST1 DCHS1 NOS3 ACVRL1
GOBP_ENDOCARDIUM_DEVELOPMENT	0.076271186440678	0.287874992275948	0.211400189384923	-0.627538472777948	-1.41406481588675	11	SMAD4 SOX18 NOTCH1
GOBP_ENDOCARDIUM_MORPHOGENESIS	0.12876254180602	0.387050528512447	0.158514105424824	-0.677655640283575	-1.30779474055632	6	SOX18 NOTCH1
GOBP_ENDOCHONDRAL_BONE_MORPHOGENESIS	0.00239516337412139	0.0272310557615683	0.431707695803346	-0.517699101832164	-1.64249713956145	50	COL1A1 SERPINH1 ANXA6 MMP14 TMEM119 HOXA11 ALPL EXT1 TSKU COMP COL13A1 THBS3 STC1 COL27A1 GNAS NAB2 FOXC1 RARB
GOBP_ENDOCRINE_HORMONE_SECRETION	0.10702875399361	0.345520997977649	0.170932335370056	-0.437441979516557	-1.31484769750007	39	C1QTNF1 INHBA SMAD4 C1QTNF3 NKX3-1 POMC
GOBP_ENDOCRINE_PANCREAS_DEVELOPMENT	0.42246835443038	0.710057143494076	0.0756946307932749	-0.340385004268399	-1.0284354244755	40	SOX4 IL6 SMO FOXO1 GSK3A AKT1 GSK3B
GOBP_ENDOCRINE_PROCESS	0.280063291139241	0.588587287311527	0.0985499803531691	-0.330632806016261	-1.11453324652608	69	C1QTNF1 INHBA ECE1 SMAD4 C1QTNF3 NKX3-1 POMC
GOBP_ENDOCRINE_SYSTEM_DEVELOPMENT	0.29984544049459	0.609722033898305	0.0931454575337804	-0.300957022540882	-1.0865678477855	109	SOX4 IL6 FSTL3 FOXE1 NF1 ETS1 SOX2 DKK3 GLI1 SMO FOXO1 NKX2-5 GLI2 SMAD2 GSK3A AKT1 THRA GSK3B NR5A1 HOXB3 SRF PBX1 APOA1
GOBP_ENDOCYTIC_RECYCLING	0.349593495934959	0.654107715712034	0.118815039412263	0.326146879682538	1.05887342070514	46	PLA2G4E SNX3 DENND1B KIAA1109 BVES EPS15 STX6 ARF6 SORL1 MICALL1 ACAP2 PLA2G3 VPS29 EHD4 RAB14 RAB35
GOBP_ENDOCYTOSIS	0.714285714285714	0.88534098829311	0.104732821580651	0.206168574407504	0.949372962253739	544	PROM2 SERPINE1 APOL1 ADM ENDOU ATP9A CLTB ADRB2 CEACAM1 PYCARD RAC2 CXCR2 CD207 CTSL RHOV SYK UBQLN2 HBB CD36 HBA2 SAA1 RUFY1 PRSS12 RHOU FCHO2 MARCO TNK2 LGALS3 TMPRSS13 VAMP4 CD177 MYO6 EZR ATAD1 RAB4A NEURL1B F2RL1 CACNG4 SH3KBP1 B2M CLINT1 RIN2 MCTP1 LRP8 SHH MAPK3 SNX9 DENND1B TREM2 TSG101 SH3BP1 WASL TOM1 HBA1 USP46 ARC CTTN RAB5B CAV1 MRC1 CLEC10A APOC1 ITSN2 ILDR1 LOXL4 KIAA1109 CCL21 ITG…
GOBP_ENDOCYTOSIS_INVOLVED_IN_VIRAL_ENTRY_INTO_HOST_CELL	0.125925925925926	0.382008440336714	0.197822021315103	0.656976131317889	1.3750365313985	7	CTSL CAV1 CAV2 EPS15 SIGLEC1
GOBP_ENDODERMAL_CELL_DIFFERENTIATION	3.34162323737815e-08	2.44329710756395e-06	0.719512826338911	-0.72300224648915	-2.21405005603861	43	COL11A1 FN1 COL12A1 MMP2 COL5A1 COL5A2 INHBA COL6A1 COL8A1 MMP15 COL4A2 MMP14 LAMB1 LAMA3 COL7A1 SOX2 LAMB3 HMGA2 ITGA4
GOBP_ENDODERMAL_CELL_FATE_COMMITMENT	0.917081260364843	0.976426410826014	0.0410713282497468	-0.275440318220916	-0.652526820541271	13	SOX2 PAF1 SOX17 EOMES MESP1 RTF1 LEO1 DKK1
GOBP_ENDODERMAL_CELL_FATE_SPECIFICATION	0.561139028475712	0.805428854273662	0.0643583367917361	-0.466124417593568	-0.935615627819652	7	SOX2 SOX17 EOMES MESP1
GOBP_ENDODERM_DEVELOPMENT	1.82595061315047e-05	0.000519339160161527	0.575610261071129	-0.560393395833059	-1.91129340098928	73	COL11A1 FN1 COL12A1 MMP2 COL5A1 COL5A2 INHBA COL6A1 COL8A1 MMP15 COL4A2 SMAD4 MMP14 LAMB1 LAMA3 COL7A1 SOX2 LAMC1 DUSP4 EXT1 SMAD2 LAMB3 HMGA2 NOTCH1 ITGA4
GOBP_ENDODERM_FORMATION	6.30567676494836e-06	0.000216283270091101	0.610526878385931	-0.625090413202702	-1.9883447005534	51	COL11A1 FN1 COL12A1 MMP2 COL5A1 COL5A2 INHBA COL6A1 COL8A1 MMP15 COL4A2 MMP14 LAMB1 LAMA3 COL7A1 SOX2 DUSP4 SMAD2 LAMB3 HMGA2 ITGA4
GOBP_ENDOMEMBRANE_SYSTEM_ORGANIZATION	0.545098039215686	0.795257398267853	0.11378726182188	0.216232222603317	0.97899541945908	433	S100A9 RAB38 DMKN ALS2CL ANXA8 BAIAP2L2 NDRG1 UGCG BLZF1 PI4K2A SNX3 EPB41L3 CSNK1A1 LYST SYT7 PLK3 BAIAP2 VAMP4 FHDC1 ANXA8L1 SQSTM1 OPTN RAB10 FA2H MAPK3 MYRF SNX9 PLEKHM2 TSG101 WASL SH3GLB1 SPTBN5 RAB5B CAV1 PDCD10 FAM160A2 LMAN2 BLOC1S2 KIFC3 MAP2K1 VPS36 CAMSAP2 PPP2CA LMNA CAV2 SNX33 MMGT1 EXOC8 PDCD6IP TMED5 ZNF385A USO1 STX6 REEP5 OSBPL2 AKTIP LPIN1 CHMP4B RAB22A ZMPSTE24 SYNGR1 MYO18A Y…
GOBP_ENDONUCLEOLYTIC_CLEAVAGE_INVOLVED_IN_RRNA_PROCESSING	0.0308211118200951	0.163474042841969	0.352487857583619	-0.614457663763418	-1.51860584004173	15	KRI1 TSR1 UTP20 RRS1 NOP14 RPP40
GOBP_ENDONUCLEOLYTIC_CLEAVAGE_IN_5_ETS_OF_TRICISTRONIC_RRNA_TRANSCRIPT_SSU_RRNA_5_8S_RRNA_LSU_RRNA	0.236180904522613	0.538666399557128	0.112843355675562	-0.611416002394997	-1.22724823104755	7	UTP20 NOP14 ABT1 TBL3 NOP9
GOBP_ENDONUCLEOLYTIC_CLEAVAGE_IN_ITS1_TO_SEPARATE_SSU_RRNA_FROM_5_8S_RRNA_AND_LSU_RRNA_FROM_TRICISTRONIC_RRNA_TRANSCRIPT_SSU_RRNA_5_8S_RRNA_LSU_RRNA	0.0181850747361783	0.114610179554731	0.352487857583619	-0.744506947941744	-1.5707338769153	9	KRI1 UTP20 RRS1 NOP14 RPP40 ABT1
GOBP_ENDOPLASMIC_RETICULUM_CALCIUM_ION_HOMEOSTASIS	0.737913486005089	0.895153279280799	0.0714786287425507	0.287428011538481	0.822104298426278	24	BCAP31 BAK1 TMCO1 GRINA CAMK2D RAP1GDS1 FIS1
GOBP_ENDOPLASMIC_RETICULUM_LOCALIZATION	0.449050086355786	0.7276553237175	0.0770736734944102	-0.497457993014771	-1.02983815842677	8	ZBED3 POLR2M ESYT1 TLE6
GOBP_ENDOPLASMIC_RETICULUM_MANNOSE_TRIMMING	0.901666666666667	0.970066970749176	0.042077210988939	-0.268422055952444	-0.663393632799306	15	DERL2 UGGT1 RNF5 EDEM2 RNF139 UGGT2 RNF103 SEL1L MAN1B1
GOBP_ENDOPLASMIC_RETICULUM_MEMBRANE_ORGANIZATION	0.675540765391015	0.869245891343034	0.0552495663125249	-0.466572328245393	-0.856427751805157	5	STX18 TMED2 LPCAT3
GOBP_ENDOPLASMIC_RETICULUM_ORGANIZATION	0.91588785046729	0.975780402087963	0.0382416816260774	-0.217872768278697	-0.746046473735623	74	TRAM2 LMAN1 ZBED3 EMC6 SGTA REEP4 EMC9 SEC16A SMPD4 REEP2 ATL1 ATL2 RNF112 POLR2M EMC10 ESYT1 VCPIP1 BAG6 SPTSSB JAGN1 EIF2AK3 STX18 SEC61A1 TLE6 LMAN2L CCDC47 TMED2 LPCAT3 ATL3
GOBP_ENDOPLASMIC_RETICULUM_PLASMA_MEMBRANE_TETHERING	0.937655860349127	0.984499178981938	0.0588438169595807	0.294121034145218	0.566388287587687	5	ESYT3 ESYT2 VAPB MOSPD3
GOBP_ENDOPLASMIC_RETICULUM_TO_CYTOSOL_TRANSPORT	0.828877005347594	0.937941051733245	0.0681513438679483	0.264251475387144	0.765694364672016	26	YOD1 BCAP31 UBAC2 EDEM1 HM13 FAF2
GOBP_ENDOPLASMIC_RETICULUM_TO_GOLGI_VESICLE_MEDIATED_TRANSPORT	1	1	0.0639271933359996	0.171061514607114	0.709659203195635	198	AREG CTSC TGFA CD59 INSIG1 NRBP2 BCAP31 SAR1B CAPZA1 CTAGE4 SPTBN5 SEC24A LMAN2 ERGIC1 ANK1 SEC24B TRAPPC2L DCTN4 TMED5 DYNLL1 USO1 CNIH4 BCAP29 KLHL12 F5 TMED9 SORL1 CD55 PEF1
GOBP_ENDOPLASMIC_RETICULUM_TUBULAR_NETWORK_ORGANIZATION	0.793532338308458	0.923180395754849	0.0667426134241917	0.292993794123053	0.775307148709333	17	RAB10 RTN3 RTN4 ZFYVE27 RAB3GAP1 REEP3 RAB3GAP2 TMEM33
GOBP_ENDOPLASMIC_RETICULUM_UNFOLDED_PROTEIN_RESPONSE	0.0249055623464653	0.141565974217356	0.352487857583619	-0.374440593535645	-1.37415238266437	119	CREB3L1 CCL2 AGR2 DERL3 KDELR3 CXCL8 CXXC1 CDK5RAP3 EXTL2 PDIA5 CUL7 CREB3L4 PIK3R1 BCL2L11 DDX11 FKBP14 KLHDC3 GSK3A HYOU1 MYDGF CCND1 TBL2 WIPI1 TSPYL2 DERL2 ARFGAP1 TLN1 BHLHA15 WFS1 MBTPS1 PIGBOS1 CREB3 SSR1 GOSR2 PREB HSP90B1 PTPN2 ASNS HERPUD1 EXTL3 CREB3L2 CALR ERN2 SRPRB BFAR
GOBP_ENDOSOMAL_TRANSPORT	0.393188854489164	0.690585859952551	0.119887845115423	0.242690362165978	1.02033472865848	219	TINAGL1 PLA2G4E ANXA8 UBC RAB7B SNX3 LYST RAB6A VAMP3 VAMP4 ANXA8L1 SQSTM1 RAB10 SNX9 ARL8B DENND1B TSG101 TOM1 ITSN2 KIAA1109 BLOC1S2 BVES VPS36 SNX33 EEA1 EPS15 UBAP1 STX6 SCRIB CHMP4B ARF6 SORL1 BAIAP3 MICALL1 SNX2 ARHGAP44 RIC1 CHMP1A RAB7A RASSF9 CHMP5 ACAP2 GBF1 VPS26A VPS28 PLA2G3 RAB11A LRRK2
GOBP_ENDOSOMAL_VESICLE_FUSION	0.530805687203792	0.786432442853343	0.0850427463764322	0.417516424071537	0.941521128371688	9	SAMD9 VPS8 VPS4A VPS41
GOBP_ENDOSOME_ORGANIZATION	0.308333333333333	0.616132293471982	0.129442887745046	0.301913027990119	1.08024545898258	74	ALS2CL ANXA8 PI4K2A SNX3 ANXA8L1 SQSTM1 TSG101 RAB5B FAM160A2 VPS36 SNX33 EXOC8 PDCD6IP STX6 AKTIP CHMP4B RAB22A CHMP1A RAB7A TMEM9 CHMP5 VPS28 RAB11A
GOBP_ENDOSOME_TO_LYSOSOME_TRANSPORT	0.506775067750677	0.768838090990187	0.0952879846194844	0.286590472477971	0.957519088669388	52	ADRB2 RAB7B LYST MTM1 TSG101 FAM160A2 AKTIP TRAK1 BIN1 RAB7A CHMP5 DENND3 SNX16 SORT1
GOBP_ENDOSOME_TO_LYSOSOME_TRANSPORT_VIA_MULTIVESICULAR_BODY_SORTING_PATHWAY	0.842546063651591	0.943804198571952	0.0454059226590179	-0.342348483552168	-0.687169732547793	7	MVB12A UBXN6 VPS4B VCP CHMP3
GOBP_ENDOSOME_TO_PLASMA_MEMBRANE_PROTEIN_TRANSPORT	0.691747572815534	0.874766250648109	0.0723570851036907	0.34668966525085	0.820654479004806	11	SCRIB ARHGAP44 RAB7A RAB11A GRIP2
GOBP_ENDOSOME_TRANSPORT_VIA_MULTIVESICULAR_BODY_SORTING_PATHWAY	0.443381180223286	0.723317426030347	0.0736212741014394	-0.357022939744725	-1.02252145462411	29	CHMP7 LAPTM4B CHMP1B SNF8 VPS25 MVB12A RILP UBXN6
GOBP_ENDOTHELIAL_CELL_ACTIVATION	0.211169284467714	0.504738702740641	0.123257226381337	-0.561795939356562	-1.22442401894456	10	SMAD4 PRMT5 P2RX4 APOLD1 FOXP1
GOBP_ENDOTHELIAL_CELL_APOPTOTIC_PROCESS	0.249206349206349	0.555505651785436	0.105920292736253	-0.364671453479342	-1.15267406554816	49	CCL2 CD248 THBS1 ICAM1 RAMP2 KDR ITGA4 TNF CDH5 TERT GPER1 TNFAIP3 MAPK7 PAK4 ABL1
GOBP_ENDOTHELIAL_CELL_CHEMOTAXIS	0.0289681210150259	0.15720607020066	0.352487857583619	-0.557029435337759	-1.56165001601504	26	THBS1 SMOC2 HMGB1 NR4A1 PRKD1 KDR CXCL13 P2RX4 NRP1 NOTCH1 CORO1B LGMN EGR3 FGF1
GOBP_ENDOTHELIAL_CELL_DEVELOPMENT	0.3484375	0.652759615985502	0.0852884689790502	-0.323602016084375	-1.07333032819312	63	ARHGEF26 VEZF1 PTPRS ICAM1 COL15A1 SOX18 COL18A1 RDX S1PR2 ROCK1 TNF IKBKB CDH5 ROBO4 STC1 VCL PLCB1 PPP1R16B RAPGEF1 PECAM1 CLIC4 HEG1 S1PR3 ENG ROCK2
GOBP_ENDOTHELIAL_CELL_FATE_COMMITMENT	0.272884283246978	0.580920681947017	0.105520936843198	-0.57045338677095	-1.18095331374656	8	NRP1 NR2F2 PDPN DLL1 ACVR1
GOBP_ENDOTHELIAL_CELL_MATRIX_ADHESION	0.00875458705805654	0.0693198655114683	0.380730400722792	0.842427707194715	1.69317730526131	6	CEACAM6 MMP12 RIN2
GOBP_ENDOTHELIAL_CELL_MIGRATION	0.203619909502262	0.496027762640893	0.115734447701689	-0.289065035694383	-1.12643561732873	199	ROBO1 SPARC SERPINF1 LOXL2 GREM1 PATZ1 THBS1 PIK3R3 SMOC2 SOX18 HMGB1 FSTL1 NF1 NR4A1 ZNF580 ETS1 AKT3 PRKD1 BCAS3 KDR STAT5A CXCL13 P2RX4 PLXND1 SPRED1 NRP1 NRP2 AKT1 NOTCH1 HDAC7 EPHB4 TNF NR2F2 CDH5 VASH1 SCARB1 FAP MAP3K3 STC1 CORO1B TBXA2R ALOX12 DCN SRF LGMN ABL1 PTP4A3 NOS3 APOA1 EGR3 DLL4 KRIT1 ACVRL1 FGF1 ITGB3 PIK3CA STARD13 CLEC14A SLIT2 AMOT ROCK2 LPXN NR2E1 FOXP1
GOBP_ENDOTHELIAL_CELL_MORPHOGENESIS	0.0384784674247795	0.191761980563601	0.321775918075361	-0.674137909974012	-1.51906973182024	11	ARHGEF26 COL15A1 COL18A1 STC1 CLIC4 HEG1 NOTCH4 MET PLOD3
GOBP_ENDOTHELIAL_CELL_PROLIFERATION	0.0810810810810811	0.296637618824585	0.191892240384838	-0.337378425491473	-1.26164309093213	136	CCL2 SPARC LOXL2 SULF1 CXCL12 THBS1 NGFR WNT2 MMP14 HMGB1 CCL11 NF1 IGF2 NR4A1 ZNF580 AKT3 PRKD1 KDR STAT5A APLNR MYDGF NRP1 NRP2 AKT1 ITGA4 TNF NR2F2 VASH1 RPTOR SCARB1 NRARP PPP1R16B APOA1 EGR3 DLL4 KRIT1 ACVRL1 CD34 ITGB3 SIRT6
GOBP_ENDOTHELIN_RECEPTOR_SIGNALING_PATHWAY	0.484087102177555	0.752539055646066	0.0716527366829457	-0.497470533907861	-0.99853427183001	7	BCAR3 PTK2B EDN1 CRKL
GOBP_ENDOTHELIUM_DEVELOPMENT	0.0591805766312595	0.248209454545455	0.227987202850442	-0.351906879221152	-1.29509213670885	122	ARHGEF26 ADAMTS12 VEZF1 PTPRS ICAM1 HEY1 SMAD4 COL15A1 GJA5 SOX18 FSTL1 CXCR4 KDM6B KDR COL18A1 RDX S1PR2 ROCK1 NRP1 NOTCH1 TNF NR2F2 IKBKB GJA4 CDH5 ZEB1 ROBO4 STC1 VCL PLCB1 ALOX12 APOLD1 PPP1R16B DLL4 ACVRL1 CTNNB1 CD34 FGF1 RAPGEF1 PECAM1 STARD13 CLIC4 HEG1 S1PR3 ENG ROCK2 TIE1 FOXP1 PDPN
GOBP_ENERGY_COUPLED_PROTON_TRANSMEMBRANE_TRANSPORT_AGAINST_ELECTROCHEMICAL_GRADIENT	0.144638403990025	0.410508886532918	0.184706471207739	0.704266712731042	1.35620500107381	5	MT-ND4 MT-CYB NDUFS7 MT-ND5 MT-CO1
GOBP_ENERGY_DERIVATION_BY_OXIDATION_OF_ORGANIC_COMPOUNDS	0.0675327196936767	0.269286495208438	0.287805130535564	0.282229075194386	1.20863519329229	253	BNIP3 LEPR PPP1R3C PYGB ETFDH SCO2 PINK1 PHLDA2 PYGL COA6 COX7B NDUFB3 NR1D1 NDUFS4 SDHC PPARGC1A MT-ND2 PGM2 OPN3 UQCRQ PPP1R3B CYC1 CAT IRS2 GFPT2 MT-ND4 ETFB CYCS NDUFA2 UQCRH NDUFS5 MT-ND3 NDUFC1 NDUFA6 OGDHL GYS2 COX4I1 LYRM7 COQ9 COX7C PDHA1 MT-ND4L SUCLG1 CBFA2T3 NDUFS2 UQCRB MT-CO2 NDUFB8 GPD2 PGM1 SUCLA2 MTFR1L COX8A COQ10B GHITM CALM1 PARK7 TAZ UQCR10 STK40 IDH3A MT-CYB GYG1 NDUFA8 ACO2…
GOBP_ENERGY_HOMEOSTASIS	0.649867374005305	0.856288451397434	0.0802023444698144	0.285456154978088	0.877176812104541	35	LEPR METRNL NMU CD36 PPARGC1A IRX3 OMA1
GOBP_ENERGY_RESERVE_METABOLIC_PROCESS	0.812154696132597	0.93082656565934	0.0707899094502623	0.231022214737802	0.831774185248968	75	LEPR PPP1R3C PYGB PHLDA2 PYGL NR1D1 PGM2 PPP1R3B IRS2 GFPT2 GYS2 PGM1 CALM1 STK40 GYG1 PER2 NHLRC1 PPP1R2 IL6ST
GOBP_ENGULFMENT_OF_APOPTOTIC_CELL	0.272425249169435	0.580438103738545	0.103197466945307	-0.447538911213501	-1.15012174547553	18	THBS1 RHOBTB2 RHOBTB1 ALOX15
GOBP_ENSHEATHMENT_OF_NEURONS	0.0962099125364431	0.325308003385686	0.248911114434702	0.323181848855949	1.24374072039573	122	KLK6 MAL CTSC TYMP NDRG1 KLK8 MALL PPARD EPB41L3 NFASC EGR2 CLDN11 FA2H MYRF GPC1 FAM126A DLG1 ITGAX NAB1 GALC SERINC5 MAL2 TG NCSTN QKI CD9 SH3TC2 MPZ HGF PTPRZ1 PLP1
GOBP_ENTERIC_NERVOUS_SYSTEM_DEVELOPMENT	0.0703883495145631	0.276046826497589	0.266350657088526	0.633531555940316	1.49964236342932	11	KIF26A RET GDNF ARX PHACTR4
GOBP_ENTEROENDOCRINE_CELL_DIFFERENTIATION	0.470113085621971	0.742656461605976	0.0713052987340038	-0.355908278469063	-0.982897490542506	25	SMO GSK3A GSK3B CDH2 NKX6-1 DLL1 INSM1 BMP5 BMP6
GOBP_ENTRAINMENT_OF_CIRCADIAN_CLOCK	0.531948881789137	0.786954514740486	0.0646484568421928	-0.330248724744832	-0.95791227747207	31	TP53 ID2 CRTC1 MTA1 PHLPP1 FBXL12 CRY1 GNA11 RBM4
GOBP_ENTRY_INTO_HOST	0.208092485549133	0.500899030977349	0.16440575583821	0.28227686459352	1.12014840604748	144	SERPINB3 CLDN1 EPHA2 KRT6A CTSL TRIM22 SNX3 CD46 VAMP8 TRIM31 F11R ACE2 TRIM21 CAV1 MRC1 HSPA1B CD74 HYAL3 EFNB2 CAV2 TMPRSS4 EPS15 TNFRSF14 HLA-DRB1 ITCH HYAL1 SMPD1 CD55 TRIM11 TRIM14 ITGA2
GOBP_ENTRY_OF_BACTERIUM_INTO_HOST_CELL	0.927860696517413	0.98038234739176	0.059221919380382	0.248104728044019	0.631392305430091	15	KRT6A CAV1
GOBP_ENUCLEATE_ERYTHROCYTE_DIFFERENTIATION	0.284525790349418	0.594078927872933	0.100633389423036	-0.636908932925031	-1.16909309127034	5	MED1
GOBP_ENZYME_DIRECTED_RRNA_PSEUDOURIDINE_SYNTHESIS	0.0635451505016722	0.258895966531548	0.231126709673834	-0.724769274625341	-1.39871844802354	6	RPUSD4 RPUSD2 RPUSD1 DKC1
GOBP_ENZYME_LINKED_RECEPTOR_PROTEIN_SIGNALING_PATHWAY	4.75942827593591e-06	0.000170667632602879	0.610526878385931	-0.321986774809114	-1.43533748377183	969	TP53 COL1A1 CREB3L1 ROBO1 ZNF703 SULF2 SLC39A14 COL1A2 COL3A1 MMP2 CTF1 EMILIN1 NEDD9 IGFBP2 IGFBP5 AGR2 SULF1 PDGFRL EGFR IGFBP4 TGIF2 GREM1 INHBA PEG10 THBS1 NTRK2 SFRP1 HTRA1 RGMA SFRP4 EFNB3 SHISA2 FBN1 NGFR MZB1 LTBP2 AP2B1 ADAMTS12 FBN2 FERMT2 ASPN PIK3R3 COL4A2 LIF SMOC2 FGFRL1 SPRED2 SMAD4 SOST DNM1 PAK1 NKX3-1 FSTL3 NREP TGFB1I1 HTRA3 COL4A5 BAMBI GDF11 AMH GIT1 PDGFRB CDK4 PMEPA1 GRB10 …
GOBP_EOSINOPHIL_ACTIVATION	0.28641975308642	0.596435909837781	0.126253987849115	0.555135757641286	1.16188687876851	7	F2RL1 VAMP2 CCL3 VAMP7
GOBP_EOSINOPHIL_CHEMOTAXIS	0.296666666666667	0.606490381986593	0.0982123351217438	-0.461685317764474	-1.14564851970295	16	CCL2 CCL11 CX3CL1
GOBP_EOSINOPHIL_DIFFERENTIATION	0.823529411764706	0.935567860614005	0.0466015072985992	-0.422352246881042	-0.733928112120185	4	TRIB1 GATA2
GOBP_EOSINOPHIL_MIGRATION	0.320945945945946	0.628594793512335	0.0943563635421779	-0.424005284320752	-1.11357661060037	20	CCL2 CCL11 CX3CL1
GOBP_EPHRIN_RECEPTOR_SIGNALING_PATHWAY	0.706521739130435	0.881672752410838	0.0499913914024592	-0.250659964371379	-0.878591524876755	86	MMP2 EFNB3 AP2B1 DNM1 PAK1 GIT1 SIPA1L1 VAV2 ROCK1 YES1 CHN1 EPHB4
GOBP_EPIBOLY	0.706070287539936	0.881672752410838	0.0513223330421143	-0.293294574624635	-0.85072387233581	31	COL5A1 FERMT2 MEGF8 FLNA CLASP1 AJUBA ACVRL1 RHOC ARHGAP35 PDPN ARHGAP24 TOR1A DDR1
GOBP_EPIDERMAL_CELL_DIFFERENTIATION	1.49284969590894e-27	1.11881620459895e-23	1.36517960216169	0.66754060082047	2.82885929122821	230	S100A7 KLK5 SPRR2D KRT4 LCE3D KLK13 SPRR2E PI3 SPRR2A SCEL TGM1 SPRR1B SPINK5 IVL SPRR1A CNFN SULT2B1 KRT1 ANXA1 KRT6B ABCA12 KRT6C SPRR2B TMEM79 AKR1C3 KRT78 SPRR2G CSTA EREG KRT80 KRT14 CERS3 AQP3 SERPINB13 LIPK EPHA2 PPL FLG KRT13 TGM3 KRT24 DSG3 TGM5 EVPL KRT23 SPRR3 PKP1 TCHH SPRR2F KRT6A SFN PERP ALOX15B CDSN GRHL1 UGCG CTSV CTSL DSC2 IRF6 ZFP36 KLK12 KLF7 LIPN TXNIP PRSS8 ERRFI1 MYO6 KRT34…
GOBP_EPIDERMAL_GROWTH_FACTOR_RECEPTOR_SIGNALING_PATHWAY	0.145299145299145	0.411077555471667	0.197822021315103	0.308565365329399	1.18661505211231	116	FAM83A EREG GPRC5A AREG PIGR TGFA CEACAM1 HBEGF KIF16B PTK6 MMP9 ERRFI1 EPGN SH3KBP1 FER RHBDF1 TSG101 GAB1 BTC PTPN3 SHC1 EPS15 MVP NCF1 RHBDF2 RAB7A DAB2IP PTPRJ IFI6
GOBP_EPIDERMIS_DEVELOPMENT	4.21157940964472e-24	1.26254727542329e-20	1.27091304449619	0.584140192518143	2.56112994762159	330	S100A7 KLK5 SPRR2D KRT4 LCE3D KLK13 SPRR2E PI3 SPRR2A SCEL KLK7 TGM1 SPRR1B SPINK5 IVL SPRR1A KRTDAP CNFN SULT2B1 KRT1 ANXA1 KRT6B ABCA12 KRT6C SPRR2B TMEM79 AKR1C3 KRT78 FABP5 SPRR2G CSTA EREG KRT80 KRT14 CERS3 EMP1 AQP3 SERPINB13 LIPK EPHA2 CST6 PPL FLG KRT13 TGM3 KRT24 CRABP2 DSG3 TGM5 EVPL KRT23 SPRR3 PKP1 TCHH SPRR2F KRT6A SFN PERP ALOX15B EDAR CDSN GRHL1 GJB5 UGCG CTSV PPARD CTSL ZNF750 DSC…
GOBP_EPIDERMIS_MORPHOGENESIS	0.190553745928339	0.476352584676429	0.12563992130984	-0.429491904029045	-1.2121958920797	28	IGFBP5 FOXQ1 NGFR BCL2 FOXE1 SNAI1 SMO GLI2 NOTCH1 FGFR2
GOBP_EPINEPHRINE_TRANSPORT	0.125925925925926	0.382008440336714	0.197822021315103	0.659979731511272	1.38132300025899	7	SLC22A3 ADRA2C SLC22A1 ADRA2B
GOBP_EPITHELIAL_CELL_APOPTOTIC_PROCESS	0.0407284188264096	0.198464977174595	0.321775918075361	-0.386963632052131	-1.37248412215684	96	KRT8 CCL2 CD248 IL6 KRT18 THBS1 SFRP4 JAG2 ICAM1 DNMT3A RAMP2 KDR E2F1 ARRB2 PIAS4 ITGA4 TNF E2F2 CDH5 TERT GPER1 TNFAIP3 TIA1 SRSF6 WFS1 MAPK7 PAK4
GOBP_EPITHELIAL_CELL_CELL_ADHESION	0.36318407960199	0.666311648611289	0.110564716336619	0.404825167627692	1.05537127279069	16	PLEKHA7 CTNNA1 BVES KIFC3 JUP
GOBP_EPITHELIAL_CELL_DEVELOPMENT	0.374429223744292	0.676071280791172	0.0799858801499946	-0.266385637957956	-1.03405998922012	192	TYMS LAMB2 ACTA2 ARHGEF26 SPDEF VEZF1 PTPRS ICAM1 COL15A1 FOXA1 FOXJ1 SOX18 WNT5B CXCR4 B4GALT1 SIPA1L3 PODXL SMO PLS1 CCDC88C ST14 PALLD COL18A1 RDX GSK3A VIM S1PR2 ROCK1 NOTCH1 SHROOM3 TNF IKBKB CDH5 SPINT2 FRS2 GSK3B IFT74 ROBO4 STC1 VCL PLCB1 ASXL1 FLNA
GOBP_EPITHELIAL_CELL_DIFFERENTIATION	4.77951462101041e-22	8.68130994931784e-19	1.21254456769062	0.473048024874348	2.20644235109611	611	S100A7 RHCG KLK5 SPRR2D KRT4 LCE3D KLK13 SPRR2E PI3 SPRR2A SCEL TGM1 SPRR1B SPINK5 IVL SPRR1A CNFN SULT2B1 KRT1 ANXA1 KRT6B ABCA12 KRT6C SPRR2B TMEM79 AKR1C3 CD24 KRT78 AKR1C2 DHRS9 SPRR2G CSTA EREG CLDN1 KRT80 KRT14 CERS3 AQP3 SERPINB13 LIPK EPHA2 ADAMTSL4 PPL FLG ELF3 KRT13 UPK1B TGM3 KRT24 DSG3 FOXC2 TGM5 SERPINE1 EVPL KRT23 SPRR3 PKP1 TCHH TJP2 SPRR2F ID1 KRT6A SFN AKR1C1 TJP3 ROS1 EHF POF1B …
GOBP_EPITHELIAL_CELL_DIFFERENTIATION_INVOLVED_IN_KIDNEY_DEVELOPMENT	0.290679304897314	0.599634867706026	0.096240602328129	-0.355870477483814	-1.11601024776716	46	LAMB2 GREM1 ACTA2 LIF FOXJ1 PODXL SMO EXT1 NOTCH1 SIX2 ASXL1 YAP1 GPR4 CTNNB1 CD34
GOBP_EPITHELIAL_CELL_DIFFERENTIATION_INVOLVED_IN_PROSTATE_GLAND_DEVELOPMENT	0.542757417102967	0.794040663840643	0.0679922591544058	-0.435522021433962	-0.949212314410442	10	FOXA1 NOTCH1 FGFR2
GOBP_EPITHELIAL_CELL_FATE_COMMITMENT	0.0858585858585859	0.305105344579029	0.197822021315103	-0.603841581290171	-1.39125173905679	12	JAG2 NRP1 NOTCH1 NR2F2 PDPN DLL1
GOBP_EPITHELIAL_CELL_MATURATION	0.539800995024876	0.791535620664044	0.086794975677172	0.371701862945563	0.924515418970956	14	TMEM79 CDKN1A FEM1B
GOBP_EPITHELIAL_CELL_MORPHOGENESIS	0.181818181818182	0.46269486031795	0.127505315300183	-0.42766968718871	-1.22485527388104	29	ARHGEF26 COL15A1 SIPA1L3 CCDC88C ST14 PALLD COL18A1 SPINT2 STC1 CLIC4 HEG1 GRHL2 NOTCH4 MET PLOD3 RILPL2
GOBP_EPITHELIAL_CELL_PROLIFERATION	0.051983584131327	0.22836516487235	0.231126709673834	-0.292579517718699	-1.21882429827203	361	CCL2 ROBO1 SPARC IL6 ZNF703 SULF2 SERPINF1 LOXL2 SIX4 IGFBP5 SULF1 CXCL12 EGFR IGFBP4 THBS1 UHRF1 LGR5 SFRP1 HTRA1 COL8A2 NGFR COL8A1 WNT2 OSR2 NKX3-1 MAGED1 MMP14 HMGB1 NME1 CCL11 NF1 LAMB1 NFIB IGF2 B4GALT1 ID2 NR4A1 PRKDC ZNF580 BRCA2 SOX2 AKT3 MED1 LAMC1 PRKD1 GLI1 NR4A3 SMO RUNX3 FZD7 KDR STAT5A APLNR SUZ12 MYDGF CCND1 NRP1 NRP2 AKT1 LGR4 NOTCH1 FGFR2 ITGA4 HPN TNF NR2F2 FRS2 TWIST1 VASH1 SF…
GOBP_EPITHELIAL_CELL_PROLIFERATION_INVOLVED_IN_LUNG_MORPHOGENESIS	0.122413793103448	0.375380594277329	0.165656695205483	-0.625996939397112	-1.32070573991914	9	WNT2 NFIB FGFR2 SRSF6
GOBP_EPITHELIAL_CELL_PROLIFERATION_INVOLVED_IN_PROSTATE_GLAND_DEVELOPMENT	0.138169257340242	0.401671644350831	0.155241966228839	-0.633575536512835	-1.31162886697703	8	SERPINF1 NKX3-1 NOTCH1
GOBP_EPITHELIAL_CELL_PROLIFERATION_INVOLVED_IN_SALIVARY_GLAND_MORPHOGENESIS	0.199667221297837	0.489821927992353	0.12384217120105	-0.679796557878197	-1.24781647453876	5	NKX3-1 FGFR2 TNF
GOBP_EPITHELIAL_CILIUM_MOVEMENT_INVOLVED_IN_DETERMINATION_OF_LEFT_RIGHT_ASYMMETRY	0.558620689655172	0.803721013365462	0.065981614400873	-0.444107061447071	-0.936961042903261	9	CFAP53
GOBP_EPITHELIAL_FLUID_TRANSPORT	0.0627317862128394	0.257500907063125	0.287805130535564	0.667634062338111	1.56269092892799	10	SCNN1B SLC5A1 AHCYL1
GOBP_EPITHELIAL_MESENCHYMAL_CELL_SIGNALING	0.331103678929766	0.637414981181385	0.0919686140000427	-0.592088799956269	-1.14266092170513	6	FOXA1 SMO
GOBP_EPITHELIAL_STRUCTURE_MAINTENANCE	0.60559796437659	0.829059026432354	0.0817515582532145	0.314950465022944	0.90082427840215	24	NOD2 RBP4 MUC13 TFF2 VSIG1 SLC22A5 MUC4
GOBP_EPITHELIAL_TO_MESENCHYMAL_TRANSITION	4.15289513023687e-05	0.00102213046152907	0.557332238758646	-0.471994516837496	-1.76535724631321	137	COL1A1 IL6 ZNF703 LOXL2 GREM1 SFRP1 WNT2 FERMT2 SPRED2 HEY1 SMAD4 FOXA1 TGFB1I1 SNAI1 BAMBI PHLDB1 LEF1 CUL7 SPRY2 AKNA DLG5 BCL9L BMP7 TGFB3 TRIM28 SMAD2 SMAD7 SPRED1 HMGA2 FUZ TGFBR3L NOTCH1 VASN FGFR2 HPN FOXF2 TWIST1 GSK3B SFRP2
GOBP_EPITHELIAL_TO_MESENCHYMAL_TRANSITION_INVOLVED_IN_ENDOCARDIAL_CUSHION_FORMATION	0.128333333333333	0.386262717536814	0.158514105424824	-0.523915871632339	-1.3000704585773	16	SMAD4 SNAI1 NOTCH1 ENG NOG
GOBP_EPITHELIAL_TUBE_BRANCHING_INVOLVED_IN_LUNG_MORPHOGENESIS	0.00717103224287769	0.0601155493783522	0.407017918923954	-0.606929995998522	-1.7015478497943	26	TNC WNT2 FOXA1 SPRY2 DLG5 EXT1 FGFR2 FOXF1 TNF KRAS YAP1
GOBP_EPITHELIAL_TUBE_FORMATION	0.00477053491883376	0.0451709083375864	0.407017918923954	-0.408568186115724	-1.50648612211807	124	SOX4 SIX4 TEAD2 FZD2 GREM1 SFRP1 CTHRC1 SEMA4C PTK7 MIB1 KAT2A DVL2 FOLR1 PODXL SALL4 CEP290 ST14 BMP7 FUZ FZD3 FGFR2 KDM2B SHROOM3 SPINT2 KIF20B TWIST1 SFRP2 MED12 PRKACA TULP3 LMO4 ABL1 LRP6 MTHFD1
GOBP_EPITHELIAL_TUBE_MORPHOGENESIS	2.32819849005581e-06	9.40629842788318e-05	0.627256739718528	-0.41623307643614	-1.7064250463181	297	TNC SOX4 NTN1 SIX4 TEAD2 FZD2 GREM1 LGR5 SFRP1 WNT2 GLI3 ADAMTS12 CTHRC1 SEMA4C PTK7 RASIP1 SMAD4 PAK1 NKX3-1 BCL2 FOXA1 TIMELESS MMP14 SOX18 MIB1 TBX6 KAT2A CCL11 MICAL2 TBX2 CXCR4 HOXA11 COL4A1 DVL2 FOLR1 LEF1 LRP5 PODXL SPRY2 MED1 ADAMTS16 SALL4 CEP290 SMO ST14 DLG5 EXT1 NFATC4 BMP7 MEGF8 NKX2-5 GLI2 KDR PLXND1 FUZ NRP1 LGR4 FZD3 NOTCH1 FGFR2 KDM2B FOXF1 SHROOM3 TNF LAMA5 SIX2 SEMA3E SPINT2 KI…
GOBP_EPITHELIUM_DEVELOPMENT	8.76030406310608e-12	1.36779372501976e-09	0.875325132024659	0.338842198244039	1.63355444458351	1083	S100A7 RHCG KLK5 SPRR2D KRT4 LCE3D KLK13 SPRR2E PI3 SPRR2A SCEL TGM1 SPRR1B SPINK5 IVL SPRR1A CNFN SULT2B1 KRT1 ANXA1 KRT6B ABCA12 KRT6C SPRR2B TMEM79 AKR1C3 CALB1 CD24 KRT78 AKR1C2 DHRS9 SPRR2G CSTA EREG CLDN1 KRT80 KRT14 CERS3 EN1 AQP3 SERPINB13 LIPK EPHA2 ADAMTSL4 PPL FLG ELF3 KRT13 UPK1B TGM3 KRT24 DSG3 FOXC2 ALDH1A3 TGM5 SERPINE1 EVPL KRT23 ADM SPRR3 FLRT3 PKP1 TCHH TJP2 SPRR2F ID1 KRT6A SFN…
GOBP_EPOXIDE_METABOLIC_PROCESS	0.376558603491272	0.677335522348575	0.108394255853397	0.563395188188356	1.08492898782477	5	EPHX3 EPHX2 ALOX5
GOBP_EPOXYGENASE_P450_PATHWAY	0.636212624584718	0.847189200556353	0.0579754757571486	-0.344912921448145	-0.886385164090818	18	CYP2S1
GOBP_EQUILIBRIOCEPTION	0.988294314381271	0.999373266481758	0.0380056241581377	-0.258844924691014	-0.499539900514881	6	USH1C
GOBP_ERAD_PATHWAY	0.973886328725038	0.995063543371479	0.0347156757446657	-0.19344959102415	-0.687473522878376	94	RCN3 DERL3 USP13 FOXRED2 MAN1A1 SGTA USP14 ERLIN2 UBXN8 DERL2 DNAJC10 SDF2L1 FBXO17 UBXN6 WFS1
GOBP_ERBB2_SIGNALING_PATHWAY	0.377659574468085	0.678501661476942	0.112378519110475	0.348125191900284	1.04520174867343	31	EREG HBEGF PTK6 GAB1 NRG2 BTC SHC1 ERBB3 NRG4 PTPN12 CPNE3
GOBP_ERBB_SIGNALING_PATHWAY	0.212389380530973	0.506633525830479	0.16440575583821	0.286401412032395	1.12427080044204	137	FAM83A EREG GPRC5A AREG PIGR TGFA CEACAM1 HBEGF KIF16B PTK6 MMP9 ERRFI1 EPGN SH3KBP1 FER RHBDF1 TSG101 GAB1 NRG2 BTC PTPN3 SHC1 EPS15 MVP SH3TC2 NCF1 RHBDF2 RTN4 RAB7A DAB2IP PTPRJ IFI6
GOBP_ERK1_AND_ERK2_CASCADE	0.0282829036752566	0.155111195908428	0.352487857583619	0.286793928712504	1.22880047499455	277	S100A7 EPHA2 DUSP1 PSCA NOD2 P2RY1 ROS1 CD44 CAMK2N1 CEACAM1 PYCARD SYK NDRG2 CD36 CCL20 CFLAR MARCO RASGRP1 BMP2 CCL18 ERRFI1 EZR F2RL1 GPNMB MAPK3 IL1B TREM2 CCL17 CTSH CCL24 RGS14 TNFSF11 SIRPA RAP1A PRKCZ TNIP1 ZFP36L2 DLG1 KLF4 CD74 CCL22 CCL21 NPNT CCL26 MAP2K1 GSTP1 GBP1 EPO TNFAIP8L3 SHC1 HLA-DRB1 ACKR3
GOBP_ERROR_FREE_TRANSLESION_SYNTHESIS	0.187707641196013	0.471755505346587	0.128142916898415	-0.470408344343222	-1.25553748881382	21	RFC3 RPA1 POLD1 RFC2 RFC5 PCNA POLDIP2 UBA52
GOBP_ERROR_PRONE_TRANSLESION_SYNTHESIS	0.20265780730897	0.494407206014673	0.122679189568808	-0.464215655129105	-1.23900896937237	21	RFC3 RPA1 POLI RFC2 POLE2 RFC5 PCNA UBA52
GOBP_ERYTHROCYTE_DEVELOPMENT	0.3056	0.614131311037406	0.0940503465727813	-0.387449025158724	-1.11971216870887	30	MED1 SH2B3 KLF2 FAM210B BPGM ERCC2 SRF
GOBP_ERYTHROCYTE_HOMEOSTASIS	0.290322580645161	0.599400159957345	0.0946646223153342	-0.302238459097372	-1.09613759277971	113	INHBA DNASE2 PRMT1 CDK5RAP3 PRKDC ETS1 MED1 MFHAS1 JAK3 SH2B3 KLF2 FAM210B INHA AXL NCAPG2 THRA P4HTM BPGM RPS19 ERCC2 ACIN1 TMEM14C KAT7 SRF
GOBP_ERYTHROCYTE_MATURATION	0.520729684908789	0.779274884893954	0.0675188953767744	-0.408283868688597	-0.967237390787434	13	KLF2 FAM210B ERCC2
GOBP_ER_ASSOCIATED_MISFOLDED_PROTEIN_CATABOLIC_PROCESS	0.171186440677966	0.448429493065717	0.136490437780413	-0.561513879741143	-1.2652881941391	11	SDF2L1 UGGT1 TOR1A RNF5 BAG6 AUP1 VCP POMT2 UGGT2
GOBP_ER_NUCLEUS_SIGNALING_PATHWAY	0.411483253588517	0.701907822394115	0.0774767547848578	-0.327435446101481	-1.03885013844793	50	TP53 CCL2 AGR2 CXCL8
GOBP_ER_OVERLOAD_RESPONSE	0.106779661016949	0.345237346631374	0.176694268938498	-0.606238138367453	-1.3660676734595	11	TP53 BCL2L11 GSK3B WFS1
GOBP_ESCRT_COMPLEX_DISASSEMBLY	0.509598603839442	0.770955288655632	0.0711327399327894	-0.450642290857254	-0.982166666262818	10	CHMP7 CHMP1B
GOBP_ESTABLISHMENT_OF_BLOOD_BRAIN_BARRIER	0.127806563039724	0.385218695636923	0.161978948883402	-0.639032027645029	-1.32292490173364	8	MXRA8 LSR
GOBP_ESTABLISHMENT_OF_CELL_POLARITY	0.060882800608828	0.253351554227019	0.224966093540314	-0.35137920596153	-1.30467948137355	131	PTK7 CENPA PAK1 FOXJ1 MISP SIPA1L3 SPRY2 SAPCD2 ITGB1 NDC80 CAMSAP3 PLK1 BCAS3 CCL19 ROCK1 LLGL1 CDK5RAP2 FRMD4A FOXF1 CDH5 MAP1B KIF20B GSK3B CRK PARD3 CLASP1 NDE1 BRSK1 RNF41 KRIT1 FEZ1 ALPK2 PRKCI KIF26B MCPH1 AMOT ZW10 ROCK2
GOBP_ESTABLISHMENT_OF_CENTROSOME_LOCALIZATION	0.787931034482759	0.920776773422686	0.0497903187820785	-0.363202821727294	-0.766272199145318	9	MISP FHOD1 PARD3
GOBP_ESTABLISHMENT_OF_ENDOTHELIAL_BARRIER	0.370967741935484	0.673176208701086	0.114266502484433	0.320552975059329	1.05079041361002	47	CLDN1 TJP2 TJP3 RAPGEF3 EZR F2RL1 F11R IL1B RAP1A TJP1 ZDHHC21
GOBP_ESTABLISHMENT_OF_ENDOTHELIAL_INTESTINAL_BARRIER	0.148058252427184	0.414588830542793	0.179782316298324	0.561559311496005	1.32927574830534	11	CLDN1 TJP2 TJP3 F11R TJP1 RAP2C MYD88
GOBP_ESTABLISHMENT_OF_EPITHELIAL_CELL_APICAL_BASAL_POLARITY	0.39	0.688378473857749	0.0826646449123753	-0.428451125361276	-1.0588986345471	15	PTK7 CAMSAP3 FOXF1
GOBP_ESTABLISHMENT_OF_EPITHELIAL_CELL_POLARITY	0.258373205741627	0.565696170152095	0.103958471559957	-0.405040534186667	-1.16004488813634	29	PTK7 SIPA1L3 CAMSAP3 FRMD4A FOXF1 PARD3 CLASP1
GOBP_ESTABLISHMENT_OF_GOLGI_LOCALIZATION	0.795644891122278	0.923773917353356	0.0480220415968251	-0.374623415196248	-0.751952716002957	7	COPG1 ARHGAP21
GOBP_ESTABLISHMENT_OF_LYMPHOCYTE_POLARITY	0.938725490196078	0.984643553012528	0.0579754757571486	0.248807373924191	0.594424855704668	12	CCL21 SCRIB CYP26B1 GSN DOCK8
GOBP_ESTABLISHMENT_OF_MEIOTIC_SPINDLE_LOCALIZATION	0.557739557739558	0.803295397046725	0.0843144320642653	0.501773017107945	0.912795294499915	4	SPIRE2 SPIRE1 FMN2
GOBP_ESTABLISHMENT_OF_MITOCHONDRION_LOCALIZATION	0.136288998357964	0.398816548516863	0.152144922367565	-0.477171364908836	-1.3030493587993	24	MAP1S WASF1 MYO19 MAP1B SYBU FEZ1 SPAST
GOBP_ESTABLISHMENT_OF_MITOTIC_SPINDLE_LOCALIZATION	0.012627745186781	0.0899606808957514	0.380730400722792	-0.532998967710117	-1.55954934381364	33	CENPA MISP SPRY2 SAPCD2 ITGB1 NDC80 PLK1 NUSAP1 CDK5RAP2 KPNB1 CLASP1 NDE1 MCPH1 ZW10 PAFAH1B1
GOBP_ESTABLISHMENT_OF_MITOTIC_SPINDLE_ORIENTATION	0.0407166123778502	0.198464977174595	0.287857117255149	-0.518647662989768	-1.46382867899278	28	CENPA MISP SPRY2 SAPCD2 ITGB1 NDC80 PLK1 CDK5RAP2 NDE1 MCPH1 ZW10 PAFAH1B1
GOBP_ESTABLISHMENT_OF_ORGANELLE_LOCALIZATION	0.0650406504065041	0.262845594214907	0.204294756516886	-0.281594619309193	-1.18323226275456	405	NTN1 GEM AURKB MAP1S CENPA LMAN1 DNM1 ZBED3 MISP KIF3C TRAPPC6A NUP88 FOLR1 AP1M2 RRS1 COL7A1 NUP62 SPRY2 MYO5C SPAG5 SAPCD2 AP3D1 RAB11B ITGB1 NDC80 NR4A3 MIS12 PLK1 CHMP7 FNBP1L EML4 MYO1C CHMP1B ATM NUSAP1 WASF1 CHGA SEH1L AP3B2 AP3M2 BLK GPR143 PPP6R3 CDCA5 LLGL1 CDK5RAP2 DLGAP5 C12orf4 COPG1 ITGA4 FOXF1 WIPI1 DNM2 MYO19 MAP1B ARHGAP21 SYBU RPS15 STXBP2 SCFD1 TRAPPC12 KIF22 TRAPPC1 DYNC1I1 KP…
GOBP_ESTABLISHMENT_OF_PIGMENT_GRANULE_LOCALIZATION	0.994910941475827	1	0.0570059526582387	0.178570264628332	0.51074834820828	24	MREG MYO5A RAB27B BBS7 RAB11A MKKS DCTN2 RAB1A
GOBP_ESTABLISHMENT_OF_PLANAR_POLARITY_INVOLVED_IN_NEURAL_TUBE_CLOSURE	0.0157415876099192	0.104634437554359	0.352487857583619	-0.688213342462669	-1.58564437960288	12	FZD2 SFRP1 CTHRC1 PTK7 DVL2
GOBP_ESTABLISHMENT_OF_PLANAR_POLARITY_OF_EMBRYONIC_EPITHELIUM	0.00899437932724037	0.0706216614646443	0.380730400722792	-0.686089370986628	-1.65758232674642	14	FZD2 SFRP1 CTHRC1 PTK7 DVL2 FOXF2 SFRP2
GOBP_ESTABLISHMENT_OF_PROTEIN_LOCALIZATION	0.973655323819978	0.994963161217456	0.016356070983033	-0.19382752110259	-0.885097900344035	1837	TP53 COL1A1 CEMIP SOX4 IL6 KRT18 RCN3 OLFM2 RAMP1 SELENBP1 EGFR RAB34 ACOT2 SFRP1 NUP210 SYNDIG1 TRAM2 DERL3 MYH10 KDELR3 NGFR LTBP2 AP2B1 GLI3 MTCL1 DDX39A LMAN1 DNM1 C1QTNF3 AMN PAK1 BCL2 STEAP3 CD38 TNPO2 RPL17 KIF3C UCP2 STX1A BMP8A TFDP2 RAMP2 NUP88 DMBT1 MDFIC AP1M2 RRS1 TIMM13 SEC61G LRP5 BAG4 BRCA2 VPS26B NUP62 SGSM2 PRAF2 IFT46 CASC3 MED1 RPAIN DGKD AP3D1 RAB11B HOOK2 KPNA2 ARL5B CCT2 CA…
GOBP_ESTABLISHMENT_OF_PROTEIN_LOCALIZATION_TO_CHROMATIN	0.368067226890756	0.671162976139361	0.0862865626267245	-0.636280888968534	-1.10567526292895	4	PIH1D1 RUVBL2
GOBP_ESTABLISHMENT_OF_PROTEIN_LOCALIZATION_TO_CHROMOSOME	0.00519212377575407	0.0477845834384425	0.407017918923954	-0.613110164209984	-1.66052581660318	23	BRCA2 CCT2 WRAP53 ATM NABP2 ATR CCT6A TERT PIH1D1 ACD DKC1 RUVBL2 TERF1 CCT8 POT1 CCT7
GOBP_ESTABLISHMENT_OF_PROTEIN_LOCALIZATION_TO_ENDOPLASMIC_RETICULUM	0.886153846153846	0.962574099572433	0.0391956336118146	-0.21711824023196	-0.787292375027106	112	TRAM2 RPL17 SEC61G MAN1A1 SGTA RPS28 RPL18A RPL36 RPS15 RPS19 RPS26 SEC61A2 UBA52 SPCS3 SRP54 RPL19 RPL27 RPL23A RPL26 RPS25 HERPUD1 RYR2 SRPRB RPS16 RPL41 RPLP1 RPL23 RPS7 RPL7 RPS9 RPS5 SRP72 RPL37 RPS27A SSR3
GOBP_ESTABLISHMENT_OF_PROTEIN_LOCALIZATION_TO_MEMBRANE	0.491549295774648	0.758578658431978	0.0623861492893626	-0.239760154923004	-0.985562308537221	324	TP53 CEMIP KRT18 EGFR RAB34 TRAM2 MTCL1 AMN PAK1 BCL2 RPL17 TFDP2 TIMM13 SEC61G RAB11B CACNB3 YWHAE MYO1C GGA2 BCL2L11 EMC6 INPP5K E2F1 BMF TIMM22 ZDHHC1 BBC3 RAB3IP SGTA C2CD5 RPS28 RPL18A RPL36 RPS15 ERBB2 RPS19 EMC9 OXA1L RPS26 NMT1 SEC16A ZDHHC24 VPS37C PARD3 TIMM8B SEC61A2 AGK ZDHHC11 NACAD UBA52 GOLGA7 SSR1 SRP54 AKT2 PEX26 RPL19 ZDHHC4 PEX5 RPL27 PRKCI RPL23A RAB8A REEP2 RAB31 RPL26 VPS37D…
GOBP_ESTABLISHMENT_OF_PROTEIN_LOCALIZATION_TO_MITOCHONDRIAL_MEMBRANE	0.0189693642969119	0.11802897527871	0.352487857583619	-0.465910618550306	-1.47818849897923	50	TP53 BCL2 TFDP2 TIMM13 YWHAE BCL2L11 E2F1 BMF TIMM22 BBC3 OXA1L NMT1 TIMM8B AGK
GOBP_ESTABLISHMENT_OF_PROTEIN_LOCALIZATION_TO_ORGANELLE	0.468992248062016	0.741967312277477	0.0605092988656667	-0.231968407098716	-0.996867929128457	545	TP53 ACOT2 TRAM2 AP2B1 GLI3 LMAN1 DNM1 BCL2 TNPO2 RPL17 TFDP2 NUP88 MDFIC TIMM13 SEC61G BAG4 BRCA2 NUP62 MED1 RPAIN AP3D1 KPNA2 CCT2 WRAP53 E2F3 SMO ELAVL1 RAB23 YWHAE PIK3R1 MAN1A1 GNPTAB ZPR1 ATM TRIM28 BCL2L11 NABP2 TIMM44 E2F1 GSK3A BMF ATR PRKAA1 CCT6A TIMM50 SNF8 VPS25 GDAP1 TIMM22 BBC3 NUP188 AKT1 PKIG SAE1 NUP35 ACOT4 SGTA DNM2 CRAT TERT SIX2 ECT2 RPS28 TIMM21 NUP155 RPL18A PIH1D1 HTRA2 R…
GOBP_ESTABLISHMENT_OF_PROTEIN_LOCALIZATION_TO_PLASMA_MEMBRANE	0.93522906793049	0.983621847264065	0.0379271467108098	-0.217593234072335	-0.696801975635695	52	KRT18 RAB34 AMN
GOBP_ESTABLISHMENT_OF_PROTEIN_LOCALIZATION_TO_POSTSYNAPTIC_MEMBRANE	0.506265664160401	0.768680717190058	0.0908241419007155	0.395488677577507	0.957352004022292	13	SCRIB ARHGAP44 SNAP25 RAB11A CLSTN1 GRIP2
GOBP_ESTABLISHMENT_OF_PROTEIN_LOCALIZATION_TO_TELOMERE	0.00618276923644138	0.0539740990594175	0.407017918923954	-0.648616204847749	-1.66686646227132	18	BRCA2 CCT2 WRAP53 ATM NABP2 ATR CCT6A TERT ACD DKC1 TERF1 CCT8 POT1 CCT7
GOBP_ESTABLISHMENT_OF_PROTEIN_LOCALIZATION_TO_VACUOLE	0.984202211690363	0.998119550137135	0.0355420211253902	-0.191650817722137	-0.602922337999322	48	AP3D1 GNPTAB SNF8 VPS25 TNFAIP3 VPS37C GOSR2 VPS37D M6PR PIK3R4 GCC2 CLU VPS13C HSPA8 MON1A LAPTM5 STAM
GOBP_ESTABLISHMENT_OF_RNA_LOCALIZATION	0.00087884053193279	0.0122182362431991	0.477270815362862	-0.39844230271039	-1.5398558338867	188	NUP210 KHSRP DDX39A IGF2BP1 NUP88 RRS1 NUP62 CASC3 NOL6 EIF5A MYO1C AAAS ATM THOC1 SEH1L EIF4A3 ATR CPSF4 IGF2BP3 NUP188 POLR2D NUP35 NUP205 SRSF7 THOC6 ALKBH5 NUP155 SUPT6H U2AF2 DHX9 CPSF6 RPS15 XPO5 PNPT1 SRSF6 NUP107 SRSF3 HNRNPA1 AKAP8L NUTF2 SRSF9 UPF1 NUP153 U2AF1L4 SLBP SRSF1 CPSF2 THOC5 PARP11 XPOT DDX19B UPF2 SRSF2 NUP93 ALYREF TERF1 SMG6 KHDRBS1 NUP37 NSUN2 TNKS SIDT2 SSB RBM15B SYMPK …
GOBP_ESTABLISHMENT_OF_SISTER_CHROMATID_COHESION	0.0804020100502513	0.294728718181271	0.204294756516886	-0.696813891676584	-1.39866083416146	7	DDX11 CDCA5 MAU2
GOBP_ESTABLISHMENT_OF_SPINDLE_ORIENTATION	0.0232107512881406	0.135424791011556	0.352487857583619	-0.511510064670527	-1.4966730407344	33	CENPA MISP SPRY2 SAPCD2 ITGB1 NDC80 PLK1 LLGL1 CDK5RAP2 CLASP1 NDE1 MCPH1 ZW10 PAFAH1B1
GOBP_ESTABLISHMENT_OF_TISSUE_POLARITY	7.49373785856105e-05	0.00167897812798164	0.538434096309916	-0.474766386975577	-1.75115251648607	120	FZD2 SFRP1 GPC4 AP2B1 CTHRC1 PTK7 FZD1 DACT1 DVL2 PSME3 PSMD3 SAPCD2 MLLT3 RSPO3 ARHGEF19 PFN1 PSMB6 PSMC4 FZD7 GPC6 ARRB2 FUZ PSMD11 FZD3 FOXF2 PRICKLE2 PSMC5 SMURF2 SFRP2 PSME4 MED12 PLEKHA4 PSMB5 PSMB3 CELSR3 BRSK1 ABL1
GOBP_ESTABLISHMENT_OF_VIRAL_LATENCY	0.963793103448276	0.991488418562257	0.0405756447890657	-0.260808921950359	-0.550245246524203	9	PSIP1 XRCC5 XRCC6 BANF1
GOBP_ESTABLISHMENT_OR_MAINTENANCE_OF_BIPOLAR_CELL_POLARITY	0.514376996805112	0.774251536966441	0.0662842187012672	-0.312324066173934	-0.956430107337131	43	MTCL1 PTK7 FOXJ1 CAMSAP3 DLG5 FOXF1 PARD3 CLIC4 PRKCI SYNE4 ARF4 WNT11 IFT20 PARD3B
GOBP_ESTABLISHMENT_OR_MAINTENANCE_OF_CELL_POLARITY	0.182222222222222	0.463565663423097	0.122107920287081	-0.291821411011493	-1.14339215877248	204	RHOBTB2 DST MTCL1 PTK7 CENPA PAK1 FOXJ1 MISP RHOBTB1 RAC3 SIPA1L3 SPRY2 SAPCD2 ITGB1 NDC80 CAMSAP3 PLK1 RHOBTB3 DLG5 BCAS3 CCL19 ROCK1 LLGL1 CDK5RAP2 FRMD4A FOXF1 PARD6G CDH5 MAP1B SPINT2 KIF20B GSK3B CRK PARD3 CLASP1 NDE1 BRSK1 RNF41 RND2 KRIT1 FEZ1 ALPK2 RHOC CLIC4 PRKCI KIF26B MCPH1 AMOT ZW10 ROCK2 MAPKAP1 ARHGAP35 FLOT2 PARD6A PAFAH1B1
GOBP_ESTABLISHMENT_OR_MAINTENANCE_OF_CYTOSKELETON_POLARITY	0.765112262521589	0.908362883828093	0.0512184348540341	-0.380558573094733	-0.787832833309729	8	CAMSAP3 MAPKAP1 ARHGAP35 AQP1 KIF2C
GOBP_ESTABLISHMENT_OR_MAINTENANCE_OF_MONOPOLAR_CELL_POLARITY	0.270764119601329	0.579241065939309	0.103576326612592	-0.435723379562241	-1.16296201878998	21	PTK7 FOXJ1 CAMSAP3 FOXF1 MAP1B
GOBP_ESTABLISHMENT_OR_MAINTENANCE_OF_TRANSMEMBRANE_ELECTROCHEMICAL_GRADIENT	0.0219350477380294	0.130781396398299	0.352487857583619	0.685717245855297	1.65990284104546	13	ATP12A ATP1B1 BAK1 SLC22A1 ATP1A1 ATP4B ATP1A2
GOBP_ESTROGEN_BIOSYNTHETIC_PROCESS	0.833333333333333	0.939160401002506	0.0636424081651019	0.298370771455548	0.712836601149102	12	HSD17B2 HSD17B7 AKR1B15 HSD17B12 HSD17B11 CYP19A1
GOBP_ESTROGEN_METABOLIC_PROCESS	0.817460317460317	0.932181064066504	0.0683110858318647	0.255385573305583	0.785230966122847	34	TIPARP HSD17B2 CYP3A5 HSD17B4 HSD17B7 UGT1A7 AKR1B15 PLEKHA1 HSD17B12 CYP1A1 HSD17B11 CYP19A1
GOBP_ESTROUS_CYCLE	0.784745762711864	0.919345134613156	0.0491927521045191	-0.33945976554737	-0.764922202689484	11	NCOR2 ETS1
GOBP_ETHANOLAMINE_CONTAINING_COMPOUND_METABOLIC_PROCESS	0.896373056994819	0.967574229533007	0.0439759278026345	-0.314013645660823	-0.650071441426443	8	CHKA MOXD1 GDE1
GOBP_ETHANOL_CATABOLIC_PROCESS	0.399509803921569	0.695713404016998	0.103576326612592	0.440098965639289	1.05143895062216	12	ALDH3B2 ADH7 ALDH3B1
GOBP_ETHANOL_METABOLIC_PROCESS	0.1575	0.42891851380814	0.176694268938498	0.464859722789872	1.29163796293495	21	ALDH3B2 ADH7 ADH1B ALDH3B1 ALDH1A1 ADH1C ACSS2
GOBP_ETHANOL_OXIDATION	0.218137254901961	0.5142893453823	0.14641623786055	0.511050516582877	1.22094906106011	12	ADH7 ADH1B ALDH1A1 ADH1C ACSS2
GOBP_ETHER_BIOSYNTHETIC_PROCESS	0.986038394415358	0.999065494295026	0.0400845633477088	-0.223712625147594	-0.487577592471709	10	CHPT1
GOBP_ETHER_METABOLIC_PROCESS	0.559796437659033	0.804337822034935	0.0860347242455604	0.32479598373006	0.928984523487633	24	EPHX3 TXN LPCAT2 PLA2G7 EPHX2
GOBP_EXCITATORY_CHEMICAL_SYNAPTIC_TRANSMISSION	0.418965517241379	0.707033791705813	0.0806388495950661	-0.50371522027794	-1.06272018413765	9	SSH1 PDLIM4 PTCHD1 SHISA6 GRIN1
GOBP_EXCITATORY_SYNAPSE_ASSEMBLY	0.558966074313409	0.803832148890308	0.0628003977812234	-0.335890961057286	-0.927616475062732	25	PTPRS NLGN2 LRRC4 LRFN1
GOBP_EXCRETION	0.533692722371968	0.787664456048978	0.0919686140000427	0.28406239878643	0.94665477860207	51	SCNN1B SCNN1G ATP6V0A4 HMOX1 SLC22A18 CLDN16 ABCG2 UGT1A7
GOBP_EXECUTION_PHASE_OF_APOPTOSIS	0.0555555555555556	0.238739169215087	0.237793834423688	-0.377382587436553	-1.32349909708062	87	TP53 IL6 TOP2A DNASE2 HMGB1 CASP14 CDK5RAP3 BBC3 AKT1 FZD3 GPER1 HTRA2 FAP ACIN1 KPNB1 COLEC11 PTGIS RNF34
GOBP_EXIT_FROM_MITOSIS	0.0167951327181265	0.109121042181187	0.352487857583619	-0.582508447592562	-1.63308124993472	26	EPS8 CTDP1 CHMP7 KNTC1 CDCA5 UBE2S UBE2C NPM2 CLASP1 ANLN SPAST PPP1R9B PHB2 ZW10
GOBP_EXOCRINE_PANCREAS_DEVELOPMENT	0.432478632478633	0.716748751712034	0.0785029047348687	-0.651754779954577	-1.05418321288476	3	IGF2 SRP54
GOBP_EXOCRINE_SYSTEM_DEVELOPMENT	0.378378378378378	0.678816698206285	0.0817515582532145	-0.351658615679815	-1.05423955391132	38	NKX3-1 IGF2 POLB PLXNA1 BMP7 TGFB3 PLXND1 FGFR2 TNF LAMA5
GOBP_EXOCYST_LOCALIZATION	0.600334448160535	0.826363160945612	0.0610363728309177	-0.476163999497728	-0.918939852584717	6	TNFAIP2 EXOC3L2
GOBP_EXOCYTIC_PROCESS	0.676880222841226	0.869611524827902	0.0806388495950661	0.249496756019636	0.896655739730313	76	STX11 SYK VAMP3 VAMP8 RAB10 STXBP1 PPFIA3 STXBP3 NAPB RALB VPS45 STXBP5 SNAP47 RAB8B EXOC6B SNAP25 PLA2G3 UNC13B
GOBP_EXOCYTOSIS	5.54306467409704e-16	1.97821420000097e-13	1.02766987054358	0.39288878737371	1.87692098385473	838	S100A7 S100A9 S100A12 SLPI S100A8 CEACAM6 LCN2 SERPINB3 CDA CRISP3 KRT1 ANXA1 ABCA12 CSTB TMEM79 ECM1 FABP5 SERPINB1 S100P AOC1 STX11 SERPINE1 GM2A CTSC PIGR BST2 PKP1 CYB5R1 S100A11 P2RY1 TOR4A CD44 TMBIM1 PYGB FOLR3 CEACAM1 PRSS3 TCN1 PYCARD RAC2 CXCR2 QSOX1 ANXA3 SYK CTSD HBB CD59 RAB25 CD36 QPCT NAPRT CHIT1 AMPD3 PRSS12 HSPA6 LRG1 PYGL TOLLIP HMOX2 PPBP HLA-C PTAFR CD68 SLCO4C1 RAB6A NFASC NB…
GOBP_EXPLORATION_BEHAVIOR	0.271666666666667	0.579996591563048	0.103576326612592	-0.471180174083022	-1.16920952038369	16	NLGN2 BRINP1 EIF4A3 ITGA3 DLG4
GOBP_EXPORT_ACROSS_PLASMA_MEMBRANE	0.0812324929971989	0.297119042834313	0.266350657088526	0.405834726468205	1.36599847765925	55	ATP12A ATP1B1 SLC40A1 ABCC5 SLC22A18 DLG1 KCNE3 ATP1A1 ABCG2 ABCC2 ATP4B RALBP1 ATP1A2 SLC9A1 SLC22A5 OSCP1 SLC8A1 KCNK5
GOBP_EXTERNAL_ENCAPSULATING_STRUCTURE_ORGANIZATION	4.40051310264573e-18	2.3556889605556e-15	1.0959292864312	-0.5178449594293	-2.16130583343978	377	MMP1 COL11A1 LOXL1 MMP11 COL1A1 CREB3L1 TNC COL10A1 FN1 SPARC COL12A1 IL6 ANTXR1 SULF2 ELN MFAP2 COL1A2 VCAN MFAP4 FKBP10 COL3A1 MMP2 ITGA11 COL5A1 EMILIN1 LOXL2 ADAMTS2 EGFL6 PXDN SULF1 POSTN MFAP5 P3H4 COL5A2 AEBP1 FBLN1 LAMB2 GREM1 VCAM1 FBLN2 MMP3 SERPINH1 THBS1 MMP10 COL6A1 HTRA1 ADAM19 BMP1 FBN1 COL8A2 COL8A1 TIMP2 ADAMTS12 FBN2 ADAMTS1 COL5A3 COL6A3 MMP15 RUNX1 ICAM1 NID2 TIMP1 COL4A2 FBLN…
GOBP_EXTRACELLULAR_EXOSOME_ASSEMBLY	0.175308641975309	0.453599384527516	0.165656695205483	0.609110960967782	1.27485578711334	7	SDC1 TSG101 PDCD6IP SDC4 SDCBP
GOBP_EXTRACELLULAR_MATRIX_ASSEMBLY	0.00183678979831734	0.0221137689052037	0.45505986738723	-0.539159383633829	-1.66594716548175	44	ANTXR1 COL1A2 MFAP4 FKBP10 EMILIN1 PXDN LAMB2 FBLN5 PHLDB1 LAMB1 RAMP2 LTBP3 LAMB3 NOTCH1 MYH11
GOBP_EXTRACELLULAR_MATRIX_CELL_SIGNALING	0.623441396508728	0.83927955632188	0.0791316651768349	0.453535509504185	0.87337242416146	5	NTN4 FER NDP
GOBP_EXTRACELLULAR_MATRIX_CONSTITUENT_SECRETION	0.51864406779661	0.777702582288304	0.0687943095604775	-0.43477659968826	-0.979704542525464	11	CREB3L1 NOTCH1
GOBP_EXTRACELLULAR_MATRIX_DISASSEMBLY	0.04375	0.206966616745797	0.271288554688953	-0.410688252382461	-1.40671490063735	75	MMP1 MMP11 IL6 MMP2 MMP3 MMP10 HTRA1 BMP1 TIMP2 MMP15 TIMP1 MMP14 CTSK ETS1 DDR2 LAMC1 A2M SCUBE3 SH3PXD2B MMP19 ADAMTS4 HPN MMP13 FAP LCP1 BSG
GOBP_EXTRACELLULAR_REGULATION_OF_SIGNAL_TRANSDUCTION	0.0267567590799384	0.149147289642691	0.352487857583619	-0.689052860183941	-1.55267835860164	11	GREM1 FBN1 FBN2 ZNF653
GOBP_EXTRACELLULAR_TRANSPORT	0.567092651757189	0.809805184085054	0.0615706755421678	-0.321845733666522	-0.933538744076536	31	CFAP53 DNAAF2 TTLL1 SPA17 STK36 TTC25 ARRDC1 WWP2 CCDC40 DAW1
GOBP_EXTRACELLULAR_VESICLE_BIOGENESIS	0.3375	0.643202479338843	0.115734447701689	0.39404451989802	1.09487407928612	21	SDC1 SMPD3 TSG101 ARRDC4 PDCD6IP SDC4 RAB7A SDCBP RAB11A
GOBP_EXTRAEMBRYONIC_MEMBRANE_DEVELOPMENT	0.182579564489112	0.464080904210158	0.130777137971974	-0.634881119272495	-1.27434795213177	7	HTRA1 BMP7 E2F7
GOBP_EXTRINSIC_APOPTOTIC_SIGNALING_PATHWAY	0.608888888888889	0.831724055304097	0.0546808488785442	-0.238989360924937	-0.936389692464535	204	KRT8 KRT18 INHBA THBS1 SFRP1 ICAM1 BRCA1 BCL2 TNFRSF10B PSME3 DEPTOR PRDX2 PIK3R1 BCL2L11 FADD GABARAP GSK3A CD27 BCL2L12 ITM2C TMC8 CD70 PARP2 AKT1 ZMYND11 TNF TERT GPER1 HTRA2 GSK3B SFRP2 DAPK3 TNFAIP3 MAPK7 TRAF2 RNF41 NOS3 KITLG SIVA1 TIMP3 RNF34 YAP1 DAXX SH3RF1
GOBP_EXTRINSIC_APOPTOTIC_SIGNALING_PATHWAY_VIA_DEATH_DOMAIN_RECEPTORS	0.588785046728972	0.820341273257761	0.0585937568945671	-0.270258758413803	-0.9316910093486	77	THBS1 SFRP1 ICAM1 BRCA1 BCL2 TNFRSF10B PIK3R1 FADD GABARAP TMC8 TNF GSK3B SFRP2 TNFAIP3 TRAF2 NOS3 TIMP3 RNF34 DAXX
GOBP_EYELID_DEVELOPMENT_IN_CAMERA_TYPE_EYE	0.277966101694915	0.586573827721397	0.103197466945307	-0.518775991977494	-1.16898470676187	11	INHBA OSR2 TWIST1 SRF TFAP2A
GOBP_EYE_MORPHOGENESIS	0.000862957871717137	0.0120548700271838	0.477270815362862	-0.431469470522318	-1.61086559837226	135	MFAP2 THY1 COL5A1 SDK1 MFAP5 COL5A2 NAGLU NTRK2 FBN1 COL8A2 COL8A1 WNT2 GLI3 FBN2 BCL2 OBSL1 GDF11 TBX2 NF1 LRP5 ZHX2 CEP290 CDON BMP7 TSKU EFEMP1
GOBP_EYE_PHOTORECEPTOR_CELL_DEVELOPMENT	0.105263157894737	0.342402229532164	0.172324344900946	-0.471175660640291	-1.34945732687617	29	THY1 NAGLU NTRK2 CEP290
GOBP_EYE_PHOTORECEPTOR_CELL_DIFFERENTIATION	0.272151898734177	0.580438103738545	0.10027910675413	-0.37478720650682	-1.13237785148696	40	THY1 NAGLU NTRK2 CEP290
GOBP_EYE_PIGMENTATION	0.673267326732673	0.868072213079953	0.0747385227439092	0.403647129880041	0.811281672967082	6	SPNS2 IHH ATP6AP2
GOBP_FACE_DEVELOPMENT	0.407348242811502	0.700460722477064	0.0780892306943345	-0.334333201440224	-1.02382869068361	43	COL1A1 MMP2 LEF1 TGFB3 MYH3 HOXB3 SRF LRP6 SGPL1 PTPN11 NOG CRISPLD1 GRHL2 PDGFRA ARID5B CRISPLD2
GOBP_FACIAL_NERVE_MORPHOGENESIS	0.966841186736475	0.992801079975656	0.0409883873374721	-0.254774007221196	-0.555275309041344	10	NRP2 SIX1 PLXNA4
GOBP_FARNESYL_DIPHOSPHATE_METABOLIC_PROCESS	0.114713216957606	0.360844388450227	0.208955027549354	0.727191554541984	1.40035132312878	5	HMGCS1 FDPS GGPS1 FDFT1
GOBP_FAS_SIGNALING_PATHWAY	0.0822942643391521	0.299395322373677	0.248911114434702	0.740760895773406	1.42648177641681	5	TMBIM1 ZDHHC7
GOBP_FATTY_ACID_ALPHA_OXIDATION	0.430051813471503	0.715557383103557	0.0793434960134973	-0.507989439420201	-1.05164037192827	8	HACL1 SLC27A2 ILVBL PEX13
GOBP_FATTY_ACID_BETA_OXIDATION	0.287671232876712	0.597342321918626	0.133554954557592	0.307377023807706	1.09582622277699	72	ETFDH PPARD ACAT2 AUH ECHDC2 IRS2 ABCD3 HSD17B4 ACADM ETFB PPARA ACAA1 SCP2 SESN2 ACOX3 CROT CPT2 TYSND1 HADH ACOX1 CPT1B ECHS1
GOBP_FATTY_ACID_BETA_OXIDATION_USING_ACYL_COA_DEHYDROGENASE	0.593368237347295	0.822532092245613	0.0636424081651019	-0.420873833717386	-0.91728685604076	10	GCDH IVD
GOBP_FATTY_ACID_BETA_OXIDATION_USING_ACYL_COA_OXIDASE	0.189054726368159	0.473711349637636	0.159646701919906	0.493468663361624	1.25580967147923	15	HSD17B4 ACAA1 SCP2 ACOX3 CROT ACOX1 EHHADH ABCD1
GOBP_FATTY_ACID_BIOSYNTHETIC_PROCESS	7.55377386146037e-05	0.00168846908596215	0.538434096309916	0.444174525050525	1.76260065435651	144	ANXA1 PTGS1 AKR1C3 FABP5 MGLL ELOVL7 ELOVL4 PDK4 ALOX15B CEACAM1 GSTM2 PLA2G4F ADIPOR1 LIPH ALOXE3 INSIG1 ELOVL1 TRIB3 GSTM4 ACOT7 HPGD PNPLA8 ACSL3 FA2H IL1B ABCD3 SCD APOC1 FADS6 CD74 ALOX12B LTA4H GSTP1 ACSS2 WDTC1 PRKAA2 QKI CYP2E1 ELOVL6 EPHX2 LIAS MID1IP1 ERLIN1 PLP1
GOBP_FATTY_ACID_CATABOLIC_PROCESS	0.346590909090909	0.651886421611676	0.122679189568808	0.277752981048285	1.04559264202816	101	ETFDH PPARD ADTRP ACAT2 AUH ECHDC2 SLC27A4 IRS2 ABCD3 HSD17B4 ACADM ETFB PPARA ACAA1 SCP2 LPIN3 SESN2 ACOX3 CROT LPIN1 CPT2 AIG1 PHYH TYSND1 HADH ACOX1 CPT1B ECHS1
GOBP_FATTY_ACID_DERIVATIVE_BIOSYNTHETIC_PROCESS	0.0921409214092141	0.317275504480292	0.245041785430996	0.39152864108439	1.30812495041302	52	ELOVL7 ACSL5 ELOVL4 ALOX15B GGT6 ACSL1 ELOVL1 HPGD ACSL3 BDH1 SCD
GOBP_FATTY_ACID_DERIVATIVE_CATABOLIC_PROCESS	0.0864442760415871	0.306677693156769	0.287805130535564	0.572034983039884	1.49128398234079	16	ACOT7 HPGD BDH1 CYP4F11 CYP4F3 CYP4F12 NUDT7 ABCD1 FITM2 CYP4F2
GOBP_FATTY_ACID_DERIVATIVE_METABOLIC_PROCESS	0.00864494725622914	0.0686330055209844	0.380730400722792	0.440679804251776	1.5641671425884	71	ELOVL7 THEM5 ACSL5 ELOVL4 ALOX15B GGT6 PTGR1 ACSL1 ELOVL1 ACOT7 HPGD DGAT1 ACSL3 BDH1 SCD HSD17B4 CYP4F11
GOBP_FATTY_ACID_ELONGATION	0.0781990521327014	0.289995660150317	0.248911114434702	0.653336195944688	1.47330690949421	9	ELOVL7 ELOVL4 ELOVL1 ELOVL6
GOBP_FATTY_ACID_ELONGATION_SATURATED_FATTY_ACID	0.111111111111111	0.353747757953365	0.211400189384923	0.676969267558295	1.41688172393638	7	ELOVL7 ELOVL4 ELOVL1 ELOVL6
GOBP_FATTY_ACID_HOMEOSTASIS	0.756218905472637	0.90311251486968	0.069119845655101	0.316305673522653	0.786731252736586	14	GOT1 DGAT1 PRKAA2 DGAT2
GOBP_FATTY_ACID_METABOLIC_PROCESS	4.23607610706847e-06	0.000155623884237376	0.610526878385931	0.379861404294661	1.67501022297313	352	ANXA1 PTGS1 AKR1C3 AKR1C2 FABP5 MSMO1 MGLL ADH7 ELOVL7 THEM5 AKR1C1 ACSL5 ELOVL4 PDK4 ALOX15B CEACAM1 GSTM2 ETFDH PLA2G4F PPARD PLA2G2F PTGR1 CD36 ADIPOR1 PLA2G4D CES2 LIPH ALOXE3 INSIG1 ACSL1 ADTRP ELOVL1 TRIB3 ACAT2 GSTM4 ACOT7 CES1 HPGD AUH ECHDC2 PNPLA8 PPARGC1A ACSL3 FA2H MAPK3 ACOT11 IL1B SLC27A4 IRS2 FABP3 ABCD3 CRYL1 SCD HSD17B4 DAGLA ACADM ETFB CAV1 PPARA ACAA1 ABHD5 CYP4F11 APOC1 FADS6 …
GOBP_FATTY_ACID_OMEGA_OXIDATION	0.114713216957606	0.360844388450227	0.208955027549354	0.728391500655472	1.40266205696117	5	ADH7 CYP24A1
GOBP_FATTY_ACID_TRANSMEMBRANE_TRANSPORT	0.53929539295393	0.791336137541503	0.0916795246008379	0.28591209562296	0.942408233758542	48	ACSL5 CD36 ACSL1 SLC2A1 SLC25A20 IRS2 ABCD3 PRKAA2 CPT2 PER2 SLC7A11 MID1IP1 ATP1A2 CPT1B
GOBP_FATTY_ACID_TRANSPORT	0.0038636479937429	0.03894567570828	0.431707695803346	0.385661996685106	1.51042462195119	134	FABP4 ANXA1 FABP5 ACSL5 PLA2G4F PPARD PLA2G2F SYK CD36 ACSL1 SLC2A1 PNPLA8 STXBP1 ACSL3 IL1B SLC25A20 SLC27A4 IRS2 FABP3 ABCD3 TNFSF11 PPARA PLIN2 PPFIA3 BDKRB2 CROT SLC38A2 PLA2R1 PRKAA2 CPT2 PLA2G2D PER2 SLC7A11 MID1IP1 FIS1 SNAP25 ATP1A2 PLA2G3 CPT1B UNC13B RAB3GAP1 VAMP2
GOBP_FATTY_ACYL_COA_BIOSYNTHETIC_PROCESS	0.172680412371134	0.450453654895741	0.170932335370056	0.419159477435062	1.24462234533503	28	ELOVL7 ACSL5 ELOVL4 ACSL1 ELOVL1 ACSL3 SCD
GOBP_FATTY_ACYL_COA_METABOLIC_PROCESS	0.0274748874598601	0.152175642381566	0.352487857583619	0.489294037258735	1.53128422438029	38	ELOVL7 THEM5 ACSL5 ELOVL4 ACSL1 ELOVL1 ACOT7 DGAT1 ACSL3 SCD HSD17B4
GOBP_FAT_CELL_DIFFERENTIATION	0.156862745098039	0.427649269966262	0.134273452883202	-0.297405786483327	-1.15893805658555	199	MMP11 IL6 SFRP1 CCDC3 FERMT2 MEDAG MEX3C C1QTNF3 TMEM64 SULT1E1 WNT5B TGFB1I1 NR4A1 TRIM32 LRP5 RARRES2 CCDC71L ZBTB7C MED1 JDP2 NR4A3 FOXO1 BMP7 ANKRD26 CARM1 E2F1 TRIB2 CCND1 ZADH2 HMGA2 FLCN TRIO AKT1 AAMDC CLIP3 TNF GPER1 ATAT1 SFRP2 ATF5 NR4A2 ASXL2 PLCB1 ASXL1 SAV1 DLK2 LRP3 GPS2 YAP1 SMAD6 IL11 SLC2A4 ZFPM2
GOBP_FAT_CELL_PROLIFERATION	0.180904522613065	0.46154517267187	0.131457611642763	-0.635593181482887	-1.27577721974119	7	PID1 E2F3 E2F1
GOBP_FAT_PAD_DEVELOPMENT	0.376558603491272	0.677335522348575	0.108394255853397	0.564495771242723	1.0870483784128	5	ARRDC3 DGAT2
GOBP_FAT_SOLUBLE_VITAMIN_BIOSYNTHETIC_PROCESS	0.235489220563847	0.537489616386761	0.112378519110475	-0.501205441621509	-1.18737153431894	13	SNAI1 PLTP TNF
GOBP_FAT_SOLUBLE_VITAMIN_METABOLIC_PROCESS	0.884984025559105	0.962140100029407	0.0409883873374721	-0.244163559710096	-0.747702162315256	43	SNAI1 PLTP RBP1 PIAS4 TNF VDR CYP26A1 LGMN VKORC1
GOBP_FC_EPSILON_RECEPTOR_SIGNALING_PATHWAY	0.898591549295775	0.968559410828651	0.0667426134241917	0.211110348073858	0.807335627825461	109	SYK JUN FBXW11 BTRC BCL10 PSMB9 MAPK3 FER SKP1 FCER1A FOS TAB2 PSMA5 MAPK9 MAP3K1 TRAF6 SHC1 TEC PLCG2 CALM1 RAC1 TAB3 PSMC2 CHUK
GOBP_FC_RECEPTOR_MEDIATED_STIMULATORY_SIGNALING_PATHWAY	0.654743390357698	0.857937641233634	0.0535669384770951	-0.258884684954339	-0.899726115923513	82	PAK1 WIPF1 NR4A3 MYO1C PIK3R1 VAV2 BLK LIMK1 YES1 CRK ABI1 ABL1 PIK3R2 WIPF2 ARPC1B LYN RAPGEF1 PIK3CA
GOBP_FC_RECEPTOR_SIGNALING_PATHWAY	0.625	0.840265943133913	0.0860347242455604	0.23131427251572	0.947121489772331	173	PIGR SYK JUN FBXW11 BTRC BAIAP2 BCL10 PSMB9 MAPK3 FER SKP1 FCER1A CD200R1 WASL RAP1A ARPC5 FGR FOS TAB2 PSMA5 MAPK9 NCKAP1 MAP3K1 ACTG1 TRAF6 SHC1 TEC PLCG2 ARPC2 CALM1 RAC1 CD47 TAB3 PRKCE PLD2 CYFIP2 PSMC2 CHUK PTPRJ
GOBP_FEAR_RESPONSE	0.821543408360129	0.934657620334722	0.0446854397644147	-0.267493821023973	-0.782684091949365	33	BCL2 ASIC1 BRINP1 EXT1
GOBP_FEEDING_BEHAVIOR	0.339779005524862	0.64554296554703	0.122107920287081	0.297662361828045	1.05653511112725	71	EN1 LEPR NMU P2RY1 GAL ACE2 USP46 FOS DMBX1
GOBP_FEMALE_GAMETE_GENERATION	0.093167701863354	0.31930626215871	0.181383128498408	-0.351243363341685	-1.26289802325441	105	INHBA LGR5 TOP2A TNFAIP6 ADAMTS1 M1AP TRIP13 CCNB2 BCL2 ETV6 AMH BRCA2 TAF4B PLK1 ATM MMP19 PLD6
GOBP_FEMALE_GENITALIA_DEVELOPMENT	0.507462686567164	0.769133513574444	0.0902635484340068	0.371139714681611	0.967553957581346	16	RBP4 BAK1 SRD5A1 LHX1 ESR1
GOBP_FEMALE_MEIOSIS_CHROMOSOME_SEGREGATION	0.189915966386555	0.475154468397274	0.128142916898415	-0.721330862587581	-1.25346793370331	4	PLK1 TTK MLH1
GOBP_FEMALE_MEIOSIS_I	0.208981001727116	0.501909347041778	0.123257226381337	-0.59464288506999	-1.2310304433361	8	TRIP13 CCNB2 AURKA CDC25B FBXO5 UBB
GOBP_FEMALE_MEIOTIC_NUCLEAR_DIVISION	0.431118314424635	0.716014672012284	0.0758886900606117	-0.380241556185966	-1.02983274042724	23	TOP2A TRIP13 CCNB2 PLK1 ATM TTK MLH1
GOBP_FEMALE_SEX_DIFFERENTIATION	0.0559006211180124	0.239475088625184	0.237793834423688	-0.368662024753305	-1.32552694485221	105	INHBA SFRP1 ADAMTS1 ICAM1 COL9A3 SMAD4 BCL2 MMP14 AMH SLIT3 BRCA2 ZFP42 ATM MMP19 ARRB2 PCYT1B INHA AXL FANCG NR5A1 NUP107 PTPRN KITLG FOXC1 STAT5B ZFPM2 SLIT2 PHB SGPL1 LEP MERTK TAF4 SOD1 PDGFRA VGF ARID5B DMC1 ZNF830 DMRTA1 BAX
GOBP_FERTILIZATION	0.926717557251908	0.979727004207142	0.0367619553883609	-0.206300928440321	-0.778008442729097	145	TDRD12 SMAD4 HOXA11 B4GALT1 FOLR1 MST1R CCT2 AAAS PCSK4 CACNA1H FETUB NR2F2 ADCY3 UBXN8 NPM2 CDK1 TEX11 PLCB1 TARBP2 RNASE10 MFGE8 SPA17 CLIC4 FUT10 CCT8 HVCN1 TSSK4 PLB1 SYT8 CCT7 ABHD2 SERPINA5 ATP8B3 BAX
GOBP_FEVER_GENERATION	0.398601398601399	0.69458493988794	0.100633389423036	0.45377217574646	1.06211726279447	10	IL1A IL1B TNFSF11
GOBP_FIBRINOLYSIS	0.0459393434278694	0.212224953290521	0.321775918075361	0.549850126148171	1.52689263287876	22	THBD KRT1 SERPINB2 SERPINE1 USF1
GOBP_FIBROBLAST_ACTIVATION	0.794066317626527	0.9235149002874	0.0499913914024592	-0.350698875136871	-0.764341811772849	10	PDGFRB
GOBP_FIBROBLAST_APOPTOTIC_PROCESS	0.0233761220993865	0.136177494810612	0.352487857583619	-0.599850077416076	-1.57540257345484	20	TP53 SFRP1 IER3IP1 BCL2L11 XRCC2 CHD8 MYC PIK3CA
GOBP_FIBROBLAST_GROWTH_FACTOR_PRODUCTION	0.506688963210702	0.768838090990187	0.0692836467392548	-0.518965719764387	-1.00154207903129	6	HEG1 ROCK2 PTGS2 WNT11
GOBP_FIBROBLAST_GROWTH_FACTOR_RECEPTOR_SIGNALING_PATHWAY	0.00218209854128459	0.0254251806832421	0.431707695803346	-0.456229914865899	-1.61815804468689	96	CREB3L1 SULF2 SULF1 THBS1 SHISA2 NGFR SMOC2 FGFRL1 SPRED2 SPRY2 POLR2I GTF2F1 FGF19 EXT1 HNRNPM POLR2E FRS3 SPRED1 FUZ POLR2D FGFR2 FGFBP3 FRS2 TIA1 PTBP1 HNRNPA1 CBL SHCBP1 FIBP FGF1 RBFOX2 CEP57 SPRY4 POLR2K PTPN11
GOBP_FIBROBLAST_MIGRATION	0.394321766561514	0.690998791274927	0.0791316651768349	-0.342045538574474	-1.04147030591261	41	THBS1 PAK1 BAG4 ITGB1 DDR2 AKT1 GNA12 RCC2 MTA2 SGPL1 HAS1 PRR5L WDPCP ARID5B DMTN
GOBP_FIBROBLAST_PROLIFERATION	0.00290870163877562	0.0315018272135894	0.431707695803346	-0.468763575808753	-1.61466486937328	76	TP53 FN1 SFRP1 NGFR WNT2 CDC6 BMI1 SPHK1 PDGFRB CDK4 NF1 PRKDC TRIM32 DDR2 E2F1 FBXO4 TP53INP1 DHX9 PAWR MYC MED25 CTC1 NLRC3 CTNNB1 PEX2
GOBP_FILOPODIUM_ASSEMBLY	0.839258114374034	0.941656665770512	0.0419081748591401	-0.239612801929333	-0.790707302788213	60	FNBP1L PIK3R1 FXR2 BCAS3 TGFB3 S1PR2 NRP1 RHOQ DPYSL3 SRF PPP1R16B PALM FGD6 PPP1R9B
GOBP_FLAVIN_CONTAINING_COMPOUND_METABOLIC_PROCESS	0.371158392434988	0.673176658706698	0.105920292736253	0.484398736846952	1.07047458827059	8	SLC52A3 ACP5 RFK
GOBP_FLAVONE_METABOLIC_PROCESS	0.0424813744867978	0.203565640083955	0.321775918075361	0.859176542994808	1.56296229341015	4	UGT1A10 PPARGC1A UGT1A7
GOBP_FLAVONOID_GLUCURONIDATION	0.0378681206578235	0.189834535297698	0.321775918075361	0.835909242943602	1.6097087583875	5	UGT1A10 UGT1A6 UGT1A7
GOBP_FLAVONOID_METABOLIC_PROCESS	0.0652680652680653	0.263267769188114	0.271288554688953	0.652884878812093	1.52816840138575	10	UGT1A10 PPARGC1A UGT1A6 UGT1A7
GOBP_FLOOR_PLATE_DEVELOPMENT	0.400335008375209	0.696410349643892	0.0815265143256594	-0.532586357704364	-1.06901955920755	7	GLI2 CHRD DZIP1L
GOBP_FLUID_TRANSPORT	0.0746666666666667	0.284850767795028	0.271288554688953	0.485762570583055	1.43157975242343	29	SCNN1B AQP3 SLC5A1 HAS2 AHCYL1 AQP9
GOBP_FOAM_CELL_DIFFERENTIATION	0.119047619047619	0.368678669815033	0.211400189384923	0.432434438826029	1.32960099424978	34	IL18 ALOX15B CD36 STAT1 PPARA ABCA5 MAPK9 ABCG1 SOAT1 PLA2G3 PRKCH PPARG NFKB1
GOBP_FOCAL_ADHESION_ASSEMBLY	0.436619718309859	0.717901855003735	0.0734381410838857	-0.290646527257223	-1.01380731276234	85	THY1 GREM1 THBS1 SFRP1 FERMT2 BCL2 MMP14 CAMSAP3 COL16A1 BCAS3 KDR ROCK1 NRP1 DAPK3 LIMS1 VCL CLASP1 ABL1 AJUBA ACVRL1 LIMCH1 RCC2 ROCK2 TRIP6 PTPRK LRP1
GOBP_FOLATE_IMPORT_ACROSS_PLASMA_MEMBRANE	0.287853577371048	0.597342321918626	0.0999276973731092	-0.635683685960158	-1.16684406054132	5	FOLR1 SLC19A1
GOBP_FOLATE_TRANSMEMBRANE_TRANSPORT	0.118729096989967	0.36813728024819	0.165656695205483	-0.684284385588283	-1.32058743013293	6	FOLR1 SLC25A32 SLC19A1
GOBP_FOLIC_ACID_CONTAINING_COMPOUND_BIOSYNTHETIC_PROCESS	0.162348877374784	0.435165830288026	0.142056643575821	-0.614850712950222	-1.27286471385181	8	FPGS ATIC GART MTHFD1 DHFR
GOBP_FOLIC_ACID_CONTAINING_COMPOUND_METABOLIC_PROCESS	0.00148850476313023	0.0186704584891708	0.45505986738723	-0.653100164381107	-1.80364029576482	25	ALDH1L2 TYMS MTHFD2 FOLR1 FPGS SHMT1 ATIC GART SLC25A32 GGH SLC19A1 MTHFD1 DHFR MTHFD2L SHMT2
GOBP_FOLIC_ACID_METABOLIC_PROCESS	0.0048908593728818	0.0459042524358956	0.407017918923954	-0.655437054118834	-1.68439523322895	18	ALDH1L2 MTHFD2 FOLR1 FPGS SHMT1 SLC25A32 SLC19A1 MTHFD1 DHFR MTHFD2L SHMT2
GOBP_FOLIC_ACID_TRANSPORT	0.777777777777778	0.915798201972593	0.0652353056017703	0.335256308961587	0.740884176612053	8	FOLR3 SLC19A2
GOBP_FOLLICLE_STIMULATING_HORMONE_SECRETION	0.0551839464882943	0.23761912493911	0.248911114434702	-0.737863996548742	-1.42398970298322	6	INHBA SMAD4 INHA
GOBP_FOREBRAIN_CELL_MIGRATION	0.139020537124803	0.403364078777326	0.147331213699377	-0.400919940927091	-1.26127084145694	48	ROBO1 CXCL12 GLI3 CXCR4 LAMB1 AXL SRF SLIT2 NR2E1 ARL13B PAFAH1B1 MBOAT7 PEX13
GOBP_FOREBRAIN_DEVELOPMENT	0.00935677748126458	0.0728186592246495	0.380730400722792	-0.330311160434864	-1.35912600194114	319	ROBO1 COL3A1 DMRTA2 CXCL12 RTN4RL1 INHBA NTRK2 GLI3 PTPRS WDR62 CNTNAP2 IGF2BP1 NME1 KAT2A TACC1 NF1 OTX1 CXCR4 LAMB1 RAC3 NFIB LEF1 ETS1 SOX2 AKNA KDM6B GLI1 SMO CDON EXT1 TSKU TACC3 GLI2 E2F1 XAB2 XRCC1 PAX5 NRP2 NRGN NOTCH1 FGFR2 KDM2B AXL NR2F2 ATIC SIN3A HTRA2 C21orf91 FRS2 GSK3B ATAT1 ATF5 DLX1 NR4A2 GART CRK KIRREL3 XRN2 PLCB1 TOX KRAS FLNA SRF NDE1 KDM1A LRP6 TMEM14B CNP METTL3 PRKG1 SCT …
GOBP_FOREBRAIN_DORSAL_VENTRAL_PATTERN_FORMATION	0.177777777777778	0.45767884659738	0.134273452883202	-0.776167443101489	-1.25541494143288	3	GLI3
GOBP_FOREBRAIN_GENERATION_OF_NEURONS	0.133971291866029	0.395216629360343	0.151148761385484	-0.397673865583328	-1.26169464924186	50	ROBO1 INHBA GLI3 LEF1 NRP2 FGFR2 ATF5 DLX1 METTL3 DLX2 SLIT2 SALL1 NR2E1
GOBP_FOREBRAIN_MORPHOGENESIS	0.00475711022817009	0.0450722662516065	0.407017918923954	-0.791055924368954	-1.6689412266413	9	NF1 OTX1 SMO
GOBP_FOREBRAIN_NEURON_DEVELOPMENT	0.252873563218391	0.559704937844132	0.107140237276725	-0.43453944463815	-1.18663102262417	24	ROBO1 NRP2 FGFR2 ATF5
GOBP_FOREBRAIN_NEURON_FATE_COMMITMENT	0.0773067331670823	0.288533521773256	0.257206466468838	0.746328083728147	1.43720249913401	5	BCL11B ASCL1
GOBP_FOREBRAIN_RADIAL_GLIAL_CELL_DIFFERENTIATION	0.0468227424749164	0.214560099956136	0.271288554688953	-0.751719915611964	-1.45072997783561	6	GLI3 LEF1 METTL3
GOBP_FOREBRAIN_REGIONALIZATION	0.313333333333333	0.62105167590702	0.0949751525905595	-0.456947691701834	-1.1338923427644	16	DMRTA2 GLI3
GOBP_FOREBRAIN_VENTRICULAR_ZONE_PROGENITOR_CELL_DIVISION	0.756302521008403	0.903140414865755	0.0504983044100709	-0.452864841834145	-0.786950326101982	4	FGFR2
GOBP_FOREGUT_MORPHOGENESIS	0.616580310880829	0.835767976107139	0.0613026075396207	-0.439104792328177	-0.909035289486626	8	SMAD2 NOTCH1 FOXF1
GOBP_FORELIMB_MORPHOGENESIS	0.558201058201058	0.803576839630074	0.0883594442500905	0.302458554630729	0.929965698495528	34	EN1 CRABP2 HOXD10 SHH
GOBP_FORMATE_METABOLIC_PROCESS	0.975247524752475	0.995639909311732	0.0566484183613995	0.265979500172751	0.53458646897657	6	HAL MTHFS
GOBP_FORMATION_OF_CYTOPLASMIC_TRANSLATION_INITIATION_COMPLEX	0.830845771144279	0.938473795303812	0.0645031249656493	0.279450378858457	0.728521657252605	16	EIF3M EIF2S2 EIF3K EIF3H EIF3E EIF3F EIF3D EIF3A
GOBP_FORMATION_OF_EXTRACHROMOSOMAL_CIRCULAR_DNA	0.0243111551527151	0.139724978471779	0.352487857583619	-0.629535032203042	-1.55586891138929	15	WRN BLM NBN DNA2 EXO1 XRCC5 TERF1 SMARCAL1 ERCC1 XRCC3
GOBP_FORMATION_OF_PRIMARY_GERM_LAYER	0.000408546964873423	0.00667798304960494	0.49849310876659	-0.473057097391472	-1.7038629792467	106	COL11A1 FN1 COL12A1 MMP2 COL5A1 COL5A2 INHBA COL6A1 COL8A1 MMP15 COL4A2 MMP14 SNAI1 TBX6 LAMB1 HOXA11 LAMA3 LEF1 COL7A1 SOX2 ITGB1 KDM6B DUSP4 BMP7 FZD7 SMAD2 LAMB3 HMGA2 FGFR2 ITGA4 FOXF1 ITGA3 SIX2 SFRP2
GOBP_FORMATION_OF_TRANSLATION_PREINITIATION_COMPLEX	0.755244755244755	0.902668338757965	0.065981614400873	0.320529008307234	0.750242987881485	10	MCTS1 EIF2S2 DHX29
GOBP_FREE_UBIQUITIN_CHAIN_POLYMERIZATION	0.752508361204014	0.901502638275337	0.0504983044100709	-0.407923607016838	-0.787244016123205	6	UBE2S UBE2C RNF135
GOBP_FRUCTOSE_1_6_BISPHOSPHATE_METABOLIC_PROCESS	0.26303317535545	0.570730206340886	0.129442887745046	0.53687082434171	1.21067147345906	9	FBP1 ALDOA ALDOC PFKP
GOBP_FRUCTOSE_2_6_BISPHOSPHATE_METABOLIC_PROCESS	0.461916461916462	0.737896703194387	0.0949751525905595	0.555110099614905	1.00982290713504	4	PFKFB2 PFKFB4
GOBP_FRUCTOSE_6_PHOSPHATE_METABOLIC_PROCESS	0.0234216331403348	0.136336644326399	0.352487857583619	0.69175297924345	1.63745919674386	11	FBP1 HK2 GFPT2 TALDO1 HK3
GOBP_FRUCTOSE_CATABOLIC_PROCESS_TO_HYDROXYACETONE_PHOSPHATE_AND_GLYCERALDEHYDE_3_PHOSPHATE	0.594594594594595	0.823096565168447	0.0808589150280032	0.475550995729149	0.865093770283255	4	ALDH1A1 ALDOB
GOBP_FRUCTOSE_METABOLIC_PROCESS	0.0482455945329304	0.218310562986631	0.321775918075361	0.626312647769871	1.55779606637208	14	FBP1 PFKFB2 ALDH1A1 ALDOA ALDOC PFKFB4
GOBP_FUCOSE_CATABOLIC_PROCESS	0.870466321243523	0.9570468487581	0.0453152441270267	-0.33067702343656	-0.684567986909078	8	FUT8 FUT4
GOBP_FUCOSE_METABOLIC_PROCESS	0.806666666666667	0.92787178720256	0.0471642455670861	-0.314026388011021	-0.758683362417559	14	FUT8 FUT4 POFUT1 FUT10 POFUT2 FUT1
GOBP_FUCOSYLATION	0.353233830845771	0.657136716310661	0.112378519110475	0.420847654602737	1.07099922266425	15	FUT3 FUT2 FUT6
GOBP_FUNGIFORM_PAPILLA_DEVELOPMENT	0.45757071547421	0.734239102263454	0.0741758965588009	-0.560564554536362	-1.02895738156751	5	SIX4 SIX1 HDAC2
GOBP_FUSION_OF_SPERM_TO_EGG_PLASMA_MEMBRANE_INVOLVED_IN_SINGLE_FERTILIZATION	0.740291262135922	0.89595303593205	0.0689567351672811	0.329715660176865	0.78047504856076	11	FOLR3 CD9 IZUMO1
GOBP_G0_TO_G1_TRANSITION	0.00103250330106431	0.0139639307900431	0.45505986738723	-0.56555476277819	-1.73189856643239	43	RBBP8 CHEK1 BRCA1 BMI1 TFDP2 PCGF2 MED1 RRM2 CDC7 E2F1 EHMT2 SUZ12 RAD51 EHMT1 E2F6 RHNO1 RING1 EPC1 EED PHC1 CBX5 RBBP4 FOXO4 CDKN2B
GOBP_G1_TO_G0_TRANSITION	0.61139896373057	0.832781656681347	0.0617054053637523	-0.44165405866118	-0.914312783833051	8	PHGDH ZNF503 CYP27B1 EZH2 RAB11FIP4
GOBP_G2_DNA_DAMAGE_CHECKPOINT	0.0280551932272208	0.154205827386437	0.352487857583619	-0.543774516228574	-1.55738202626174	29	CHEK1 BRCA1 CDK5RAP3 PLK1 BLM BABAM1 ATM CLSPN HMGA2 NBN CDK1 BRSK1 FZR1 DTL DONSON TOPBP1
GOBP_GABAERGIC_NEURON_DIFFERENTIATION	0.0645724258289703	0.261871236674902	0.234392647294686	-0.656659371500315	-1.431177141741	10	INHBA RAC3 DLX1 DLX2
GOBP_GALACTOLIPID_BIOSYNTHETIC_PROCESS	0.734113712374582	0.894240587954702	0.0516355964484201	-0.414297844561493	-0.799545536010899	6	UGT8
GOBP_GALACTOLIPID_METABOLIC_PROCESS	0.622222222222222	0.838625618306998	0.0787113806986485	0.422292445434122	0.88384876059456	7	FA2H B4GALT3 GALC GAL3ST1
GOBP_GALACTOSE_CATABOLIC_PROCESS	0.735224586288416	0.894911846603013	0.0679922591544058	0.349772302802733	0.77296312593299	8	PGM2 GALE PGM1 GALT
GOBP_GALACTOSE_METABOLIC_PROCESS	0.693200663349917	0.875462074497148	0.0538979025357319	-0.355284892868403	-0.841681141770333	13	PGM2L1 B4GALT1 CHST1
GOBP_GAMETE_GENERATION	0.0128705340922716	0.0913892523600196	0.380730400722792	-0.297391590836763	-1.2777038247538	533	ADAMTS2 PAFAH1B3 ASF1B INHBA PATZ1 LGR5 TOP2A GTSF1 TNFAIP6 ADAMTS1 M1AP PRSS21 BRIP1 TRIP13 JAG2 CCNB2 TDRD12 SMAD4 SPATA20 BCL2 FSTL3 FOXJ1 ETV6 AMH TMEM119 DNMT3A HOXA11 BRCA2 NUP62 TAF4B TDRP ETV5 GLI1 ADAMTS16 PLK1 CREB3L4 MSH2 ZNF628 ATM MMP19 BRDT BCL2L11 PLD6 PCSK4 E2F1 MNS1 GPX4 TSSK6 PAX5 FANCD2 PCYT1B AKT1 LGR4 NOTCH1 FIGNL1 KDM2B AXL FANCG ZSCAN2 DNM2 SLC4A2 ALKBH5 THEG ATAT1 TTK NPM2…
GOBP_GAMMA_AMINOBUTYRIC_ACID_SECRETION	0.488294314381271	0.755361603789659	0.0711327399327894	-0.526404018089435	-1.01589710959536	6	NTSR1 SV2A APBA1 HTR1B
GOBP_GAMMA_AMINOBUTYRIC_ACID_SIGNALING_PATHWAY	0.975609756097561	0.995751322656151	0.0559428593065705	0.210013078186031	0.57974032414024	20	GABRE GABBR1 GABRA2 GABRB1 GPR156
GOBP_GAMMA_AMINOBUTYRIC_ACID_TRANSPORT	0.343137254901961	0.648698639931959	0.11331290842208	0.458036835210804	1.09429425415889	12	SLC6A11 SLC6A12 SLC6A1
GOBP_GAMMA_DELTA_T_CELL_ACTIVATION	0.401993355481728	0.696667638491804	0.0808589150280032	-0.408830995130653	-1.05064700731653	18	SOX4 JAG2 LEF1
GOBP_GAMMA_DELTA_T_CELL_DIFFERENTIATION	0.127946127946128	0.385484323976786	0.159646701919906	-0.569248800863348	-1.31154993080305	12	SOX4 JAG2 LEF1
GOBP_GANGLION_DEVELOPMENT	0.0150854890519827	0.101844922414834	0.380730400722792	-0.665562691862536	-1.60799015700626	14	SIX4 NRP1 NRP2 FZD3 TULP3 CTNNB1 TUBB3 SIX1 INSM1
GOBP_GANGLIOSIDE_BIOSYNTHETIC_PROCESS	0.83	0.938225490196078	0.0458620343117985	-0.300456719511267	-0.742565933892017	15	ST6GALNAC5 ST3GAL2 ST8SIA4 B4GALT6
GOBP_GANGLIOSIDE_CATABOLIC_PROCESS	0.438118811881188	0.719025889046942	0.0985499803531691	0.502650398645901	1.01026621061869	6	GM2A NEU1 HEXB
GOBP_GANGLIOSIDE_METABOLIC_PROCESS	0.924466338259442	0.979361799816345	0.0402477565068868	-0.247251504068947	-0.675189119742667	24	ST6GALNAC5 CLN6 ST3GAL2 NEU3 HEXA ST8SIA4 ABCA2 B4GALT6
GOBP_GAP_JUNCTION_ASSEMBLY	0.0305589032479652	0.162658878119229	0.352487857583619	0.670329087817043	1.62265301628089	13	GJB6 GJB2 IL1B CTNNA1 ACE2 CAV1
GOBP_GASTRIC_ACID_SECRETION	0.878109452736318	0.95950987144169	0.0618406035753285	0.268213975596331	0.709735894871039	17	NMU TFF2 HIP1R
GOBP_GASTRIC_EMPTYING	0.45945945945946	0.736009173649443	0.0952879846194844	0.556859116797276	1.01300461400176	4	NMU GHRL UCN
GOBP_GASTRIC_MOTILITY	0.129675810473815	0.388509039214875	0.195789002148949	0.718852540958717	1.38429290133885	5	TYMP NMU
GOBP_GASTRO_INTESTINAL_SYSTEM_SMOOTH_MUSCLE_CONTRACTION	0.274576271186441	0.582619440658771	0.103958471559957	-0.519473188094208	-1.17055573474053	11	SULF2 SULF1
GOBP_GASTRULATION	4.63463439906245e-06	0.00016739406025915	0.610526878385931	-0.48073712143977	-1.83027349967924	161	TP53 COL11A1 FN1 COL12A1 MMP2 COL5A1 COL5A2 TGIF2 INHBA SFRP1 COL6A1 COL8A1 MMP15 COL4A2 SMAD4 MMP14 UGDH WNT5B SNAI1 TBX6 PHLDB1 LAMB1 HOXA11 LAMA3 DVL2 LEF1 LRP5 COL7A1 SOX2 ITGB1 KDM6B NR4A3 DUSP4 EXT1 POGLUT1 BMP7 MEGF8 FZD7 SMAD2 APLNR LAMB3 HMGA2 FGFR2 ITGA4 FOXF1 ITGA3 SIX2 FRS2 SFRP2 LBX2 MAPK7 PRKACA SUPT20H SRF CLASP1 DUSP2 LRP6 APOA1 SMAD1 WNT3 FOXC1 ITGB3 ITGB5
GOBP_GASTRULATION_WITH_MOUTH_FORMING_SECOND	0.0608108108108108	0.253122255829837	0.237793834423688	-0.548554498394205	-1.44068359909709	20	SMAD4 UGDH LRP5 MEGF8 FRS2 SRF LRP6 AMOT TENM4
GOBP_GAS_HOMEOSTASIS	0.225118483412322	0.522798877131442	0.141225119642531	0.555993252004086	1.25379353676453	9	EGLN1 CAV1 GSTP1 HIF1A ALAS2 NNT
GOBP_GAS_TRANSPORT	0.0970149253731343	0.326474055092889	0.227987202850442	0.573850463996714	1.42730950537716	14	CA2 HBB HBA2 HBA1
GOBP_GDP_MANNOSE_METABOLIC_PROCESS	0.890274314214464	0.964812500597252	0.0613026075396207	0.330193941960262	0.635853814067455	5	PMM1
GOBP_GDP_METABOLIC_PROCESS	0.203883495145631	0.496340537571881	0.151148761385484	0.537771762661972	1.27296787284251	11	TJP2 GUK1 MPP1 DLG1 MAGI3
GOBP_GENERATION_OF_PRECURSOR_METABOLITES_AND_ENERGY	0.00714419997131428	0.060024895386788	0.407017918923954	0.282225955779728	1.28213361224166	465	C15orf48 ADH7 NCF2 BNIP3 LEPR DHRS3 GPX2 PPP1R3C FBP1 PYGB DDIT4 IDO1 HK2 ETFDH PPARD SCO2 ME1 PINK1 PGK1 PHLDA2 PYGL COA6 GLRX COX7B NDUFB3 PGAM1 NDUFAF2 NR1D1 PFKFB2 DHDH NDUFS4 SDHC PPARGC1A ADH1B MT-ND2 PGM2 NDUFA4L2 AK4 OPN3 UQCRQ PPP1R3B CYC1 MAOB CAT IRS2 BDH1 LDHA GFPT2 TALDO1 MT-ND4 ALDH1A1 HKDC1 ETFB PPARA CYCS NDUFA2 UQCRH NDUFS5 MT-ND3 PPIF NDUFC1 NDUFA6 OGDHL MT-ATP6 GYS2 COX4I1 LYRM…
GOBP_GENETIC_IMPRINTING	0.0775577557755776	0.288966741566028	0.206587922696891	-0.520966940441416	-1.39859560586265	22	BRCA1 DNMT3A IGF2 TRIM28 GSK3A KCNQ1 GNAS CTCF PIK3CA
GOBP_GENE_SILENCING	8.22516967760445e-06	0.000270480065495981	0.593325476396405	-0.450389988641966	-1.74061751680668	188	TP53 IL6 EGFR NUP210 TDRD12 BMI1 HMGB1 NCOR2 CDC45 NUP88 PCGF2 NUP62 MYCN POLR2I ELAVL1 DOT1L AAAS SMAD2 SEH1L CNOT7 POLR2E CDK2 NUP188 POLR2D NUP35 NCOR1 TSN NUP205 ERI1 TNF TERT SND1 SIN3A NUP155 DHX9 XPO5 KMT2D KCNQ1 CNOT3 SCMH1 TARBP2 NUP107 SRCAP CNOT2 MAP2K2 TNRC6C NUP153 ASF1A DROSHA METTL3 CLP1 SMAD1 AJUBA ZC3H7B ATAD2 SRRT AGO2 NUP93 SIRT6 DGCR8 RBM4 DDX5 NUP37 EED POLR2K HELZ PIWIL4 NUP…
GOBP_GENITALIA_DEVELOPMENT	0.983783783783784	0.998068088223971	0.0603786357920401	0.190142971979625	0.603031460465977	40	RBP4 BAK1 SHH SRD5A1 HOXD13 LHX1
GOBP_GENITALIA_MORPHOGENESIS	0.692307692307692	0.875031621553251	0.0702812841717392	0.338972315018392	0.793412127568618	10	RBP4 AR TIFAB
GOBP_GERMINAL_CENTER_B_CELL_DIFFERENTIATION	0.788685524126456	0.920884083124702	0.0481183992657975	-0.406279839159147	-0.74575646301901	5	IL6
GOBP_GERMINAL_CENTER_FORMATION	0.403333333333333	0.697583104207534	0.0808589150280032	-0.436112748898865	-1.05364230319442	14	FOXJ1 PKN1 BCL3 CXCL13 TNFAIP3
GOBP_GERM_CELL_DEVELOPMENT	0.653905053598775	0.857520492966665	0.0529129848430584	-0.239695946291232	-0.928646215485067	191	LGR5 BRIP1 TRIP13 BCL2 AMH BRCA2 TAF4B ETV5 MSH2 ATM PLD6 PCSK4 TSSK6 AKT1 FANCG NPM2 PSME4 TTLL1 KMT2D ODF2 DZIP1 CEP131 TARBP2 MLH1 PRKACA TPGS1 PDE3A YBX2 OCA2 SOHLH2 TCP11 PYGO1 CELF4 NSUN2 PABPC1L CEP57 RFX2 AURKA FANCC TSSK4 PAFAH1B1 TTC26 SIX5 ERCC1 MEIG1 ABHD2 DMC1 ZNF830 DMRTA1 CDC25B NANOS3 BAX SOX30 GMCL1 SLC26A6 DDX25 PTK2B FBXO5 JAM3 SPINK2 STRBP NPPC SRPK1 CFAP69 CDYL
GOBP_GERM_CELL_MIGRATION	0.599001663893511	0.825527394271776	0.0609039347452418	-0.503545665499254	-0.92429502593206	5	FOXC1 TGFBR1 CXADR
GOBP_GERM_CELL_PROLIFERATION	0.996672212978369	1	0.0373806494758473	-0.244713591026156	-0.449189756681133	5	PRDX4
GOBP_GLANDULAR_EPITHELIAL_CELL_DEVELOPMENT	0.293354943273906	0.602920231006798	0.0972150808846466	-0.422077883129626	-1.14314076403719	23	SMO GSK3A GSK3B RARB CDH2 NKX6-1 DLL1 INSM1 BMP5 BMP6
GOBP_GLANDULAR_EPITHELIAL_CELL_DIFFERENTIATION	0.145367412140575	0.411110113749133	0.144630528034484	-0.413725614022914	-1.26695210611049	43	SPDEF FOXA1 SMO EXT1 GSK3A NOTCH1 FGFR2 GSK3B RARB CDH2 NKX6-1 DLL1 INSM1
GOBP_GLAND_DEVELOPMENT	0.00178765802695567	0.0217141054830134	0.45505986738723	-0.336200420025186	-1.40910625062068	391	TNC ROBO1 IL6 ZNF703 SULF2 SERPINF1 KRT18 NTN1 SIX4 IGFBP5 SULF1 TYMS EGFR SFRP1 CAD WNT2 GLI3 CCNB2 SMAD4 NKX3-1 BCL2 FOXA1 FSTL3 FOXE1 NME1 CCL11 TBX2 NF1 NCOR2 CDK5RAP3 UCP2 IGF2 ID2 POLB ORAI1 PRKDC SOCS2 LEF1 LRP5 ETS1 BRCA2 SOX2 MED1 LSR DKK3 GLI1 PRMT5 SMO PRDX2 PLXNA1 BMP7 TGFB3 ATM NKX2-5 BCL2L11 FADD GLI2 SMAD2 STAT5A QDPR CCND1 E2F7 PLXND1 WDR35 FPGS AKT1 NOTCH1 ASS1 FGFR2 SMARCC1 HPN …
GOBP_GLAND_MORPHOGENESIS	0.00300519918850226	0.0323598639629744	0.431707695803346	-0.436345193860537	-1.57536997868253	109	TNC IL6 SULF2 NTN1 IGFBP5 SULF1 SFRP1 GLI3 NKX3-1 BCL2 FOXA1 CCL11 TBX2 POLB LRP5 MED1 GLI1 PLXNA1 BMP7 TGFB3 GLI2 PLXND1 NOTCH1 FGFR2 HPN TNF LAMA5 FRS2 TNFAIP3
GOBP_GLIAL_CELL_APOPTOTIC_PROCESS	0.0112274347273996	0.0829199951546592	0.380730400722792	-0.679501939750607	-1.64166718499195	14	TP53 CCL2
GOBP_GLIAL_CELL_DERIVED_NEUROTROPHIC_FACTOR_RECEPTOR_SIGNALING_PATHWAY	0.276338514680484	0.584620747571739	0.104732821580651	-0.568629576245353	-1.17717765891867	8	SULF2 SULF1 GFRA3
GOBP_GLIAL_CELL_DEVELOPMENT	0.452012383900929	0.730245055215674	0.0711327399327894	-0.277966803055819	-0.999197808616631	104	SOX4 IL6 MXRA8 EGFR LAMB2 NTRK2 CNTNAP1 PHGDH NF1 BACE2 SMO VIM AKT1 TNF AGER ERCC2 MED12 LAMC3 KRAS
GOBP_GLIAL_CELL_DIFFERENTIATION	0.359327217125382	0.662906855791962	0.0824344091527096	-0.267407384581582	-1.03777914928596	196	SOX4 IL6 MXRA8 EGFR LAMB2 NTRK2 GLI3 CNTNAP1 METRN PHGDH LIF NF1 CXCR4 NFIB DNER LEF1 BACE2 SOX2 PRMT5 SMO CLCF1 VIM AKT1 NOTCH1 TNF AGER DLX1 ERBB2 ERCC2 CDK1 MED12 LAMC3 KRAS PRPF19 TMEM98 PARD3 ABL1 CNP SOX6 METTL3 NAB2 ADAM22 LYN LAMA2 AKT2 ZNF488 DAAM2 DLX2 SLC45A3 NR2E1 PTPN11 CDH2 LRP1 NKX6-1 NOG APP TENM4 SOD1 ITGB4 WASF3 HDAC2 DLL1 STAT3 ABCA2 B4GALT6 RNF112
GOBP_GLIAL_CELL_FATE_COMMITMENT	0.357512953367876	0.661412201682435	0.0894366833718621	-0.538997656845898	-1.11583362236988	8	SOX2
GOBP_GLIAL_CELL_MIGRATION	0.369668246445498	0.671875511819033	0.0826646449123753	-0.336739982560189	-1.05601699255089	46	CCL2 GLI3 MMP14 LAMB1 CX3CL1 P2RX4 IDH2
GOBP_GLIAL_CELL_PROLIFERATION	0.170926517571885	0.447905169909962	0.132147260608774	-0.401830176306177	-1.23052470263942	43	SOX4 IL6 CX3CL1 ETV5 E2F1 EEF2 IDH2 NOTCH1 TNF
GOBP_GLIOGENESIS	0.507102272727273	0.769108767722776	0.0613026075396207	-0.243411200984293	-0.980672173596787	262	CCL2 SOX4 IL6 MXRA8 EGFR LAMB2 NTRK2 GLI3 CNTNAP1 METRN PHGDH LIF MMP14 NF1 CXCR4 LAMB1 NFIB DNER LEF1 BACE2 SOX2 CX3CL1 ETV5 PRMT5 SMO CLCF1 E2F1 VIM P2RX4 EEF2 IDH2 AKT1 NOTCH1 TNF AGER DLX1 ERBB2 ERCC2 CDK1 MED12 LAMC3 KRAS PRPF19 TMEM98 PARD3 ABL1 CNP SOX6 METTL3 NAB2 ADAM22 LYN LAMA2 AKT2 NF2 ZNF488 DAAM2 DLX2 PRKCI SLC45A3 NR2E1 PTPN11 CDH2 LRP1 PAFAH1B1 NKX6-1 MBOAT7 NOG APP TENM4 STAP1 SO…
GOBP_GLOBAL_GENOME_NUCLEOTIDE_EXCISION_REPAIR	0.918789808917197	0.977272291448537	0.0391155247681459	-0.239371550185712	-0.671085873503969	26	ERCC2 UBA52 DDB1 DDB2 PARP1 ERCC1 GTF2H3 ERCC3 RPS27A XPC UBB GTF2H2 GTF2H4
GOBP_GLOMERULAR_BASEMENT_MEMBRANE_DEVELOPMENT	0.0133126398409793	0.093368615001131	0.380730400722792	-0.727445909715266	-1.63919139783654	11	SULF2 SULF1 LAMB2 EXT1 COL4A4 MPV17 NID1 COL4A3
GOBP_GLOMERULAR_EPITHELIAL_CELL_DEVELOPMENT	0.115254237288136	0.361638217021533	0.169570644405628	-0.600428718970685	-1.3529770090205	11	LAMB2 FOXJ1 PODXL ASXL1
GOBP_GLOMERULAR_EPITHELIAL_CELL_DIFFERENTIATION	0.385542168674699	0.68475601848577	0.104732821580651	0.380888350527284	1.05003363953948	19	CD24 FOXC2 BASP1
GOBP_GLOMERULAR_EPITHELIUM_DEVELOPMENT	0.542929292929293	0.794047821657578	0.0873098257637931	0.336255479980686	0.933756292363321	22	CD24 FOXC2 BASP1
GOBP_GLOMERULAR_MESANGIAL_CELL_DEVELOPMENT	0.795341098169717	0.923635834854412	0.0477342401407188	-0.403591503985526	-0.740821826501878	5	ACTA2 NOTCH1 GPR4
GOBP_GLOMERULAR_MESANGIAL_CELL_DIFFERENTIATION	0.695652173913044	0.876671467528385	0.0541200569620232	-0.437803844844829	-0.844909319199066	6	ACTA2 NOTCH1 GPR4 CD34
GOBP_GLOMERULAR_MESANGIAL_CELL_PROLIFERATION	0.305361305361305	0.614131311037406	0.11776578836269	0.491975304565685	1.15153703064364	10	SERPINB7 CFLAR IL6R
GOBP_GLOMERULAR_MESANGIUM_DEVELOPMENT	0.455223880597015	0.732947527091124	0.0965629554309422	0.391077659475252	0.995238692002976	15	SERPINB7 FOXC2 CFLAR IL6R
GOBP_GLOMERULAR_VISCERAL_EPITHELIAL_CELL_MIGRATION	0.294314381270903	0.603981141959141	0.0988903007520636	-0.605488419321914	-1.16852059244367	6	KANK2 ROCK1 ANLN TESK1 WDPCP
GOBP_GLOMERULUS_DEVELOPMENT	0.188562596599691	0.472952603820744	0.122679189568808	-0.365512032409588	-1.20160083811285	59	SULF2 SULF1 LAMB2 ACTA2 BCL2 FOXJ1 PDGFRB PODXL EXT1 BMP7 LGR4 NOTCH1 KIRREL3 ASXL1 COL4A4 MPV17 FOXC1 GPR4 CD34 PECAM1 NID1 TCF21 COL4A3 MAGI2 NOG ANGPT1
GOBP_GLOMERULUS_MORPHOGENESIS	0.435233160621762	0.717127607404593	0.0787113806986485	-0.503027728683752	-1.04136863216487	8	PDGFRB KIRREL3 TCF21 PDGFRA
GOBP_GLOMERULUS_VASCULATURE_MORPHOGENESIS	0.332778702163062	0.638654021572142	0.0913924325943768	-0.615192934547041	-1.12923178243746	5	PDGFRB TCF21 PDGFRA
GOBP_GLUCAN_BIOSYNTHETIC_PROCESS	0.744075829383886	0.897116522412731	0.0484087618816951	-0.273927388853013	-0.83744349691655	42	PGM2L1 IGF2 INPP5K GSK3A IRS1 AKT1 PHKG1 GSK3B PHKG2 PASK DYRK2
GOBP_GLUCOCORTICOID_BIOSYNTHETIC_PROCESS	0.851666666666667	0.948899442801269	0.0446854397644147	-0.292798414949894	-0.707396876331682	14	DKK3 CACNA1H REST BMP5 CYP21A2 CYP11A1 WNT4
GOBP_GLUCOCORTICOID_METABOLIC_PROCESS	0.946843853820598	0.987149094033313	0.0396787203613389	-0.24377267831838	-0.650638408220844	21	DKK3 STAR CACNA1H
GOBP_GLUCOCORTICOID_SECRETION	0.725293132328308	0.891131799271334	0.0522693317499306	-0.406506869938782	-0.815949918037556	7	POMC CRY1 PTPN11
GOBP_GLUCOSAMINE_CONTAINING_COMPOUND_CATABOLIC_PROCESS	0.617021276595745	0.835890879131436	0.0768736734126542	0.398811674414221	0.881335417480568	8	CHIT1 CHI3L2 CTBS GNPDA1 OVGP1
GOBP_GLUCOSAMINE_CONTAINING_COMPOUND_METABOLIC_PROCESS	0.870340356564019	0.956978550802383	0.0424170054438747	-0.263042525615546	-0.71241504405972	23	EXTL2 CHST1 GNPNAT1 AMDHD2 CHST6 CHST3 CHST7 CHI3L1 GNPDA2 PGM3
GOBP_GLUCOSE_6_PHOSPHATE_METABOLIC_PROCESS	0.237623762376238	0.54096940678272	0.11146266692298	-0.440661647517325	-1.18300682067797	22	TP53 G6PC3
GOBP_GLUCOSE_CATABOLIC_PROCESS	0.218649517684887	0.514955675521269	0.115240003147781	-0.404502475317291	-1.18356996573992	33	TP53 PGM2L1 LRP5 ENO3
GOBP_GLUCOSE_IMPORT	0.622535211267606	0.838625618306998	0.0857844408075645	0.266466301449127	0.908849914702592	60	SLC5A1 HK2 NFE2L2 SLC2A1 PEA15 OCLN OPN3 SLC27A4 IRS2 RNASEL RAP1A SESN2 STXBP3
GOBP_GLUCOSE_IMPORT_ACROSS_PLASMA_MEMBRANE	0.296758104738155	0.606490381986593	0.124434168630393	0.614941805428571	1.18419220561697	5	SLC5A1 SLC2A1
GOBP_GLUCOSE_IMPORT_IN_RESPONSE_TO_INSULIN_STIMULUS	0.897478991596639	0.968173820077065	0.0426733861156084	-0.376267686332913	-0.653846249715643	4	SLC27A1 SLC2A4
GOBP_GLUCOSE_METABOLIC_PROCESS	0.358381502890173	0.662065256807288	0.121543282035469	0.251095771695371	1.0365291581246	187	FABP5 LEPR APOD PPP1R3C FBP1 KAT2B PDK4 HK2 PC PPARD ADIPOR1 OAS1 PGK1 PHLDA2 GOT1 SIK1 PGAM1 RBP4 PFKFB2 IGFBP3 PPARGC1A PGM2 PPP1R3B IRS2 PPARA SESN2 USF1 OMA1 PDHA1 RORA SIRT7 PGM1 ALDOA HK3 WDTC1 TFAP2B ALDOC ZMPSTE24 ATF3 ENO1 DGAT2
GOBP_GLUCOSYLCERAMIDE_METABOLIC_PROCESS	0.351485148514851	0.65543057849804	0.112378519110475	0.555911205133677	1.11731395849644	6	UGCG FA2H PRKCD GBA
GOBP_GLUTAMATE_BIOSYNTHETIC_PROCESS	0.169576059850374	0.445729291959808	0.169570644405628	0.688860579510059	1.32653744112271	5	GLUD1 GLUD2 GLS
GOBP_GLUTAMATE_CATABOLIC_PROCESS	0.0371247173875224	0.187046181150109	0.321775918075361	0.761674026664526	1.59416691376623	7	GOT1 GLUL ADHFE1 GLUD1 GLUD2 GAD1
GOBP_GLUTAMATE_HOMEOSTASIS	0.309226932668329	0.61734183454523	0.121543282035469	0.606858675661558	1.16862653878055	5	SLC7A11 KCTD7 GLS
GOBP_GLUTAMATE_METABOLIC_PROCESS	0.46684350132626	0.740019783399239	0.0988903007520636	0.332133143464491	0.988599072940027	30	GOT1 GLUL HAL SLC7A11 ADHFE1 GLUD1 GLUD2 NAGS GCLM
GOBP_GLUTAMATE_RECEPTOR_SIGNALING_PATHWAY	0.64	0.849611194756886	0.0813027345384498	0.266575285628608	0.886875876333319	50	CPEB4 PRNP DAGLA HOMER2 GRIN3B NCSTN PLP1
GOBP_GLUTAMATE_SECRETION	0.785829307568438	0.919715428370681	0.046788296531803	-0.269202243286205	-0.801813818686806	36	NTRK2 STX1A NTSR1
GOBP_GLUTAMINE_FAMILY_AMINO_ACID_BIOSYNTHETIC_PROCESS	0.663333333333333	0.861959314629218	0.0561766586307176	-0.351490897319441	-0.872206697308285	16	PYCR1 ASS1
GOBP_GLUTAMINE_FAMILY_AMINO_ACID_CATABOLIC_PROCESS	0.545454545454545	0.795452867379968	0.0886261133285098	0.331502199847946	0.928839123609255	23	GOT1 ATP2B4 ARG1 GLUL ADHFE1 GLUD1 GLUD2 FAH
GOBP_GLUTAMINE_FAMILY_AMINO_ACID_METABOLIC_PROCESS	0.359746434231379	0.663252066752046	0.0843144320642653	-0.316525035734765	-1.05733168074245	67	PYCR1 CAD PFAS PHGDH DDAH2 SLC39A8 FPGS ASS1 PPAT DDAH1 GMPS NOS3
GOBP_GLUTAMINE_METABOLIC_PROCESS	0.255813953488372	0.562392981642301	0.107140237276725	-0.439846788773734	-1.17396755240563	21	CAD PFAS PHGDH
GOBP_GLUTAMINE_TRANSPORT	0.436206896551724	0.717785176464353	0.0785029047348687	-0.496380850800708	-1.04724639623608	9	SLC38A5 SLC1A5 SLC1A4 SLC38A1 LEP
GOBP_GLUTATHIONE_CATABOLIC_PROCESS	0.587939698492462	0.819779361925909	0.0621124188949471	-0.454920597783129	-0.91312706358601	7	CHAC2 GGT5 GGT1 GGT7
GOBP_GLUTATHIONE_DERIVATIVE_METABOLIC_PROCESS	0.334146341463415	0.640093569693289	0.114750719227023	0.400797407761096	1.10639975899101	20	GSTM2 MGST2 GSTM4 GSTM3 GSTP1 GSTA1 GSTK1 MGST3 MGST1
GOBP_GLUTATHIONE_METABOLIC_PROCESS	0.148459383753501	0.415005166557485	0.193813302725311	0.363355151263484	1.22301654122852	55	CLIC3 GGT6 GSTM2 NFE2L2 OPLAH MGST2 GSTM4 GSTM3 CHAC1 GSTP1 GLRX2 CLIC2 PARK7 HAGH GSTA1 GSTK1 SLC7A11
GOBP_GLUTATHIONE_TRANSMEMBRANE_TRANSPORT	0.615960099750624	0.835362180909327	0.0797705918628453	0.459032424163607	0.883957821734313	5	ABCC5 SLC7A11 GJA1
GOBP_GLYCERALDEHYDE_3_PHOSPHATE_METABOLIC_PROCESS	0.153086419753086	0.421803740014524	0.178219874951973	0.633272992037269	1.32542638444491	7	TALDO1 ALDH1A1 TKT TPI1
GOBP_GLYCEROLIPID_BIOSYNTHETIC_PROCESS	0.854256854256854	0.950454592383239	0.0379271467108098	-0.213750082474056	-0.853916918635789	248	C3 PIK3R3 PLA2G2A PIGW PEMT SLC44A2 AGPAT5 PITPNM3 DGKD ACSL4 PIK3R1 MTMR4 ATM CHKA PIGT PLD6 INPP5K SLC27A1 ALOX15 PIP4K2B LCAT SH3YL1 PCYT1B CHPT1 PIGL PIGN PI4KA AVIL INPP4A DDHD2 CPNE1 PIP4K2A CTDNEP1 SCARB1 PCK2 PIGQ STARD7 PLEKHA4 STARD10 DGKE NR1H2 DPM2 PIGS AGK PIK3R2 APOA1 AJUBA CRLS1 PIK3C3 PIP5K1C PIK3CA PGAP3 MTMR2 AGPAT1 ABHD8 ACHE MTMR9 PGS1 MBOAT7 PIGO INPPL1 PLA2G6 GPD1 PHOSPHO1 P…
GOBP_GLYCEROLIPID_CATABOLIC_PROCESS	7.99407063821131e-05	0.00176469992336008	0.538434096309916	0.564609696246742	1.99126296021485	64	FABP4 FABP5 PLA2G4E MGLL GDPD3 PLA2G4F PLA2G4D LIPH GPCPD1 PNPLA8 AADAC FABP3 DAGLA ABHD12B ABHD5 APOC1 PNPLA1 PRDX6 ABHD12 SORL1 PLA2G7
GOBP_GLYCEROLIPID_METABOLIC_PROCESS	0.0183984249019972	0.115483245752109	0.352487857583619	0.279571201517056	1.25068736668502	388	FABP4 CWH43 MBOAT2 FABP5 SERINC2 RAB38 PLA2G4E MGLL THEM5 SLC44A5 GDPD3 PLA2G4F CDS1 PLA2G2F PI4K2A PLA2G4D RUFY1 LIPH INSIG1 ITPKC ACSL1 SIK1 MTM1 CAPN2 RAB4A SERINC1 GPCPD1 PNPLA8 AADAC FAM126B DGAT1 PIGZ ACSL3 INPP1 CAT FABP3 IMPA1 BPNT1 FAM126A DAGLA CAV1 ABHD12B ABHD5 ANG SLC44A3 APOC1 PNPLA1 MTMR11 PLCD1 LPIN3 SERAC1 PCTP PLBD1 PRDX6 PTPN13 SERINC5 LPCAT2 PI4KB PIP5K1A PCYT1A PLCG2 AGPAT4 L…
GOBP_GLYCEROL_3_PHOSPHATE_METABOLIC_PROCESS	0.797530864197531	0.924745890265088	0.066132620475844	0.347566902089041	0.727449848929425	7	GPD2 GK GPD1L GPAT2
GOBP_GLYCEROL_ETHER_METABOLIC_PROCESS	0.956626506024096	0.990061704488485	0.0562940749700968	0.228100741834175	0.628828505251531	19	TXN LPCAT2 PLA2G7
GOBP_GLYCEROL_TRANSPORT	0.173267326732673	0.451427054412898	0.166933848713193	0.659539783982268	1.32559480726767	6	AQP3 AQP9
GOBP_GLYCEROPHOSPHOLIPID_CATABOLIC_PROCESS	0.0123402597177992	0.0886287268376103	0.380730400722792	0.552476175049694	1.64445327189689	30	PLA2G4E GDPD3 PLA2G4F PLA2G4D GPCPD1 PNPLA8 ABHD12B APOC1 PRDX6 ABHD12 PLA2G7
GOBP_GLYCEROPHOSPHOLIPID_METABOLIC_PROCESS	0.103448275862069	0.338334324000993	0.261663521711573	0.262794369710928	1.15024751294162	318	CWH43 MBOAT2 FABP5 SERINC2 RAB38 PLA2G4E THEM5 SLC44A5 GDPD3 PLA2G4F CDS1 PLA2G2F PI4K2A PLA2G4D RUFY1 LIPH ITPKC MTM1 CAPN2 RAB4A SERINC1 GPCPD1 PNPLA8 FAM126B PIGZ ACSL3 INPP1 FABP3 IMPA1 BPNT1 FAM126A ABHD12B ABHD5 SLC44A3 APOC1 MTMR11 PLCD1 LPIN3 SERAC1 PCTP PLBD1 PRDX6 PTPN13 SERINC5 LPCAT2 PI4KB PIP5K1A PCYT1A PLCG2 AGPAT4 LPIN1 TAZ ABHD12 RAB5A PLA2G7 CEPT1 PLD2 SERINC3 LPCAT4 PIGA LPCAT1 …
GOBP_GLYCINE_BIOSYNTHETIC_PROCESS	0.0840336134453782	0.303002124592921	0.199915231309662	-0.796724206920177	-1.38448012857399	4	SHMT1 DHFR SHMT2
GOBP_GLYCINE_METABOLIC_PROCESS	0.0316650772792517	0.166711571246472	0.321775918075361	-0.651634599891884	-1.54374296533123	13	PHGDH SHMT1 GART DHFR SHMT2 GCSH SDS AMT
GOBP_GLYCINE_TRANSPORT	0.428813559322034	0.714721054228619	0.0785029047348687	-0.46455131723645	-1.04679744967661	11	SLC38A5 SLC7A8 SLC25A38 SLC6A9 SLC36A1
GOBP_GLYCOLIPID_BIOSYNTHETIC_PROCESS	0.776357827476038	0.914773011244268	0.0469758727821845	-0.252415566877859	-0.83228343127744	64	ST3GAL4 ST6GALNAC5 PIGW UGT8 PIGT PRKAA1 PIGL PIGN ST3GAL2 PIGQ DPM2 PIGS
GOBP_GLYCOLIPID_CATABOLIC_PROCESS	0.596491228070175	0.824021557533138	0.0817515582532145	0.370206423363242	0.896151726718563	13	GM2A GALC NEU1 HEXB
GOBP_GLYCOLIPID_TRANSPORT	0.335802469135802	0.642125194920918	0.115240003147781	0.531271897913767	1.1119403474696	7	GLTP PSAP
GOBP_GLYCOLYTIC_FERMENTATION	0.00104218038596363	0.0140731908155034	0.45505986738723	-0.977035199028023	-1.58030924650011	3	TP53
GOBP_GLYCOLYTIC_PROCESS_THROUGH_FRUCTOSE_6_PHOSPHATE	0.371134020618557	0.673176658706698	0.11146266692298	0.355358733062877	1.0551769519479	28	HK2 PGK1 PGAM1 ALDOA HK3 ALDOC ENO1 TPI1
GOBP_GLYCOPROTEIN_BIOSYNTHETIC_PROCESS	0.229137199434229	0.528377044557248	0.103958471559957	-0.267032018487216	-1.09578920112348	314	VCAN TUSC3 RAMP1 ST3GAL4 PXYLP1 DERL3 ST6GALNAC5 LMAN1 BCL2 UGDH CHST14 HS6ST2 BGN EXTL2 STT3A B4GALT1 NUDT14 GALNT14 XYLT2 GALNT10 FUT8 BACE2 B3GALNT1 POMK GALNT5 CHSY3 FUT4 JAK3 EXT1 POGLUT1 MAN1A1 CCL19 SLC2A10 SLC39A8 GALNT15 MAN1C1 GXYLT2 ITM2C MPDU1 EOGT FKRP ALG10B B3GNT6 B3GNT9 CHPF ST3GAL2 DPY19L3 SDF2L1 AATF TET3 MGAT5 MOGS DPAGT1 MGAT4A PAWR PLCB1 ALG8 POFUT1 MUC5B ALG1L DPM2 CHSY1 DCN…
GOBP_GLYCOPROTEIN_CATABOLIC_PROCESS	0.043346873620767	0.205804969496888	0.321775918075361	0.556460588207817	1.55915214231192	23	NCCRP1 CTSL MMP12 CST3 FBXO6 HPSE GPC1 FBXO44 EDEM1
GOBP_GLYCOPROTEIN_METABOLIC_PROCESS	0.246238030095759	0.552234406848351	0.09754492162472	-0.259449286855537	-1.08266478976225	380	COL11A1 SULF2 VCAN TUSC3 SULF1 RAMP1 ST3GAL4 PXYLP1 DERL3 ADAMTS12 SPOCK2 ST6GALNAC5 LMAN1 BCL2 UGDH CHST14 HS6ST2 BGN EXTL2 STT3A MAN2B1 B4GALT1 NUDT14 GALNT14 XYLT2 GALNT10 FUT8 BACE2 B3GALNT1 POMK GALNT5 CHSY3 FUT4 JAK3 EXT1 POGLUT1 MAN1A1 GNPTAB CCL19 SLC2A10 SLC39A8 GALNT15 MAN1C1 GXYLT2 ITM2C MPDU1 IDUA EOGT FKRP ALG10B B3GNT6 B3GNT9 CHPF ST3GAL2 DPY19L3 DERL2 SDF2L1 FBXO17 AATF TET3 MGAT5 …
GOBP_GLYCOSIDE_CATABOLIC_PROCESS	0.459412780656304	0.736009173649443	0.0758886900606117	-0.4935077681429	-1.02166039796349	8	ABHD10 NAGA GLA FUCA2 GBA2 FUCA1
GOBP_GLYCOSIDE_METABOLIC_PROCESS	0.0108515861410294	0.0809097307266224	0.380730400722792	0.629697074643853	1.73594994485998	19	AKR1C3 AKR1C2 AKR1C1 AKR1B10
GOBP_GLYCOSIDE_TRANSPORT	0.0468662201855464	0.214602741295052	0.321775918075361	0.821193021810042	1.58136976076422	5	SLC5A1 SLC50A1 RALBP1
GOBP_GLYCOSPHINGOLIPID_BIOSYNTHETIC_PROCESS	0.79454253611557	0.923635834854412	0.0461379160269737	-0.276849242949838	-0.779746841457073	27	ST6GALNAC5 UGT8 PRKAA1 ST3GAL2
GOBP_GLYCOSPHINGOLIPID_METABOLIC_PROCESS	0.622340425531915	0.838625618306998	0.0826646449123753	0.256172136464655	0.90346674910494	64	GLTP GM2A UGCG CPTP FA2H SMPD3 B4GALT3 ST3GAL1 GALC PSAP NEU1 SMPD1 A4GALT
GOBP_GLYCOSYLATION	0.725433526011561	0.891131799271334	0.0454967810085007	-0.227584633131609	-0.906682684705241	244	TUSC3 RAMP1 ST3GAL4 DERL3 ST6GALNAC5 LMAN1 EXTL2 STT3A B4GALT1 NUDT14 GALNT14 GALNT10 FUT8 B3GALNT1 POMK GALNT5 FUT4 EXT1 POGLUT1 MAN1A1 SLC39A8 GALNT15 MAN1C1 GXYLT2 MPDU1 EOGT FKRP ALG10B B3GNT6 B3GNT9 ST3GAL2 DPY19L3 SDF2L1 TET3 MGAT5 MOGS DPAGT1 MGAT4A ALG8 POFUT1 MUC5B ALG1L DPM2 MGAT2 GALNT13 MAN2A2 GCNT2 B3GALT6 ALG10 TMTC3 XXYLT1 DDOST DOLK TET1 FUT10 COG6 ST8SIA4 MGAT4C UGGT1 POFUT2 EXTL…
GOBP_GLYCOSYLCERAMIDE_BIOSYNTHETIC_PROCESS	0.529550827423168	0.78565152452201	0.0850427463764322	0.422849489588296	0.934456675535216	8	UGCG FA2H B4GALT3
GOBP_GLYCOSYLCERAMIDE_CATABOLIC_PROCESS	0.98019801980198	0.997599989565172	0.0564118388217596	0.260105954163308	0.522781355351194	6	GALC PRKCD GBA
GOBP_GLYCOSYLCERAMIDE_METABOLIC_PROCESS	0.552238805970149	0.799836454023246	0.0855356947987884	0.357795734659028	0.932766463357473	16	UGCG FA2H B4GALT3 GALC
GOBP_GLYCOSYL_COMPOUND_BIOSYNTHETIC_PROCESS	0.273458445040215	0.581647315553821	0.135740943810425	0.365850164759042	1.14495690346255	38	CDA ADA UPP1 TYMP
GOBP_GLYCOSYL_COMPOUND_CATABOLIC_PROCESS	0.00475604528826422	0.0450722662516065	0.407017918923954	0.542036950269968	1.71905030380428	40	CDA APOBEC3A DPYD ADA UPP1 TYMP APOBEC3B PNP NT5C3A APOBEC3D XDH
GOBP_GLYCOSYL_COMPOUND_METABOLIC_PROCESS	0.0520095727208501	0.228412389543751	0.321775918075361	0.345028080831593	1.32614560882471	119	CDA APOBEC3A AKR1C3 AKR1C2 DPYD ADA UPP1 TYMP TJP2 AKR1C1 GUK1 AKR1B10 GNAI3 AK4 MPP1 APOBEC3B DLG1 PNP AK3 NT5C3A APOBEC3D XDH NT5C2
GOBP_GLYOXYLATE_METABOLIC_PROCESS	0.911917098445596	0.97461290714633	0.0431901998334182	-0.301443248975945	-0.624048190509929	8	IDH2 IDH1 ALDH4A1 GRHPR
GOBP_GMP_METABOLIC_PROCESS	0.156716417910448	0.427440492574435	0.176694268938498	0.513506708345677	1.30680373160269	15	TJP2 GUK1 MPP1 DLG1 XDH MAGI3
GOBP_GOLGI_DISASSEMBLY	0.871021775544389	0.957340364770263	0.0438879842863647	-0.333373873943758	-0.669155690188548	7	VRK1 CDK1
GOBP_GOLGI_LOCALIZATION	0.754560530679934	0.902570249330582	0.0499913914024592	-0.329925238287296	-0.781603318448323	13	COPG1 ARCN1 ARHGAP21
GOBP_GOLGI_ORGANIZATION	0.816944024205749	0.932119269807233	0.0421619430092452	-0.224891190824676	-0.837593057791338	134	LMAN1 OBSL1 FBXW8 CUL7 TJAP1 DYM CAMSAP3 PRKD1 PRMT5 BCAS3 VRK1 DNM2 ARHGAP21 BHLHA15 TRAPPC12 AKAP9 CDK1 SEC16A FAM174B TMED1 CLASP1 RAB30 MAP2K2 ZFP69B EHD3 ATP8B2 VPS51 GOLGA5
GOBP_GOLGI_RIBBON_FORMATION	0.155388471177945	0.425565100399455	0.178219874951973	0.534901679702585	1.29482643638464	13	VAMP4 FHDC1 OPTN TMED5 STX6 MYO18A
GOBP_GOLGI_TO_ENDOSOME_TRANSPORT	0.407960199004975	0.700930241046031	0.103197466945307	0.404601943492836	1.02965612907672	15	KIF16B EPS15 KLHL20 GBF1 SORT1 AP1AR RAB14 AP4M1 VPS13A
GOBP_GOLGI_TO_LYSOSOME_TRANSPORT	0.957627118644068	0.990061704488485	0.0400845633477088	-0.248998825633629	-0.561081899834728	11	ANKFY1 EHD3
GOBP_GOLGI_TO_PLASMA_MEMBRANE_PROTEIN_TRANSPORT	0.734076433121019	0.894240587954702	0.0493910105981501	-0.277725013974746	-0.830763225320108	37	KRT18 RAB34 AMN GGA2
GOBP_GOLGI_TO_PLASMA_MEMBRANE_TRANSPORT	0.497674418604651	0.761887637673896	0.066436413766281	-0.300092185978427	-0.975422645656575	55	KRT18 RAB34 AMN STEAP2 RABEP1 GGA2 LLGL1 DNM2 SEC16A OSBPL5 GOLGA7 RAB31 STXBP6 PKDCC VAMP5 EXOC4
GOBP_GOLGI_TO_VACUOLE_TRANSPORT	0.698466780238501	0.877930278322423	0.0547939500773363	-0.328280595201271	-0.845419332560648	19	AP3D1 ANKFY1 EHD3 GOSR2 AP1G2 VPS54 LAPTM5
GOBP_GOLGI_VESICLE_BUDDING	0.470862470862471	0.743234791044395	0.0908241419007155	0.42930690741119	1.00485287941741	10	MYO18A TMED9 GBF1 ARFGAP2 GOLPH3L
GOBP_GOLGI_VESICLE_TRANSPORT	0.944237918215613	0.986142529720773	0.0782955249944794	0.196209388842747	0.864365403985627	355	AREG CTSC TGFA ATP9A KIF16B BLZF1 CD59 RAB7B SNX3 INSIG1 KIF26A NRBP2 RAB6A BCAP31 VAMP3 VAMP8 OPTN KIFAP3 RAB10 ACSL3 GABARAPL2 RER1 SAR1B BICD2 CAPZA1 CTAGE4 SPTBN5 MYO1B SEC24A LMAN2 ERGIC1 SCAMP3 ANK1 SEC24B SCAMP1 TRAPPC2L DCTN4 MYO5A EXOC8 EPS15 TMED5 DYNLL1 USO1 CNIH4 STX6 MACF1 BCAP29 KIF3A KIF2A MYO18A RABIF KLHL12 F5 TMED9 SORL1 SPIRE2 LYPLA1 SPIRE1 SNX2 CD55 PEF1 CCDC91 EXOC1 RAB8B RIN…
GOBP_GONADAL_MESODERM_DEVELOPMENT	0.209677419354839	0.502856774193548	0.12563992130984	-0.811686816350029	-1.20237959660588	2	AMH ZFPM2
GOBP_GONADOTROPIN_SECRETION	0.204188481675393	0.496486098971584	0.12563992130984	-0.565321286921574	-1.23210744976229	10	INHBA SMAD4 INHA
GOBP_GPI_ANCHOR_METABOLIC_PROCESS	0.920127795527156	0.977694095337704	0.0391956336118146	-0.237056622011017	-0.687601288561714	31	PIGW PIGT PIGL PIGN PIGQ DPM2 PIGS PGAP3 PIGO PIGP
GOBP_GRANULOCYTE_CHEMOTAXIS	0.000122448405250709	0.00252459304855967	0.518848077743792	0.469163087354635	1.80601453586269	115	S100A7 S100A9 S100A12 S100A8 ANXA1 S100A14 NOD2 CXCL17 RAC2 CXCR2 SYK CCL20 SAA1 PPBP LGALS3 CCL18 EDN3 MAPK3 MPP1 CCL17 CCL24 MOSPD2 CD74 CCL22 CCL21 CCL26
GOBP_GRANULOCYTE_COLONY_STIMULATING_FACTOR_PRODUCTION	0.685785536159601	0.872595201720138	0.0741758965588009	0.422781191979582	0.814148896373619	5	TSLP HAVCR2
GOBP_GRANULOCYTE_DIFFERENTIATION	0.193290734824281	0.479992515619806	0.123257226381337	-0.419311562050762	-1.21624600877646	31	RARA RUNX1 CSF3 LEF1
GOBP_GRANULOCYTE_MACROPHAGE_COLONY_STIMULATING_FACTOR_PRODUCTION	0.00263566138813939	0.0291556668242224	0.431707695803346	0.744770454712981	1.89533806197364	15	IL18 SYK RASGRP1 IL1B
GOBP_GRANULOCYTE_MIGRATION	0.000131754669560398	0.00266587742311397	0.518848077743792	0.44134087697757	1.73248678317006	137	S100A7 S100A9 S100A12 S100A8 ANXA1 S100A14 NOD2 CXCL17 RAC2 CXCR2 XG SYK CCL20 SAA1 PPBP LGALS3 CCL18 CD177 EDN3 MAPK3 MPP1 CCL17 CCL24 MOSPD2 CD74 CCL22 CCL21 CCL26
GOBP_GRANZYME_MEDIATED_PROGRAMMED_CELL_DEATH_SIGNALING_PATHWAY	0.146039603960396	0.41200595214801	0.183023938384487	0.676943902594307	1.36057497043219	6	BNIP3 LAMP1 UBE4B
GOBP_GROOMING_BEHAVIOR	0.571428571428571	0.811554183924849	0.0840745577910723	0.37834127679526	0.915843613432677	13	NMU DDO NMUR2 DRD2
[truncated: 13,249 more rows]
