# Supplementary material for: Construction and Evaluation of a Risk Score Model for Lymph Node Metastasis-Associated Circadian Clock Genes in Esophageal Squamous Carcinoma
Source: Cells. 2022 Oct 31;11(21):3432. doi: 10.3390/cells11213432 (PMC9655457; doi:10.3390/cells11213432)
Supplement: Supplementary file 1 [file cells-11-03432-s001.zip › Supplementary Table S8.txt]

pathway	pval	padj	log2err	ES	NES	size	leadingEdge
KEGG_ABC_TRANSPORTERS	0.0211007937628751	0.0872166142198839	0.352487857583619	0.466498585515592	1.5313060412696	43	ABCA12 ABCC5 TAP2 ABCD3 ABCA5 ABCB10 ABCG1 ABCG2 TAP1 ABCC2 ABCA10 ABCA8 ABCA9 ABCA4 ABCB7 ABCG4 ABCA6 ABCD1 ABCB6
KEGG_ACUTE_MYELOID_LEUKEMIA	0.103092783505155	0.286197876596399	0.166933848713193	-0.385657094856589	-1.26284784418859	57	RARA RUNX1 PIK3R3 EIF4EBP1 PIM2 LEF1 AKT3 PIK3R1 STAT5A CCND1 AKT1 IKBKB KRAS MYC PIK3R2 MAP2K2 STAT5B PIK3CA AKT2
KEGG_ADHERENS_JUNCTION	0.738938053097345	0.825727854635557	0.0455878202571231	-0.260581502511862	-0.874047071433488	68	EGFR SMAD4 SNAI1 RAC3 LEF1 WASF1 SMAD2 YES1 ERBB2 VCL PARD3 PTPN6 ACP1 CTNNB1 SSX2IP
KEGG_ADIPOCYTOKINE_SIGNALING_PATHWAY	0.471471471471472	0.644429347826087	0.105920292736253	0.283079814048448	0.978658038888055	62	LEPR ACSL5 CD36 ADIPOR1 ACSL1 SLC2A1 PPARGC1A ACSL3 IRS2 JAK2 PPARA MAPK9 RXRA PRKAA2
KEGG_ALANINE_ASPARTATE_AND_GLUTAMATE_METABOLISM	0.984399375975039	0.995099369192159	0.0349401058848478	-0.197944145997209	-0.55432592526499	28	CAD ASS1 PPAT IL4I1 ADSL ASNS NIT2 CPS1 GPT
KEGG_ALDOSTERONE_REGULATED_SODIUM_REABSORPTION	0.113372093023256	0.30124584717608	0.227987202850442	0.406592329250595	1.30678911297523	39	SCNN1B SFN ATP1B1 SCNN1A SCNN1G MAPK3 IRS2 ATP1A1
KEGG_ALLOGRAFT_REJECTION	0.0313560962469012	0.116644678038473	0.321775918075361	0.512602126015033	1.60080503769182	33	HLA-E HLA-C HLA-DRB5 HLA-B HLA-F HLA-DPA1 HLA-DRB1 HLA-DRA HLA-DOA HLA-G HLA-DQB1 HLA-DMA HLA-DMB HLA-DPB1 CD40
KEGG_ALPHA_LINOLENIC_ACID_METABOLISM	0.423857868020305	0.620093599033817	0.102080107662747	0.378792207670322	1.02493037615301	18	PLA2G4E PLA2G2F ACOX3 PLA2G2D PLA2G3 ACOX1 PLA2G4B PLA2G12A
KEGG_ALZHEIMERS_DISEASE	0.0515793556848069	0.181014342591964	0.321775918075361	0.319232534424415	1.2846545255951	147	COX7B NDUFB3 CAPN2 NDUFS4 SDHC NDUFA4L2 MAPK3 UQCRQ IL1B CYC1 CYCS NDUFA2 UQCRH NDUFS5 NDUFC1 NDUFA6 MT-ATP6 COX4I1 COX7C CASP9 NDUFS2 UQCRB MT-CO2 NDUFB8 CHP2 COX8A CALM1 NCSTN COX7A2 UQCR10 MT-ATP8 MT-CYB CASP7 PLCB3 CASP8 NDUFA8 NDUFA1 SDHB CALML3 APH1A PSEN2 NDUFA10 ITPR2 UQCRC2 UQCRHL
KEGG_AMINOACYL_TRNA_BIOSYNTHESIS	0.476190476190476	0.644429347826087	0.0697792517076235	-0.379824511698112	-0.992792183595336	22	FARSA SARS2 FARS2 NARS2 AARS2 YARS2 DARS2
KEGG_AMINO_SUGAR_AND_NUCLEOTIDE_SUGAR_METABOLISM	0.207977207977208	0.434648996446749	0.163180127180689	0.361291794854296	1.18453247697518	41	CYB5R1 HK2 CHIT1 PMM1 PGM2 GALE GFPT2 PGM1 HK3
KEGG_AMYOTROPHIC_LATERAL_SCLEROSIS_ALS	0.365817091454273	0.57969341582787	0.080419996876154	-0.331439304437152	-1.05929595222555	52	TP53 BCL2 NEFM MAP2K6 TNF PRPH2 TOMM40 DAXX
KEGG_ANTIGEN_PROCESSING_AND_PRESENTATION	0.0112210802137839	0.0549242347306264	0.380730400722792	0.43868089320334	1.53207658395617	64	HLA-E CTSL HSPA6 HLA-C HLA-DRB5 HSPA2 CTSS B2M TAP2 HSPA1B HLA-B HLA-F CD74 CANX HSPA4 HLA-DPA1 TAP1 HLA-DRB1 HLA-DRA KLRC2 HLA-DOA HLA-G HLA-DQB1
KEGG_APOPTOSIS	0.263081395348837	0.504465356029729	0.0972150808846466	-0.316875439826343	-1.10225093026115	84	TP53 PIK3R3 BCL2 TNFRSF10B AKT3 MAP3K14 PIK3R1 ATM FADD AKT1 IL1R1 TNF IKBKB PRKACA TRAF2 PIK3R2 NFKBIA TNFRSF10D PIK3CA AKT2
KEGG_ARACHIDONIC_ACID_METABOLISM	0.00138119292949691	0.0108438163206738	0.45505986738723	0.535503804385671	1.82140679096322	55	GPX3 PTGS1 AKR1C3 PLA2G4E GPX2 ALOX15B GGT6 PLA2G2F
KEGG_ARGININE_AND_PROLINE_METABOLISM	0.590361445783133	0.75	0.0925528864684773	0.273748045836176	0.930854622839486	51	MAOA AOC1 GOT1 ARG1 SMS GLUL MAOB CKMT1A CKM CKMT1B P4HA2 ALDH7A1 ALDH9A1 GLUD1
KEGG_ARRHYTHMOGENIC_RIGHT_VENTRICULAR_CARDIOMYOPATHY_ARVC	0.126637554585153	0.305903703283616	0.148261500475107	-0.362560890123691	-1.22421015735811	70	ITGA11 CACNA2D1 SGCD LEF1 DSG2 ITGA1 ITGB1 CACNB3 ITGA4 ITGA3 CACNB1 PKP2 SGCA DMD CTNNB1 ITGB3 ITGB5 LAMA2 CDH2 RYR2 ITGB4 DES CACNA2D3 ITGA2B ACTN1 ITGA7 SGCB ACTN4
KEGG_ASCORBATE_AND_ALDARATE_METABOLISM	0.672609400324149	0.781908427876823	0.0542315935495841	-0.349332846278804	-0.847199274540416	15	ALDH1B1 UGDH
KEGG_ASTHMA	0.270718232044199	0.508622132931525	0.13880510939114	0.384868321071484	1.11680923554709	25	HLA-DRB5 FCER1A HLA-DPA1 HLA-DRB1 HLA-DRA HLA-DOA HLA-DQB1 HLA-DMA HLA-DMB HLA-DPB1 CD40
KEGG_AUTOIMMUNE_THYROID_DISEASE	0.00459381176405465	0.0292288282528426	0.407017918923954	0.569769655496735	1.78337430529456	34	HLA-E HLA-C HLA-DRB5 HLA-B HLA-F HLA-DPA1 HLA-DRB1 TG HLA-DRA HLA-DOA HLA-G HLA-DQB1 HLA-DMA HLA-DMB HLA-DPB1 CD40
KEGG_AXON_GUIDANCE	0.448324022346369	0.632115548003399	0.066436413766281	-0.271950426522214	-0.999083417250042	127	ROBO1 NTN1 CXCL12 DPYSL2 EFNB3 SEMA4C SEMA3D PAK1 CXCR4 RAC3 SLIT3 ITGB1 PLXNA1 NFATC4 NFATC1 SEMA6B ROCK1 LIMK1 NRP1 EPHB4 SEMA3E GSK3B
KEGG_BASAL_CELL_CARCINOMA	0.000253829911843137	0.0031474909068549	0.49849310876659	-0.555734046686716	-1.80227436536054	54	TP53 FZD2 WNT2 GLI3 FZD1 WNT5B DVL2 LEF1 FZD8 GLI1 SMO FZD7 GLI2 FZD3 GSK3B
KEGG_BASAL_TRANSCRIPTION_FACTORS	0.810264385692068	0.87115130484812	0.0438002031299891	-0.271814917570459	-0.787184738721397	34	STON1 TAF4B GTF2F1 GTF2E2 GTF2I GTF2E1 TAF11 TAF6L TAF4 GTF2H3 GTF2A1
KEGG_BASE_EXCISION_REPAIR	0.000597934121488807	0.00585346034720621	0.477270815362862	-0.620793696422745	-1.77970662599101	33	APEX1 HMGB1 UNG POLB POLD1 NEIL2 LIG3 XRCC1 POLE POLE2 PARP2 LIG1 POLD2 NEIL3 TDG MBD4 FEN1 PCNA
KEGG_BETA_ALANINE_METABOLISM	0.347708894878706	0.572234935163997	0.118815039412263	0.395002773535332	1.09017638343356	21	DPYD SMS ACADM HIBCH ALDH7A1 ALDH9A1 ABAT ECHS1
KEGG_BIOSYNTHESIS_OF_UNSATURATED_FATTY_ACIDS	0.426731078904992	0.620093599033817	0.0760837160951725	-0.409134448060853	-1.04620956502581	20	ACOT2 FADS2 SCD5 ELOVL5 ACOT1 ACOT4
KEGG_BLADDER_CANCER	0.00225025301861738	0.0164529924762921	0.431707695803346	-0.561432529417275	-1.7031758688802	41	TP53 MMP1 CDKN2A MMP2 EGFR THBS1 CXCL8 CDK4 E2F3 E2F1 CCND1 E2F2 DAPK3 ERBB2 KRAS MYC MAP2K2
KEGG_BUTANOATE_METABOLISM	0.230337078651685	0.465681485100147	0.153158808683073	0.381638017255815	1.15776001628456	31	HMGCS1 ACAT2 AKR1B10 BDH1 PDHA1 HMGCL ALDH7A1 ALDH9A1 AACS HADH ABAT ECHS1
KEGG_B_CELL_RECEPTOR_SIGNALING_PATHWAY	0.116176470588235	0.30298353909465	0.156312403073186	-0.362716052578646	-1.23771891706791	74	CD79A PIK3R3 RAC3 AKT3 CD79B PIK3R1 NFATC4 CR2 VAV2 NFATC1 CD22 AKT1 IKBKB IFITM1 CD19 GSK3B NFKBIE NFKBIB KRAS PTPN6 PIK3R2 NFKBIA MAP2K2 LYN PIK3CA AKT2 NFATC3 MALT1
KEGG_CALCIUM_SIGNALING_PATHWAY	0.850558659217877	0.904022346368715	0.0366082221336689	-0.220825159522691	-0.840007566433724	168	EGFR CD38 SPHK1 PDGFRB ATP2B1 ATP2A3 CAMK2B MYLK NTSR1 CACNA1H PTGER1 P2RX4 ADCY3 PHKG1 VDAC3 ERBB2 CALML5 PLCB1 ADORA2B TBXA2R PHKG2 SPHK2 PRKACA GNAS NOS3 CACNA1A P2RX1 GNA11 RYR3
KEGG_CARDIAC_MUSCLE_CONTRACTION	0.145061728395062	0.33310470964792	0.206587922696891	0.34205358547932	1.20809776588088	68	ATP1B1 TNNT2 COX7B CACNG4 TPM3 UQCRQ CYC1 UQCRH SLC9A6 ATP1A1 COX4I1 COX7C UQCRB MT-CO2 COX8A COX7A2 UQCR10 MT-CYB ATP1A2 UQCRC2 SLC9A1 UQCRHL SLC8A1
KEGG_CELL_ADHESION_MOLECULES_CAMS	0.409217877094972	0.613826815642458	0.0709609456938284	-0.276833683174002	-1.01709649931524	125	VCAN NRCAM SELE VCAM1 CNTNAP1 CD276 ICAM1 CNTN1 CNTNAP2 CLDN20 ALCAM ITGB1 NLGN2 CLDN10 CD22 CDH4 ITGA4 CDH5 CLDN6
KEGG_CELL_CYCLE	2.4965197682459e-05	0.000464352676893738	0.575610261071129	-0.486414628431933	-1.78367692979	124	TP53 CDKN2A CCND2 MCM2 CDC6 MCM4 CHEK1 CCNB2 SMAD4 CDK4 CDC45 MCM5 TFDP2 PRKDC MCM3 BUB1 CDC7 BUB1B E2F3 PLK1 ANAPC1 YWHAE TGFB3 ATM MCM6 SMAD2 MCM7 E2F1 ATR CCND1 ANAPC5 CDK2 SKP2 E2F2 GSK3B TTK PKMYT1 ORC1 CDK1 DBF4 MYC CHEK2 ABL1 PCNA FZR1
KEGG_CHEMOKINE_SIGNALING_PATHWAY	0.24171270718232	0.47828259080757	0.0992333343771191	-0.287944369186794	-1.10782153531664	180	CCL2 CXCL2 CXCL1 CXCL12 CXCL3 PIK3R3 CXCL8 PAK1 CCL11 CXCR4 AKT3 CX3CL1 SHC2 JAK3 PIK3R1 CCL19 VAV2 CXCL14 GSK3A ARRB2 CXCL13 ROCK1 AKT1 IKBKB ADCY3 GSK3B CRK PLCB1 NFKBIB KRAS PRKACA PARD3 PREX1 PIK3R2 NFKBIA ADCY6 LYN STAT5B PIK3CA AKT2 CXCR3 ROCK2 GNG11 PLCB4 GRK7
KEGG_CHRONIC_MYELOID_LEUKEMIA	0.00020829167442512	0.00298017318792864	0.518848077743792	-0.517794507991317	-1.76225180145246	73	TP53 CDKN2A RUNX1 PIK3R3 SMAD4 CDK4 AKT3 E2F3 SHC2 PIK3R1 TGFB3 E2F1 STAT5A CCND1 AKT1 IKBKB E2F2 CRK KRAS MYC ABL1 PIK3R2 CBL NFKBIA MAP2K2 STAT5B PIK3CA AKT2
KEGG_CIRCADIAN_RHYTHM_MAMMAL	0.106770833333333	0.287817028985507	0.222056046145248	0.5820126878214	1.434049548112	13	PER3 BHLHE40 NR1D1 NPAS2 CRY2 PER2 ARNTL
KEGG_CITRATE_CYCLE_TCA_CYCLE	0.122507122507123	0.305903703283616	0.216542836735348	0.439677372110137	1.30873014933467	29	PC SDHC OGDHL PDHA1 SUCLG1 SUCLA2 IDH3A ACO2 SDHB IDH3B PDHB OGDH DLD FH IDH3G CS ACO1
KEGG_COLORECTAL_CANCER	0.002299880668729	0.0164529924762921	0.431707695803346	-0.493253763721826	-1.6384167711025	62	TP53 PIK3R3 SMAD4 BCL2 RAC3 LEF1 AKT3 MSH2 PIK3R1 TGFB3 SMAD2 CCND1 AKT1 BIRC5 MSH6 GSK3B KRAS MLH1 MYC PIK3R2 CTNNB1 PIK3CA AKT2
KEGG_COMPLEMENT_AND_COAGULATION_CASCADES	0.356495468277946	0.576592670432155	0.125033367555272	0.300332304716779	1.03693826049279	61	THBD F3 SERPINE1 CD59 CD46 TFPI CFD BDKRB2 C1QA C7 F5 C3AR1 CD55
KEGG_CYSTEINE_AND_METHIONINE_METABOLISM	0.403453689167975	0.610100700693035	0.0776798560117236	-0.363215008092526	-1.04127371184107	33	LDHB DNMT1 DNMT3A ADI1 MTR MAT2A IL4I1 SRM
KEGG_CYTOKINE_CYTOKINE_RECEPTOR_INTERACTION	0.152291105121294	0.345440799421471	0.128142916898415	-0.288835378242334	-1.14921851917314	231	CCL2 IL6 CXCL2 CXCL1 CTF1 CXCL12 EGFR INHBA CXCL3 NGFR LIF CXCL8 TNFRSF18 CCL11 TNFRSF10B AMH PDGFRB CSF3 CXCR4 TNFRSF13C CX3CL1 BMP7 CLCF1 TGFB3 CCL19 KDR IL12RB2 CXCL14 CD27 IL17RB CXCL13 CD70 IL1R1 TNF TNFRSF19 IL2RB TNFRSF11B TNFRSF9 TNFRSF4 GHR TNFSF13 EPOR
KEGG_CYTOSOLIC_DNA_SENSING_PATHWAY	0.438953488372093	0.62804114490161	0.108394255853397	0.310007202647398	0.99636419140077	39	IL18 AIM2 PYCARD IL33 IL1B RIPK3 IRF7 CASP1 CXCL10 CHUK
KEGG_DILATED_CARDIOMYOPATHY	0.0612244897959184	0.193012798339675	0.219250346703755	-0.376304022043271	-1.30465421646743	83	ITGA11 TPM2 CACNA2D1 SGCD ITGA1 ITGB1 CACNB3 TPM4 TGFB3 ITGA4 TNF ITGA3 ADCY3 CACNB1 PRKACA SGCA DMD GNAS TPM1 ADCY6 ITGB3 ITGB5 LAMA2
KEGG_DNA_REPLICATION	2.11952742838446e-07	9.85580254198775e-06	0.690132458796796	-0.726874660898199	-2.14871368704485	36	MCM2 RNASEH2A MCM4 RFC3 RPA1 PRIM1 MCM5 POLD1 RFC2 MCM3 MCM6 POLA2 MCM7 RNASEH1 PRIM2 POLE POLE2 LIG1 POLD2 DNA2 RNASEH2C RFC5 FEN1 PCNA RNASEH2B
KEGG_DORSO_VENTRAL_AXIS_FORMATION	0.566037735849057	0.741429710337497	0.0609039347452418	-0.343103042441928	-0.928328213886197	24	EGFR ETV6 ETS1 NOTCH1 KRAS
KEGG_DRUG_METABOLISM_CYTOCHROME_P450	1.33896700007063e-05	0.000276719846681264	0.593325476396405	0.609736893137077	2.08913902144654	57	UGT1A10 MAOA ALDH3B2 ADH7 ALDH1A3 FMO2 GSTM2 MGST2 GSTM4 GSTM3 ADH1B CYP3A5 MAOB ALDH3B1 UGT1A6 ADH1C GSTP1 AOX1 UGT1A7 GSTA1 CYP2E1 GSTK1 MGST3
KEGG_DRUG_METABOLISM_OTHER_ENZYMES	0.00139920210589339	0.0108438163206738	0.45505986738723	0.593994210169266	1.90909938820096	39	CDA UGT1A10 DPYD UPP1 TYMP CES2 CES1 CYP3A5 UGT1A6 UGT1A7 XDH
KEGG_ECM_RECEPTOR_INTERACTION	1.69137705695498e-09	3.14596132593627e-07	0.788186810800237	-0.626866851289307	-2.17804807333336	82	COL11A1 COL1A1 TNC FN1 THBS2 COL1A2 COL3A1 ITGA11 COL5A1 COL5A2 LAMB2 THBS1 COL6A1 COL5A3 COL6A3 COL4A2 COL6A2 HSPG2 LAMB1 COL4A1 LAMA3 ITGA1 ITGB1 LAMC1 COL4A6 LAMB3 COMP ITGA4 ITGA3 LAMA5
KEGG_ENDOCYTOSIS	0.653429602888087	0.779089141905026	0.0972150808846466	0.224382273996845	0.925976530690457	179	CLTB ADRB2 HLA-E CXCR2 RUFY1 HSPA6 ACAP3 HLA-C HSPA2 RAB4A ARAP2 SH3KBP1 RET RAB11FIP1 TSG101 SH3GLB1 RAB5B PRKCZ HSPA1B HLA-B HLA-F VPS36 TRAF6 EEA1 EPS15 PIP5K1A PDCD6IP ITCH CHMP4B RAB22A VPS45 ARF6 RAB5A SH3GLB2 PLD2 ARAP3 CHMP5 CSF1R EPN3 ACAP2 ERBB3 GRK5 VPS28 ARFGAP2 HLA-G RAB11A
KEGG_ENDOMETRIAL_CANCER	0.00302613595441819	0.0208467143526586	0.431707695803346	-0.518340935726525	-1.65664255185531	52	TP53 EGFR PIK3R3 LEF1 AKT3 PIK3R1 CCND1 AKT1 GSK3B ERBB2 ELK1 KRAS MLH1 MYC PIK3R2 MAP2K2 CTNNB1 PIK3CA AKT2
KEGG_EPITHELIAL_CELL_SIGNALING_IN_HELICOBACTER_PYLORI_INFECTION	0.250755287009063	0.490952456670377	0.152144922367565	0.318935590198712	1.12584895638583	67	ATP6V1C2 HBEGF CXCR2 ATP6V0A4 JUN ATP6V0E1 F11R ATP6V1A TJP1 ATP6V1D MAPK9 ATP6V0B ATP6V0A1 ATP6V0D1 PLCG2 ATP6V1E1 RAC1 ATP6V0D2 ATP6V1H CHUK PTPRZ1 ATP6V0C ATP6AP1 MAPK10 MAPK14 MAPK11 NFKB1 ATP6V1G1 MAPK13
KEGG_ERBB_SIGNALING_PATHWAY	0.426705370101597	0.620093599033817	0.0707899094502623	-0.290539997772386	-1.01723118353676	86	EGFR PIK3R3 EIF4EBP1 PAK1 AKT3 SHC2 PIK3R1 CAMK2B STAT5A MAP2K7 AKT1 GSK3B ERBB2 ELK1 CRK KRAS PAK4 MYC ABL1 PIK3R2 CBL MAP2K2 STAT5B PIK3CA AKT2 MAP2K4
KEGG_ETHER_LIPID_METABOLISM	0.615384615384615	0.758023433520122	0.0870515867946735	0.303681344334581	0.903928553825133	29	PLA2G4E PLA2G2F LPCAT2 PLA2G7 PLD2 LPCAT4 LPCAT1 PLA2G2D PLA2G3 PLA2G4B
KEGG_FATTY_ACID_METABOLISM	0.0559528877797446	0.185440773471558	0.321775918075361	0.43771761143686	1.4364174010557	42	ADH7 ACSL5 ACSL1 ACAT2 ADH1B ACSL3 ACADM ACAA1 ADH1C ACOX3 CPT2 ALDH7A1 ALDH9A1 HADH ACOX1 CPT1B ECHS1
KEGG_FC_EPSILON_RI_SIGNALING_PATHWAY	0.75	0.827786377708978	0.0813027345384498	0.240929081485088	0.861985769011278	76	PLA2G4E RAC2 PLA2G2F SYK MAPK3 FCER1A MAPK9 MAP2K1 NRAS PLCG2 SOS2 RAC1 PRKCE PLA2G2D RAF1 MAPK10 PLA2G3 PLA2G4B MAPK14 GAB2 PDPK1 MAPK11
KEGG_FC_GAMMA_R_MEDIATED_PHAGOCYTOSIS	0.688218390804598	0.785328961286228	0.0476387259290825	-0.251538133296743	-0.888556904718758	92	MARCKSL1 PIK3R3 DNM1 PAK1 SPHK1 AKT3 PIK3R1 WASF1 VAV2 PIP4K2B LIMK1 AKT1 ASAP1 DNM2 CRK SPHK2 PIK3R2 ARPC1B LYN PIP5K1C PIK3CA AKT2
KEGG_FOCAL_ADHESION	3.92313768255779e-09	3.64851804477874e-07	0.761460801445585	-0.509110469080361	-1.97408812572987	194	COL11A1 COL1A1 TNC FN1 THBS2 COL1A2 COL3A1 ITGA11 COL5A1 CCND2 EGFR COL5A2 LAMB2 THBS1 COL6A1 COL5A3 COL6A3 PIK3R3 COL4A2 PAK1 BCL2 COL6A2 PDGFRB LAMB1 RAC3 COL4A1 LAMA3 AKT3 ITGA1 MYL9 ITGB1 LAMC1 COL4A6 SHC2 PIK3R1 VAV2 KDR MYLK CCND1 ROCK1 LAMB3 AKT1 COMP ITGA4 ITGA3 LAMA5 GSK3B TLN1 ERBB2 ELK1 CRK THBS3 VCL LAMC3 PAK4 FLNA ZYX PIK3R2 COL4A4 CTNNB1 CHAD PIP5K1C ITGB3 ITGB5 RAPGEF1 PIK3CA LAMA2…
KEGG_FOLATE_BIOSYNTHESIS	0.199013157894737	0.420641447368421	0.123257226381337	-0.586317727848305	-1.24795620593963	9	ALPL QDPR FPGS GGH DHFR ALPP SPR
KEGG_FRUCTOSE_AND_MANNOSE_METABOLISM	0.1	0.281818181818182	0.237793834423688	0.43519765660743	1.33566388115095	32	FBP1 HK2 PMM1 PFKFB2 AKR1B10 ALDOA HK3 ALDOC PFKFB4 TPI1
KEGG_GALACTOSE_METABOLISM	0.607734806629834	0.753591160220995	0.0860347242455604	0.314514139351516	0.898656128373526	23	HK2 PGM2 GALE PGM1 HK3 GALT UGP2 PFKP
KEGG_GAP_JUNCTION	0.703757225433526	0.798163682503877	0.0468819856878333	-0.252942553750331	-0.878848579609565	82	EGFR TUBA1A PDGFRB TUBB TUBA1B ADCY3 CDK1 PLCB1 KRAS MAPK7 PRKACA GNAS MAP2K2 PRKG2 ADCY6 PRKG1 GNA11 TUBB3 TUBA3E PLCB4 MAP2K5
KEGG_GLIOMA	0.00625843640875872	0.03637716162591	0.407017918923954	-0.468562904352408	-1.56406028784337	65	TP53 CDKN2A EGFR PIK3R3 PDGFRB CDK4 AKT3 E2F3 SHC2 PIK3R1 CAMK2B E2F1 CCND1 AKT1 E2F2 CALML5 KRAS PIK3R2 MAP2K2
KEGG_GLUTATHIONE_METABOLISM	0.123563218390805	0.305903703283616	0.216542836735348	0.395294176149732	1.30086915748841	44	GPX3 GPX2 GGT6 GSTM2 OPLAH MGST2 GSTM4 GSTM3 SMS PGD GSTP1
KEGG_GLYCEROLIPID_METABOLISM	0.241279069767442	0.47828259080757	0.152144922367565	0.355900908736676	1.14386671704382	39	MBOAT2 MGLL DGAT1 AGPAT4 DGAT2 DGKA ALDH7A1 GK ALDH9A1 AGPAT2 LIPF AGPAT3 DGKH
KEGG_GLYCEROPHOSPHOLIPID_METABOLISM	0.526984126984127	0.700136054421769	0.102449405629826	0.272411944465998	0.965226179673984	70	MBOAT2 PLA2G4E CDS1 PLA2G2F LPCAT2 GPD2 PCYT1A AGPAT4 TAZ LYPLA1 PLD2 LPCAT4 LPCAT1 DGKA PLA2G2D AGPAT2 ETNK2 PLA2G3 PLA2G4B LPGAT1 AGPAT3 DGKH
KEGG_GLYCINE_SERINE_AND_THREONINE_METABOLISM	0.637480798771121	0.779089141905026	0.0542315935495841	-0.312974234004177	-0.887476477787986	29	PHGDH PSPH SHMT1 PSAT1 SRR CHDH AOC3 SHMT2 GAMT SDS GNMT AMT
KEGG_GLYCOLYSIS_GLUCONEOGENESIS	0.0128299211271558	0.0611888546064352	0.380730400722792	0.471780772663438	1.62025753550771	58	ALDH3B2 ADH7 ALDH1A3 FBP1 HK2 PGK1 PGAM1 ADH1B PGM2 ALDH3B1 LDHA ADH1C PDHA1 PGM1 ACSS2 ALDOA HK3 ALDOC ENO1 ALDH7A1 ALDH9A1 TPI1
KEGG_GLYCOSAMINOGLYCAN_BIOSYNTHESIS_CHONDROITIN_SULFATE	0.292063492063492	0.522344322344322	0.096240602328129	-0.439010239303023	-1.14749290968555	22	CHST14 XYLT2 CHSY3 CHPF CHSY1 B3GALT6 CHPF2
KEGG_GLYCOSAMINOGLYCAN_BIOSYNTHESIS_HEPARAN_SULFATE	0.478125	0.644429347826087	0.0687943095604775	-0.362175216411118	-0.988983757006224	25	HS6ST2 EXTL2 XYLT2 EXT1 B3GALT6 HS3ST3B1 EXTL3 HS3ST3A1
KEGG_GLYCOSAMINOGLYCAN_BIOSYNTHESIS_KERATAN_SULFATE	0.594813614262561	0.75	0.059989249649033	-0.373691347548292	-0.906273320466038	15	B4GALT1 FUT8 CHST1 ST3GAL2
KEGG_GLYCOSAMINOGLYCAN_DEGRADATION	0.893719806763285	0.939163186768198	0.0409055783172035	-0.267104580804728	-0.683020871560912	20	NAGLU IDUA HGSNAT ARSB HS3ST3B1 HEXA HS3ST3A1
KEGG_GLYCOSPHINGOLIPID_BIOSYNTHESIS_GANGLIO_SERIES	0.768233387358185	0.835622280986096	0.0481183992657975	-0.324243827045812	-0.786353582188437	15	ST6GALNAC5 ST3GAL2 HEXA
KEGG_GLYCOSPHINGOLIPID_BIOSYNTHESIS_GLOBO_SERIES	0.915816326530612	0.956976610869067	0.0610363728309177	0.261492124217988	0.656730381276393	14	FUT2 ST3GAL1 A4GALT HEXB
KEGG_GLYCOSPHINGOLIPID_BIOSYNTHESIS_LACTO_AND_NEOLACTO_SERIES	0.270718232044199	0.508622132931525	0.13880510939114	0.389050022577945	1.12894367895806	25	FUT3 ABO FUT2 B4GALT3 B3GNT3 FUT6 ST3GAL3 B3GNT5
KEGG_GLYCOSYLPHOSPHATIDYLINOSITOL_GPI_ANCHOR_BIOSYNTHESIS	0.311320754716981	0.546279814880741	0.0919686140000427	-0.414511659380549	-1.12153732490693	24	PIGW PIGT PIGL PIGN PIGQ DPM2 PIGS
KEGG_GLYOXYLATE_AND_DICARBOXYLATE_METABOLISM	0.661264181523501	0.781908427876823	0.0550211117163117	-0.353949865132336	-0.858396432394077	15	MTHFD2 MTHFD1 MTHFD2L MTHFD1L MDH1 PGP
KEGG_GNRH_SIGNALING_PATHWAY	0.876254180602007	0.926041349954393	0.0766746872490091	0.219091384941675	0.817234520226278	97	PLA2G4E HBEGF PLA2G2F JUN MAPK3 PRKACB ADCY9 MAPK9 GNRHR CAMK2D MAP2K1 NRAS MAP3K1 ADCY7 SOS2 CALM1 PLD2 PLCB3 PLA2G2D RAF1 CALML3 MAPK10 PLA2G3 ITPR2 PLA2G4B MAPK14 CAMK2A
KEGG_GRAFT_VERSUS_HOST_DISEASE	0.0769230769230769	0.230769230769231	0.271288554688953	0.448382489111264	1.41828117996408	35	IL1A HLA-E HLA-C HLA-DRB5 IL1B HLA-B HLA-F HLA-DPA1 HLA-DRB1 HLA-DRA HLA-DOA HLA-G HLA-DQB1 HLA-DMA HLA-DMB HLA-DPB1
KEGG_HEDGEHOG_SIGNALING_PATHWAY	0.14327485380117	0.33310470964792	0.13880510939114	-0.379606382365301	-1.23108320597444	54	WNT2 GLI3 WNT5B BMP8A GLI1 SMO RAB23 CSNK1G2 BMP7 GLI2
KEGG_HEMATOPOIETIC_CELL_LINEAGE	0.448598130841121	0.632115548003399	0.11146266692298	0.27502087712424	0.992606442189491	79	IL1A CD44 CD59 CD36 HLA-DRB5 CD1A IL4R IL1B ITGA6 IL6R CD1E ITGAM CD1C CSF2RA EPO HLA-DRB1 HLA-DRA CD1B IL7 CD9 CD55 ITGA2
KEGG_HISTIDINE_METABOLISM	0.0190729401685132	0.0819325043483462	0.352487857583619	0.54424996376507	1.61514516100549	28	MAOA AOC1 ALDH3B2 ALDH1A3 MAOB ALDH3B1 HAL ALDH7A1 ALDH9A1
KEGG_HOMOLOGOUS_RECOMBINATION	0.000576373914499479	0.00585346034720621	0.477270815362862	-0.663650803846212	-1.83428581099323	26	RPA1 TOP3A POLD1 BRCA2 EME1 BLM RAD51D XRCC2 RAD51 NBN POLD2 RAD51C RAD52 RAD54B
KEGG_HUNTINGTONS_DISEASE	0.741379310344828	0.825727854635557	0.0873098257637931	0.221221275284828	0.905032636916057	161	CLTB COX7B NDUFB3 VDAC2 RCOR1 NDUFS4 SDHC PPARGC1A VDAC1 NDUFA4L2 UQCRQ CYC1 CYCS NDUFA2 UQCRH NDUFS5 SLC25A5 NDUFC1 NDUFA6 HDAC1 MT-ATP6 COX4I1 COX7C CASP9 NDUFS2 DCTN4 UQCRB MT-CO2 NDUFB8 COX8A POLR2L COX7A2 UQCR10 MT-ATP8 MT-CYB PLCB3 CASP8 NDUFA8 NDUFA1
KEGG_HYPERTROPHIC_CARDIOMYOPATHY_HCM	0.0182102237170198	0.0806452764610876	0.352487857583619	-0.425031516053824	-1.46481292046504	78	IL6 ITGA11 TPM2 CACNA2D1 SGCD ITGA1 ITGB1 CACNB3 TPM4 TGFB3 PRKAA1 ITGA4 TNF ITGA3 CACNB1 SGCA DMD TPM1 ITGB3 ITGB5 LAMA2
KEGG_INOSITOL_PHOSPHATE_METABOLISM	0.29093567251462	0.522344322344322	0.0916795246008379	-0.341078316987994	-1.10613468970043	54	ISYNA1 ITPK1 INPP5K PIP4K2B PI4KA INPP4A PIP4K2A PLCB1 PIK3C3 PIP5K1C PIK3CA ALDH6A1 PLCB4 INPPL1 PIKFYVE INPP5J OCRL MIOX
KEGG_INSULIN_SIGNALING_PATHWAY	0.516039051603905	0.690527076246952	0.0596037042575973	-0.263521561942343	-0.972294056514966	130	PIK3R3 EIF4EBP1 SOCS2 AKT3 FOXO1 SHC2 PIK3R1 INPP5K IRS1 PRKAA1 AKT1 RHOQ LIPE IKBKB PHKG1 GSK3B RPTOR PCK2 ELK1 CRK CALML5 KRAS PHKG2 PRKACA SH2B2 PDE3A PIK3R2 CBL MAP2K2 SOCS3 SLC2A4 RAPGEF1 PIK3CA AKT2 PRKCI PDE3B FLOT2 CBLB SOCS4
KEGG_INTESTINAL_IMMUNE_NETWORK_FOR_IGA_PRODUCTION	0.582181259600614	0.75	0.0584693210386381	-0.302549202055651	-0.927324815327822	43	IL6 CXCL12 CXCR4 TNFRSF13C MAP3K14
KEGG_JAK_STAT_SIGNALING_PATHWAY	0.0193818827490711	0.0819325043483462	0.352487857583619	-0.368060825266802	-1.3537121055978	128	IL6 CTF1 CCND2 PIK3R3 LIF SPRED2 TYK2 CSF3 SOCS2 PIAS2 AKT3 SPRY2 JAK3 PIK3R1 CLCF1 IL12RB2 STAT5A CCND1 SPRED1 AKT1 PIAS4 IL2RB SOCS7 GHR EPOR PTPN6 MYC PIK3R2 IFNAR2 CBL SOCS3 IL13RA2 IL11 SOCS5 STAT5B IL7R PIK3CA AKT2 IL15RA CSF2 SPRY4 IL21R PTPN11 CSF2RB CBLB SOCS4 IL20 LEP
KEGG_LEISHMANIA_INFECTION	0.117283950617284	0.30298353909465	0.231126709673834	0.352203189263072	1.24394511312779	68	NCF2 IL1A HLA-DRB5 JUN MAPK3 IL1B JAK2 STAT1 FOS ITGAM TAB2 TRAF6 HLA-DPA1 HLA-DRB1 HLA-DRA NCF1 ITGB2 MYD88 HLA-DOA IFNGR1 HLA-DQB1 IRAK1 MAPK14 IFNGR2 MAPK11 NFKB1 MAPK13 HLA-DMA MAP3K7 HLA-DMB
KEGG_LEUKOCYTE_TRANSENDOTHELIAL_MIGRATION	0.646723646723647	0.779089141905026	0.0500922874402106	-0.254451782391038	-0.913568133387538	109	THY1 MMP2 CXCL12 VCAM1 ICAM1 PIK3R3 CLDN20 CXCR4 MYL9 ITGB1 PIK3R1 CLDN10 VAV2 ROCK1 ITGA4 CDH5 CLDN6 VCL PIK3R2 CTNNB1 PECAM1 PIK3CA CD99 CLDN15 VASP ROCK2 CLDN19 PTPN11 ARHGAP35
KEGG_LIMONENE_AND_PINENE_DEGRADATION	0.756578947368421	0.827786377708978	0.0494904866135495	-0.369669312886878	-0.786827843080288	9	ALDH1B1
KEGG_LINOLEIC_ACID_METABOLISM	0.188365650969529	0.407395477678284	0.169570644405628	0.414028369255857	1.22869262589652	28	PLA2G4E PLA2G2F AKR1B10 CYP3A5 CYP2E1 PLA2G2D PLA2G3 PLA2G4B PLA2G12A CYP2C18
KEGG_LONG_TERM_DEPRESSION	0.752238805970149	0.827786377708978	0.0787113806986485	0.247267302357124	0.863571789400363	64	PLA2G4E PLA2G2F GNAI3 MAPK3 MAP2K1 NRAS PPP2CA GNAI1 PLCB3 PLA2G2D RAF1 PLA2G3 ITPR2 PLA2G4B
KEGG_LONG_TERM_POTENTIATION	0.975903614457831	0.991902034366976	0.065981614400873	0.192163581942019	0.674685987255647	66	RAPGEF3 MAPK3 PRKACB RAP1A CAMK2D MAP2K1 NRAS CHP2 CALM1 PLCB3 RAF1 CALML3 ITPR2 CAMK2A
KEGG_LYSINE_DEGRADATION	0.0805471124620061	0.234090045592705	0.193813302725311	-0.446076801962374	-1.34734069265394	39	ALDH1B1 GCDH PLOD2 SETD1A SUV39H2 DOT1L EHMT2 PLOD1 EHMT1 SUV39H1 SETMAR SETD1B
KEGG_LYSOSOME	0.197324414715719	0.420641447368421	0.183023938384487	0.287245783002025	1.13098730481602	121	GM2A CTSC CLTB CTSV CTSL CTSD ATP6V0A4 CD68 IDS CTSS PSAPL1 GALNS ACP5 CTSH AP3S1 ATP6V0B GALC ATP6V0A1 ATP6V0D1 PSAP CTSE LAMP2 ATP6V0D2 HYAL1 NEU1 SMPD1 ATP6V1H MFSD8 GNPTG ATP6V0C AGA LIPA ATP6AP1 LAMP1 CTSW
KEGG_MAPK_SIGNALING_PATHWAY	0.370619946091644	0.57969341582787	0.0741758965588009	-0.258009134088766	-1.038128499372	252	TP53 EGFR NTRK2 PLA2G2A PAK1 CACNA2D1 PDGFRB NF1 RAC3 RPS6KA2 ECSIT NR4A1 STMN1 AKT3 JUND CACNB3 MAP3K14 DUSP4 FGF19 NFATC4 TGFB3 ARRB2 CACNA1H RELB MAP2K7 AKT1 IL1R1 MAP2K6 MAP4K1 FGFR2 TNF IKBKB CACNB1 ELK1 MAP3K3 CRK GNA12 KRAS MAPK7 PRKACA FLNA SRF TRAF2 MYC DUSP2 MAP2K2 PPP5C MRAS CACNA1A DUSP16 DAXX DUSP14
KEGG_MATURITY_ONSET_DIABETES_OF_THE_YOUNG	0.998355263157895	0.998355263157895	0.0367619553883609	-0.137952681088353	-0.344574350863146	18	BHLHA15 NKX6-1 FOXA3
KEGG_MELANOGENESIS	0.0369843527738265	0.134884110116308	0.282013350011725	-0.386977164353064	-1.37554411031125	97	CREB3L1 FZD2 WNT2 FZD1 POMC WNT5B DVL2 LEF1 FZD8 CREB3L4 CAMK2B FZD7 FZD3 ADCY3 GSK3B CALML5 PLCB1 KRAS PRKACA GNAS MAP2K2 KITLG ADCY6 CREB3 WNT3 CTNNB1
KEGG_MELANOMA	0.000729900826023794	0.00646483588763932	0.477270815362862	-0.513973584337055	-1.71564087723321	65	TP53 CDKN2A EGFR PIK3R3 PDGFRB CDK4 AKT3 E2F3 PIK3R1 FGF19 E2F1 CCND1 AKT1 E2F2 KRAS PIK3R2 MAP2K2 FGF1 PIK3CA AKT2
KEGG_METABOLISM_OF_XENOBIOTICS_BY_CYTOCHROME_P450	8.15972238992547e-06	0.000189713545565767	0.593325476396405	0.633781546240008	2.17363142340182	56	AKR1C3 AKR1C2 UGT1A10 ALDH3B2 ADH7 ALDH1A3 AKR1C1 GSTM2 MGST2 GSTM4 GSTM3 DHDH ADH1B CYP3A5 ALDH3B1 UGT1A6 ADH1C GSTP1 UGT1A7 GSTA1 CYP2E1 GSTK1 MGST3
KEGG_MISMATCH_REPAIR	0.000445459653162889	0.00517846846801859	0.49849310876659	-0.681473385747	-1.81629446432133	23	RFC3 RPA1 POLD1 RFC2 MSH2 LIG1 MSH6 POLD2 MLH1 RFC5 PCNA EXO1
KEGG_MTOR_SIGNALING_PATHWAY	0.3928035982009	0.603813795581548	0.0766746872490091	-0.327112892014908	-1.03449218695741	49	PIK3R3 EIF4EBP1 RPS6KA2 AKT3 PIK3R1 ULK2 PRKAA1 AKT1 RPTOR PIK3R2 PIK3CA AKT2
KEGG_NATURAL_KILLER_CELL_MEDIATED_CYTOTOXICITY	0.165016501650165	0.369796015746153	0.199915231309662	0.300244801192494	1.15799502731318	113	RAET1L RAET1G ULBP2 RAET1E HLA-E RAC2 SYK HLA-C MAPK3 ULBP3 HLA-B MAP2K1 NRAS SHC1 PLCG2 SOS2 CHP2 RAC1 ULBP1 TNFSF10 ITGB2 SH3BP2 RAF1 KLRC2 TYROBP IFNGR1 MICB HLA-G
KEGG_NEUROACTIVE_LIGAND_RECEPTOR_INTERACTION	0.419475655430712	0.620093599033817	0.128788713061714	0.236795339632595	1.00577341906026	224	LEPR P2RY1 HTR7 ADRB2 PRSS3 GABRE P2RY2 RXFP1 THRB PTAFR LTB4R F2RL1 ADRA2C LPAR6 CHRM3 PTH2R GRIN3B GNRHR LTB4R2 ADRA1B BDKRB2 GABRP GABBR1 GIPR C3AR1 S1PR5 GALR2 CALCRL GABRA2 P2RX7 ADRA1D NR3C1 P2RY13 VIPR1 TSPO GRPR GRIK2
KEGG_NEUROTROPHIN_SIGNALING_PATHWAY	0.00528700685178284	0.031722041110697	0.407017918923954	-0.393633456460253	-1.44344942368422	124	TP53 NTRK2 NGFR PIK3R3 BCL2 MAGED1 RPS6KA2 AKT3 SHC2 YWHAE PIK3R1 CAMK2B SH2B3 IRS1 MAP2K7 AKT1 IKBKB FRS2 GSK3B NFKBIE MAP3K3 CRK CALML5 NFKBIB KRAS MAPK7 RIPK2 SH2B2 ARHGDIB ABL1 PIK3R2 NFKBIA MAP2K2
KEGG_NICOTINATE_AND_NICOTINAMIDE_METABOLISM	0.223756906077348	0.462430939226519	0.154190966581424	0.415081483754026	1.18600556375315	23	NMRK1 NMNAT2 NUDT12 NMNAT1 NADSYN1 PNP AOX1 NT5C3A NT5C2
KEGG_NITROGEN_METABOLISM	0.02376375537979	0.0952350396157382	0.352487857583619	0.570270941060316	1.62942587278857	23	CA2 CA12 GLUL CA8 HAL GLUD1 CA6 GLUD2
KEGG_NOD_LIKE_RECEPTOR_SIGNALING_PATHWAY	0.43740795287187	0.62804114490161	0.0702812841717392	-0.305281801471596	-1.01145796186166	60	CCL2 IL6 CXCL2 CXCL1 CXCL8 CCL11
KEGG_NON_HOMOLOGOUS_END_JOINING	0.562091503267974	0.741429710337497	0.0630790410571939	-0.416136374796748	-0.94142941650299	11	PRKDC FEN1 XRCC5 DCLRE1C XRCC6 POLM
KEGG_NON_SMALL_CELL_LUNG_CANCER	0.00723686774814282	0.0395899235633695	0.407017918923954	-0.483410934211198	-1.56772675681498	54	TP53 CDKN2A EGFR PIK3R3 CDK4 AKT3 E2F3 PIK3R1 E2F1 CCND1 AKT1 E2F2 ERBB2 KRAS PIK3R2 MAP2K2 PIK3CA AKT2 RARB
KEGG_NOTCH_SIGNALING_PATHWAY	0.582952815829528	0.75	0.0579754757571486	-0.29767654951304	-0.937197110198452	47	JAG2 KAT2A NCOR2 DVL2 DTX3 LFNG NOTCH1 MFNG DLL4 MAML2 NUMBL NOTCH4 HDAC2 DLL1 PSENEN NOTCH3 SNW1 DLL3 CTBP1 CREBBP
KEGG_NUCLEOTIDE_EXCISION_REPAIR	0.142201834862385	0.33310470964792	0.142901149386948	-0.403271130530444	-1.24289613916316	44	RFC3 RPA1 POLD1 RFC2 RAD23A POLE POLE2 LIG1 ERCC2 POLD2 RFC5 PCNA DDB1 DDB2 ERCC1 GTF2H3 POLE4 ERCC3 RFC4
KEGG_N_GLYCAN_BIOSYNTHESIS	0.0240647680749446	0.0952350396157382	0.352487857583619	-0.473837744009629	-1.48819719313378	46	TUSC3 STT3A B4GALT1 FUT8 MAN1A1 MAN1C1 ALG10B MGAT5 MOGS DPAGT1 MGAT4A ALG8 DPM2 MGAT2 MAN2A2 ALG10 DDOST GANAB ALG1 ALG9
KEGG_OLFACTORY_TRANSDUCTION	0.327586206896552	0.553918495297806	0.127505315300183	0.329195608546196	1.08334612492789	44	CLCA4 CLCA2 PRKACB CAMK2D CALM1
KEGG_ONE_CARBON_POOL_BY_FOLATE	0.0250591842365776	0.09541329632951	0.352487857583619	-0.619548695239065	-1.52531712410097	17	TYMS MTHFD2 MTR SHMT1 ATIC GART MTHFD1 DHFR MTHFD2L SHMT2
KEGG_OOCYTE_MEIOSIS	0.992805755395683	0.998172272992417	0.0306322550486472	-0.189648010144896	-0.675947117199043	106	CCNB2 RPS6KA2 BUB1 PLK1 ANAPC1 YWHAE CAMK2B ANAPC5 CDK2 ADCY3 SPDYC FBXO43 PKMYT1 CDK1 CALML5 PRKACA
KEGG_OTHER_GLYCAN_DEGRADATION	0.805510534846029	0.871075345821869	0.0459538081039063	-0.310380141046791	-0.752731479812607	15	MAN2B1 NEU3 HEXA ENGASE MAN2C1
KEGG_OXIDATIVE_PHOSPHORYLATION	4.87362252987391e-06	0.000140637963623181	0.610526878385931	0.515798697590299	1.97435618015309	110	ATP12A ATP6V1C2 ATP6V0A4 COX7B NDUFB3 ATP6V0E1 NDUFS4 SDHC MT-ND2 NDUFA4L2 UQCRQ CYC1 ATP6V1A MT-ND4 NDUFA2 UQCRH NDUFS5 MT-ND3 NDUFC1 NDUFA6 ATP6V1D MT-ATP6 COX4I1 ATP6V0B COX7C MT-ND4L ATP6V0A1 NDUFS2 UQCRB MT-CO2 NDUFB8 ATP6V0D1 COX8A ATP6V1E1 COX7A2 UQCR10 ATP6V0D2 MT-ATP8 MT-CYB ATP6V1H NDUFA8 NDUFA1 ATP6V0C ATP4B MT-ND1 ATP6AP1 SDHB NDUFA10 UQCRC2 UQCRHL COX15 NDUFB5 PPA1 COX17
KEGG_O_GLYCAN_BIOSYNTHESIS	0.645865834633385	0.779089141905026	0.0543434390269162	-0.31692359698513	-0.887517866477182	28	GALNT14 GALNT10 GALNT5 GALNT15 B3GNT6 ST3GAL2
KEGG_P53_SIGNALING_PATHWAY	0.00816576517467883	0.0433952092140075	0.380730400722792	-0.46226889165917	-1.54858956608512	66	TP53 CDKN2A CCND2 THBS1 CHEK1 CCNB2 STEAP3 TNFRSF10B CDK4 RRM2 SESN3 ATM ATR CCND1 CDK2 BBC3 ZMAT3 EI24 CDK1
KEGG_PANCREATIC_CANCER	0.00116280576327511	0.00983099418041682	0.45505986738723	-0.491319308812752	-1.65362121479841	69	TP53 CDKN2A EGFR PIK3R3 SMAD4 CDK4 RAC3 BRCA2 AKT3 E2F3 PIK3R1 TGFB3 SMAD2 E2F1 CCND1 AKT1 RAD51 IKBKB E2F2 ERBB2
KEGG_PANTOTHENATE_AND_COA_BIOSYNTHESIS	0.325062034739454	0.553918495297806	0.11776578836269	0.415089762971668	1.09287306033288	16	DPYD PANK3 VNN1 PPCS PANK4
KEGG_PARKINSONS_DISEASE	3.46533652739296e-05	0.00058595690372281	0.557332238758646	0.500289483552932	1.91395447088629	108	PINK1 COX7B NDUFB3 VDAC2 NDUFS4 SDHC UBE2L6 MT-ND2 VDAC1 NDUFA4L2 UQCRQ CYC1 MT-ND4 CYCS NDUFA2 UQCRH NDUFS5 MT-ND3 SLC25A5 NDUFC1 NDUFA6 MT-ATP6 COX4I1 COX7C MT-ND4L CASP9 UBA7 NDUFS2 UQCRB MT-CO2 NDUFB8 COX8A PARK7 COX7A2 UQCR10 MT-ATP8 MT-CYB NDUFA8 NDUFA1 MT-ND1 SDHB UBE2J2 NDUFA10 UQCRC2 LRRK2 UQCRHL NDUFB5
KEGG_PATHOGENIC_ESCHERICHIA_COLI_INFECTION	0.40251572327044	0.610100700693035	0.119348440591015	0.30179608462458	1.02348153747686	54	CLDN1 EZR TUBA4A OCLN TUBB6 TUBB2A WASL ARPC5 CTTN YWHAQ ACTG1 TLR5 ARPC2 YWHAZ
KEGG_PATHWAYS_IN_CANCER	4.28639475272005e-06	0.000140637963623181	0.610526878385931	-0.406601895649106	-1.67280878704845	314	TP53 MMP1 CDKN2A FN1 IL6 MMP2 RARA FZD2 EGFR LAMB2 WNT2 GLI3 TRAF4 RUNX1 PIK3R3 COL4A2 CXCL8 SMAD4 FZD1 NKX3-1 BCL2 WNT5B PDGFRB CDK4 LAMB1 RAC3 COL4A1 LAMA3 DVL2 LEF1 PIAS2 ETS1 BRCA2 AKT3 FZD8 ITGB1 LAMC1 GLI1 E2F3 SMO FOXO1 COL4A6 MSH2 PIK3R1 FGF19 TGFB3 FZD7 FADD GLI2 SMAD2 E2F1 STAT5A CCND1 LAMB3 CDK2 SKP2 AKT1 PIAS4 FZD3 FGFR2 RAD51 ITGA3 BIRC5 IKBKB LAMA5 E2F2 MSH6 GSK3B DAPK3 ERBB2 TRAF5 …
KEGG_PENTOSE_AND_GLUCURONATE_INTERCONVERSIONS	0.083756345177665	0.23967200312378	0.248911114434702	0.526422068101502	1.42438507801645	18	UGT1A10 DHDH CRYL1 UGT1A6 UGT1A7
KEGG_PENTOSE_PHOSPHATE_PATHWAY	0.174033149171271	0.3853591160221	0.176694268938498	0.425278930361482	1.23407256744074	25	FBP1 PGM2 TALDO1 PGD PGM1 ALDOA ALDOC TKT
KEGG_PEROXISOME	0.0549706442295857	0.185440773471558	0.321775918075361	0.370225325237884	1.32457634302806	76	ACSL5 PMVK ACSL1 PRDX5 NUDT12 PRDX1 ACSL3 CAT ABCD3 HSD17B4 PEX19 ACAA1 DDO SCP2 PEX11B MVK ACOX3 CROT XDH HMGCL EPHX2 GSTK1 PHYH PAOX PEX10 ACOX1
KEGG_PHENYLALANINE_METABOLISM	0.00667924034474494	0.0376466273976533	0.407017918923954	0.676365346728383	1.8101819930407	17	MAOA ALDH3B2 ALDH1A3 GOT1 MAOB ALDH3B1 PRDX6
KEGG_PHOSPHATIDYLINOSITOL_SIGNALING_SYSTEM	0.596774193548387	0.75	0.0551351763385257	-0.270735083175944	-0.929455093151929	76	PIK3R3 ITPK1 DGKD PIK3R1 INPP5K PIP4K2B PI4KA INPP4A PIP4K2A CALML5 DGKE PLCB1 PIK3R2 PIK3C3 PIP5K1C PIK3CA PLCB4 INPPL1 PIKFYVE INPP5J OCRL DGKI
KEGG_PORPHYRIN_AND_CHLOROPHYLL_METABOLISM	0.0578256175341416	0.185440773471558	0.321775918075361	0.49875815193751	1.48458818231736	29	UGT1A10 CP HMOX2 BLVRB HMOX1 UGT1A6 UGT1A7 ALAS1 MMAB HCCS COX15 PPOX
KEGG_PPAR_SIGNALING_PATHWAY	0.00878894729096967	0.0454095610033433	0.380730400722792	0.446049237626581	1.55781025079298	64	FABP4 FABP5 ACSL5 PPARD ANGPTL4 UBC CD36 ME1 ACSL1 ACSL3 SLC27A4 FABP3 SCD ACADM PPARA ACAA1 SCP2 ACOX3
KEGG_PRIMARY_BILE_ACID_BIOSYNTHESIS	0.28287841191067	0.520944402132521	0.127505315300183	0.428219349587358	1.12744141827761	16	CH25H HSD17B4 SCP2 CYP39A1
KEGG_PRIMARY_IMMUNODEFICIENCY	0.332814930015552	0.557689882728763	0.0875697115548511	-0.373254268072398	-1.08095635852309	34	CD79A UNG TNFRSF13C RFXANK JAK3 LCK ZAP70 CD19 IL7R RFXAP AIRE RFX5 CD3D DCLRE1C
KEGG_PRION_DISEASES	0.588888888888889	0.75	0.0880945010398517	0.29736123116273	0.912630502688826	32	IL1A PRNP MAPK3 IL1B PRKACB MAP2K1 C1QA STIP1 C7
KEGG_PROGESTERONE_MEDIATED_OOCYTE_MATURATION	0.258493353028065	0.500830871491876	0.0992333343771191	-0.318878685655507	-1.1003155953667	81	PIK3R3 CCNB2 RPS6KA2 AKT3 BUB1 PLK1 ANAPC1 PIK3R1 ANAPC5 CDK2 AKT1 ADCY3 SPDYC PKMYT1 CDK1 KRAS PRKACA PDE3A PIK3R2 FZR1 ADCY6 PIK3CA AKT2 PDE3B CDC25A ANAPC13
KEGG_PROPANOATE_METABOLISM	0.721910112359551	0.813789581205312	0.0776798560117236	0.278107757839631	0.843684401675967	31	ACAT2 LDHA ACADM HIBCH SUCLG1 ACSS2 SUCLA2 ALDH7A1 ALDH9A1 ABAT ECHS1 LDHAL6B
KEGG_PROSTATE_CANCER	0.000535678926299948	0.00585346034720621	0.477270815362862	-0.485945146388186	-1.70641760133789	87	TP53 CREB3L1 EGFR PIK3R3 NKX3-1 BCL2 PDGFRB LEF1 AKT3 E2F3 FOXO1 CREB3L4 PIK3R1 E2F1 CCND1 CDK2 AKT1 FGFR2 IKBKB E2F2 GSK3B ERBB2 KRAS CREB5 PIK3R2 NFKBIA MAP2K2 CREB3 CTNNB1 HSP90B1 PIK3CA AKT2 CCNE2
KEGG_PROTEASOME	0.350230414746544	0.572234935163997	0.0840745577910723	-0.355061617888856	-1.07712387128963	41	PSME3 PSMD3 PSMB6 PSMC4 PSMD11 PSMC5 PSME4 PSMB5 PSMB3
KEGG_PROTEIN_EXPORT	0.452380952380952	0.63265306122449	0.0723570851036907	-0.38534016948948	-1.0072091097652	22	SEC61G OXA1L SEC61A2 SPCS3 SRP54 SEC11C SRPRB SEC11A SRP72
KEGG_PROXIMAL_TUBULE_BICARBONATE_RECLAMATION	0.025135760861	0.09541329632951	0.352487857583619	0.54353780480362	1.53572599379895	22	CA2 ATP1B1 SLC9A3 ATP1A1 GLUD1 SLC38A3 ATP1A2 GLUD2
KEGG_PURINE_METABOLISM	0.00426732048092059	0.0283472003375439	0.407017918923954	-0.395043743788505	-1.47162210122039	146	PDE4B PFAS PAPSS2 NME1 PRIM1 ENTPD4 NME1-NME2 NUDT5 POLD1 POLR3D POLR1B RRM2 PDE7A POLR2I POLR1C PAICS POLR1A POLA2 ADPRM POLR2E PRIM2 NME4 POLE POLE2 IMPDH1 POLR2D ATIC ADCY3 POLR1E GART NT5M POLD2 PNPT1 PPAT POLR3A DGUOK GMPS PDE3A ADCY6 PRPS2 PDE4A POLR3G PDE5A PDE9A PRPS1 POLR2K PDE3B ADSL POLR3H NME2 NT5C
KEGG_PYRIMIDINE_METABOLISM	0.123931623931624	0.305903703283616	0.148261500475107	-0.343489550795625	-1.21867210120732	96	TYMS CAD TK1 NME1 PRIM1 ENTPD4 NME1-NME2 POLD1 POLR3D POLR1B RRM2 POLR2I POLR1C POLR1A POLA2 POLR2E PRIM2 NME4 POLE POLE2 POLR2D POLR1E NT5M POLD2 PNPT1 POLR3A
KEGG_PYRUVATE_METABOLISM	0.671511627906977	0.781908427876823	0.0833634065110386	0.270072859528899	0.868015078378255	39	PC ME1 LDHD ACAT2 LDHA PDHA1 ACSS2 HAGH ALDH7A1 ALDH9A1
KEGG_REGULATION_OF_ACTIN_CYTOSKELETON	0.063448275862069	0.196689655172414	0.208955027549354	-0.315393090197268	-1.22750180139751	199	FN1 ITGA11 EGFR MYH10 PFN2 PIK3R3 PAK1 GIT1 PDGFRB RAC3 ITGA1 MYL9 ITGB1 PIK3R1 FGF19 PFN1 WASF1 VAV2 RDX MYLK PIP4K2B ROCK1 LIMK1 SSH2 FGFR2 ITGA4 ENAH ITGA3 PIP4K2A CRK GNA12 DIAPH3 VCL KRAS PAK4 ITGAE PIK3R2 MAP2K2 MRAS ARPC1B FGF1 PIP5K1C ITGB3 ITGB5 PIK3CA
KEGG_REGULATION_OF_AUTOPHAGY	0.942028985507246	0.973429951690821	0.0384786917635432	-0.243969333832159	-0.623861060436094	20	GABARAP ULK2 PRKAA1 PIK3C3 BECN1 PIK3R4
KEGG_RENAL_CELL_CARCINOMA	0.671686746987952	0.781908427876823	0.0852884689790502	0.252490480678139	0.886493619172766	66	TGFA EGLN3 SLC2A1 JUN MAPK3 EGLN1 PGF RAP1A MAP2K1 NRAS GAB1 VEGFC SOS2 EPAS1 RAC1 HGF RAF1 ARNT VEGFA
KEGG_RENIN_ANGIOTENSIN_SYSTEM	0.936560934891486	0.973186222848136	0.0404114482034376	-0.256809784527308	-0.618618883676678	16	THOP1 ANPEP
KEGG_RETINOL_METABOLISM	5.29282658796917e-06	0.000140637963623181	0.610526878385931	0.657504966673478	2.23961052858688	52	DHRS9 UGT1A10 ADH7 LRAT DHRS3 RDH12 ADH1B DGAT1 CYP3A5 ALDH1A1 UGT1A6 ADH1C RPE65 UGT1A7 DGAT2 CYP26B1
KEGG_RIBOFLAVIN_METABOLISM	0.957928802588997	0.984390924207477	0.0379271467108098	-0.248078325076285	-0.586461217857875	13	ACP1 MTMR2 ACP6 ENPP1 MTMR6
KEGG_RIBOSOME	0.975504322766571	0.991902034366976	0.0315649069021069	-0.205370064610359	-0.721165949786172	87	RPL22L1 RPL17 RPS28 RPL18A RPL36 RPS15 RPS19 RPS26 UBA52 RSL24D1 RPL19 RPL27 RPL23A RPL26 RPS25 RPS16 RPL41 RPLP1 RPL23 RPS7 RPL7 RPS9 RPS5 RPL37 RPS27A RPS20 RPL28 RPS24 RPS17 RPS15A FAU RPS3 RPL4 RPL6 RPS11 RPLP0
KEGG_RIG_I_LIKE_RECEPTOR_SIGNALING_PATHWAY	0.455974842767296	0.632920304139679	0.11101149245045	0.29446271384311	0.99861186558684	54	IFNE ISG15 MAPK9 MAP3K1 NLRX1 TRAF6 IRF7 CYLD IFNK CXCL10 SIKE1 DDX3X CASP8 CHUK IFIH1 MAPK10 TANK ATG12 MAPK14 MAPK11 ATG5 NFKB1 MAPK13 MAP3K7 DDX58
KEGG_RNA_DEGRADATION	0.131578947368421	0.313765182186235	0.14551614609036	-0.384272655211588	-1.24621617107309	54	DCPS LSM7 LSM1 ENO3 EXOSC5 CNOT7 LSM8 LSM4 PNPT1 CNOT3 XRN2 PATL1 CNOT2 EXOSC2 LSM2 EDC4 EXOSC6 EXOSC3 EXOSC8 DDX6 SKIV2L
KEGG_RNA_POLYMERASE	0.0577223088923557	0.185440773471558	0.234392647294686	-0.51359935581683	-1.43829178021098	28	POLR3D POLR1B POLR2I POLR1C POLR1A POLR2E POLR2D POLR1E POLR3A POLR3G POLR2K POLR3H POLR2H POLR2B POLR2A POLR2J2 POLR2C POLR2G
KEGG_SELENOAMINO_ACID_METABOLISM	0.687106918238994	0.785328961286228	0.0518457624865066	-0.311751778233692	-0.843501618067152	24	PAPSS2 SEPHS1 GGT5 MAT2A LCMT2 SEPHS2 METTL2B GGT1
KEGG_SMALL_CELL_LUNG_CANCER	2.70056283055042e-08	1.67434895494126e-06	0.73376198835648	-0.606032205713265	-2.10808247834462	84	TP53 FN1 LAMB2 TRAF4 PIK3R3 COL4A2 BCL2 CDK4 LAMB1 COL4A1 LAMA3 PIAS2 AKT3 ITGB1 LAMC1 E2F3 COL4A6 PIK3R1 E2F1 CCND1 LAMB3 CDK2 SKP2 AKT1 PIAS4 ITGA3 IKBKB LAMA5 E2F2 TRAF5 LAMC3 TRAF3 TRAF2 MYC PIK3R2 NFKBIA COL4A4 PIK3CA LAMA2 AKT2 RARB CCNE2 LAMA4 TRAF1
KEGG_SNARE_INTERACTIONS_IN_VESICULAR_TRANSPORT	0.350724637681159	0.572234935163997	0.123257226381337	0.328554781723129	1.05102068578524	38	STX11 STX12 VAMP3 VAMP4 VAMP8 STX6 SNAP47 SNAP25 VAMP2 STX16 BNIP1 STX7
KEGG_SPHINGOLIPID_METABOLISM	0.370879120879121	0.57969341582787	0.115734447701689	0.326168474528603	1.03170534121086	35	SGPP2 UGCG SGMS2 DEGS2 SMPD3 SPTLC1 GALC SGPP1 NEU1 SMPD1
KEGG_SPLICEOSOME	0.000697850825053041	0.00646483588763932	0.477270815362862	-0.439086193487162	-1.61321781790818	125	PRPF8 LSM7 SRSF8 SF3A2 SNRPD1 EFTUD2 CHERP WBP11 RBM17 SNRPA THOC1 XAB2 EIF4A3 HNRNPM TXNL4A LSM8 SRSF7 LSM4 U2AF2 USP39 ACIN1 SRSF6 RBMX SF3B3 CDC5L PRPF19 SRSF3 PPIL1 HNRNPA1 SNRPF DHX8 SNRPG SRSF9 RBM25 SNRPC SNRNP200 SNRPD3 SRSF1 SRSF2 ALYREF SNRPB DDX5 PRPF31 LSM2 BUD31 CWC15 HSPA1A PRPF4 DDX42 SRSF10 CTNNBL1 HNRNPA1L2 SART1 HNRNPC SNRNP70 PRPF40B DDX23 PQBP1 SNW1 TRA2B HNRNPA3 PRPF6 SNRPD2 …
KEGG_STARCH_AND_SUCROSE_METABOLISM	0.0382665939795714	0.136876663080775	0.321775918075361	0.476884691606853	1.51481176044182	37	UGT1A10 PYGB HK2 PYGL PGM2 UGT1A6 GYS2 PGM1 UGT1A7 HK3
KEGG_STEROID_BIOSYNTHESIS	0.000231737118317656	0.00307879314336314	0.518848077743792	0.780033857677815	2.08763392441732	17	MSMO1 DHCR24 SC5D DHCR7 NSDHL SQLE HSD17B7 CYP51A1 SOAT1 EBP LIPA FDFT1
KEGG_STEROID_HORMONE_BIOSYNTHESIS	0.0001240490153552	0.0019227597380056	0.518848077743792	0.628181870373149	2.05955916381687	41	SULT2B1 AKR1C3 AKR1C2 UGT1A10 AKR1C1 SRD5A3 HSD17B2 CYP3A5 HSD17B7 UGT1A6 SRD5A1 UGT1A7
KEGG_SULFUR_METABOLISM	0.470284237726098	0.644429347826087	0.096887770327544	0.402340791538833	0.974312647031676	12	SULT2B1 BPNT1 CHST11
KEGG_SYSTEMIC_LUPUS_ERYTHEMATOSUS	0.316341829085457	0.549470899470899	0.0883594442500905	-0.342276195331716	-1.09393117655061	52	C3 C4B C4A SNRPD1 C1R C1S
KEGG_TASTE_TRANSDUCTION	0.0782608695652174	0.231055900621118	0.276500599254472	0.435549140432403	1.39328715250962	38	SCNN1B SCNN1A SCNN1G PRKACB GNB1 TAS2R38
KEGG_TAURINE_AND_HYPOTAURINE_METABOLISM	0.649746192893401	0.779089141905026	0.0778840111977068	0.370977206591901	0.842172437731167	9	GGT6 GAD1 CDO1
KEGG_TERPENOID_BACKBONE_BIOSYNTHESIS	0.00471432713755527	0.0292288282528426	0.407017918923954	0.71359774470254	1.81404534537376	15	MVD HMGCS1 HMGCR PMVK FDPS ACAT2 MVK IDI1 GGPS1
KEGG_TGF_BETA_SIGNALING_PATHWAY	0.0135908474422849	0.0631974406066246	0.380730400722792	-0.430726157221116	-1.5021456239096	85	THBS2 INHBA THBS1 ID3 SMAD4 AMH ID4 BMP8A ID2 BMP7 TGFB3 SMAD2 SMAD7 ROCK1 COMP CHRD TNF SMURF2 THBS3 DCN MYC SMAD1 ACVRL1 SMAD6 SMAD9 E2F5 ROCK2 INHBE BMP8B CDKN2B NOG
KEGG_THYROID_CANCER	0.368663594470046	0.57969341582787	0.0813027345384498	-0.379917921142688	-1.07730343865862	29	TP53 LEF1 CCND1 KRAS MYC MAP2K2 CTNNB1
KEGG_TIGHT_JUNCTION	0.228668941979522	0.465681485100147	0.170932335370056	0.28615684750782	1.1198414550763	120	CLDN1 PPP2R2C TJP2 TJP3 EPB41L3 EPB41L1 CLDN4 OCLN GNAI3 F11R CLDN11 CTNNA1 CLDN18 CTTN PRKCZ TJP1 CLDN16 NRAS PPP2CA CLDN23 ACTG1 ASH1L RRAS2 PPP2R2B PRKCE GNAI1 MAGI3
KEGG_TOLL_LIKE_RECEPTOR_SIGNALING_PATHWAY	0.305035971223022	0.540349434737924	0.0880945010398517	-0.307382382757517	-1.08074838540205	88	IL6 PIK3R3 CXCL8 CTSK AKT3 TIRAP PIK3R1 FADD MAP2K7 AKT1 MAP2K6 TNF IKBKB TLR6 TRAF3 PIK3R2 IFNAR2 NFKBIA MAP2K2 PIK3CA AKT2 TLR1 MAP2K4
KEGG_TRYPTOPHAN_METABOLISM	0.0562166058035885	0.185440773471558	0.321775918075361	0.453237659962399	1.44987132343368	38	MAOA AOC1 IDO1 KYNU ACAT2 MAOB CAT OGDHL AOX1 ALDH7A1 ALDH9A1 HADH ECHS1
KEGG_TYPE_II_DIABETES_MELLITUS	0.683563748079877	0.785328961286228	0.051011413203915	-0.284937010375816	-0.873342777741693	43	PIK3R3 SOCS2 PIK3R1 IRS1 TNF IKBKB PIK3R2 SOCS3 CACNA1A SLC2A4 PIK3CA
KEGG_TYPE_I_DIABETES_MELLITUS	0.0171526765177239	0.0778145812755279	0.352487857583619	0.505839074776217	1.61813907708178	38	IL1A HLA-E HLA-C HLA-DRB5 IL1B HSPD1 CPE HLA-B HLA-F HLA-DPA1 HLA-DRB1 HLA-DRA HLA-DOA HLA-G HLA-DQB1 HLA-DMA HLA-DMB HLA-DPB1
KEGG_TYROSINE_METABOLISM	0.0109275054407488	0.0549242347306264	0.380730400722792	0.528414586937248	1.69832625868676	39	MAOA ALDH3B2 ADH7 ALDH1A3 GOT1 ADH1B MAOB ALDH3B1 ADH1C AOX1
KEGG_T_CELL_RECEPTOR_SIGNALING_PATHWAY	0.0730659025787966	0.222791112781249	0.197822021315103	-0.360886626149848	-1.28677891863742	104	PIK3R3 PAK1 CDK4 AKT3 MAP3K14 PIK3R1 NFATC4 VAV2 NFATC1 MAP2K7 LCK AKT1 TNF IKBKB ZAP70 GSK3B NFKBIE NFKBIB KRAS PAK4 PTPN6 PIK3R2 CBL NFKBIA MAP2K2 PIK3CA AKT2 PRKCQ NFATC3 MALT1 CSF2 CD3D CBLB NFATC2 PDCD1
KEGG_UBIQUITIN_MEDIATED_PROTEOLYSIS	0.277310924369748	0.515798319327731	0.0919686140000427	-0.296348638006336	-1.08995772222104	128	RHOBTB2 BRCA1 NEDD4L FBXW8 PIAS2 TRIM32 CUL7 ANAPC1 RNF7 ANAPC5 FBXO4 SKP2 PIAS4 UBE2S SAE1 UBE2C SMURF2 UBE2QL1 PRPF19 CBL FZR1 KEAP1 VHL UBE2Z PPIL2 SOCS3 KLHL13 UBE4A DDB1 MID1 UBA2 BIRC6 AIRE UBA3 UBE2E3 ANAPC13 DDB2 CBLB CUL5 TRIM37 FANCL UBE2M SOCS1
KEGG_VALINE_LEUCINE_AND_ISOLEUCINE_BIOSYNTHESIS	0.319047619047619	0.549470899470899	0.0911073131586733	-0.559870434099101	-1.11767682728885	7	BCAT1 BCAT2
KEGG_VALINE_LEUCINE_AND_ISOLEUCINE_DEGRADATION	0.817204301075269	0.873563218390805	0.042845050912155	-0.258867806217833	-0.793439675147828	43	ALDH1B1 BCAT1 IVD BCAT2 ACAD8 IL4I1 PCCB BCKDHB MCCC1 ALDH6A1 ACADS HMGCS2
KEGG_VASCULAR_SMOOTH_MUSCLE_CONTRACTION	0.106685633001422	0.287817028985507	0.160801401070022	-0.345191661356675	-1.23817490932142	108	RAMP1 ACTA2 ACTG2 PLA2G2A RAMP2 KCNMB4 MYL9 MYL6B MYLK ROCK1 MYH11 ADCY3 CALD1 GNA12 CALML5 PLCB1 ADORA2B RAMP3 PRKACA GNAS MAP2K2 ADCY6 PRKG1 PPP1R14A GNA11 PRKCQ ROCK2 PLCB4 KCNMB1 PLA2G6 KCNMB3 PLA2G5 PTGIR ARHGEF1 KCNMB2 NPR1 PLA2G4A PPP1CA ARHGEF12 AGTR1
KEGG_VASOPRESSIN_REGULATED_WATER_REABSORPTION	0.287250384024578	0.522344322344322	0.0952879846194844	-0.368088401222487	-1.1166422494748	41	CREB3L1 RAB11B CREB3L4 DYNLL2 ADCY3 DYNC1I1 RAB5C CREB5 PRKACA ARHGDIB GNAS ADCY6 CREB3 DCTN6 DYNC1H1
KEGG_VEGF_SIGNALING_PATHWAY	0.601470588235294	0.750829056454797	0.0549073703290958	-0.272440555568524	-0.92966613141705	74	PIK3R3 PLA2G2A SPHK1 RAC3 AKT3 SHC2 PIK3R1 NFATC4 KDR NFATC1 AKT1 KRAS SPHK2 PIK3R2 MAP2K2 NOS3 PIK3CA AKT2 NFATC3 NFATC2 PLA2G6 PLA2G5 PTGS2 PPP3CC PLA2G4A
KEGG_VIBRIO_CHOLERAE_INFECTION	0.125373134328358	0.305903703283616	0.219250346703755	0.370685510589181	1.25155466592228	50	TJP2 ATP6V1C2 ATP6V0A4 ATP6V0E1 PRKACB ATP6V1A ADCY9 TJP1 ATP6V1D ATP6V0B ATP6V0A1 ACTG1 ATP6V0D1 PLCG2 ATP6V1E1 ATP6V0D2 ATP6V1H ATP6V0C ATP6AP1
KEGG_VIRAL_MYOCARDITIS	0.376119402985075	0.582985074626866	0.120433371642259	0.295779360011966	1.03299833321399	64	HLA-E RAC2 HLA-C HLA-DRB5 CAV1 CYCS HLA-B HLA-F CASP9 ACTG1 HLA-DPA1 HLA-DRB1 RAC1 HLA-DRA CD55 ITGB2 CASP8 HLA-DOA ABL2 HLA-G HLA-DQB1
KEGG_WNT_SIGNALING_PATHWAY	0.182584269662921	0.399537343027099	0.118287526124085	-0.308805742465299	-1.14949142459029	145	TP53 CCND2 FZD2 SFRP1 SFRP4 WNT2 SMAD4 FZD1 WNT5B RAC3 DVL2 LEF1 LRP5 FZD8 NFATC4 CAMK2B FZD7 SMAD2 NFATC1 CCND1 ROCK1 FZD3 PRICKLE2 GSK3B SFRP2 NKD2 PLCB1 PRKACA CHD8 MYC LRP6
