# Supplementary material for: Construction and Evaluation of a Risk Score Model for Lymph Node Metastasis-Associated Circadian Clock Genes in Esophageal Squamous Carcinoma
Source: Cells. 2022 Oct 31;11(21):3432. doi: 10.3390/cells11213432 (PMC9655457; doi:10.3390/cells11213432)
Supplement: Supplementary file 1 [file cells-11-03432-s001.zip › Table S1.xlsx]

## Sheet: Table S1
Table S1 Differentially expressed of CCGsin ESCC and normalsamples.
	logFC	AveExpr	t	P.Value	adj.P.Val	B	change
VSIG2	-5.31593	1.40873	-15.1473	1.02e-26	1.78e-22	50.1727	DOWN
SLC4A4	-2.32389	0.492044	-13.9502	2.04e-24	1.42e-20	44.9958	DOWN
MYRF	-3.46849	1.11691	-13.9095	2.45e-24	1.42e-20	44.8164	DOWN
HMGCS2	-4.09826	0.759513	-13.8077	3.88e-24	1.68e-20	44.3674	DOWN
CTSE	-5.69314	1.18489	-13.6527	7.82e-24	2.72e-20	43.681	DOWN
NOSTRIN	-1.91246	0.756414	-13.5818	1.08e-23	3.12e-20	43.3662	DOWN
FUT9	-1.88627	0.241412	-13.4558	1.91e-23	4.75e-20	42.8048	DOWN
TP63	4.89256	5.84312	13.3827	2.67e-23	5.44e-20	42.4784	UP
SMIM24	-3.63908	0.738825	-13.3709	2.82e-23	5.44e-20	42.4254	DOWN
PHGR1	-3.65212	0.621097	-13.201	6.13e-23	1.06e-19	41.6639	DOWN
SSTR1	-2.75755	0.434359	-13.1416	8.05e-23	1.27e-19	41.3972	DOWN
TESC	-2.93507	0.923585	-13.1016	9.67e-23	1.4e-19	41.217	DOWN
IHH	-2.51496	0.386837	-13.0806	1.06e-22	1.42e-19	41.1227	DOWN
NR0B2	-3.14613	0.452257	-13.0204	1.4e-22	1.64e-19	40.8513	DOWN
FMO5	-2.8655	0.801198	-13.0191	1.41e-22	1.64e-19	40.845	DOWN
SULT1C2	-2.94796	0.446332	-12.9131	2.3e-22	2.43e-19	40.3661	DOWN
CLDN18	-5.41816	1.30819	-12.8997	2.45e-22	2.43e-19	40.3057	DOWN
HNF1B	-1.757	0.258103	-12.8937	2.52e-22	2.43e-19	40.2785	DOWN
IFI16	2.63982	5.39212	12.8522	3.05e-22	2.79e-19	40.0905	UP
PRR26	-0.896163	0.235924	-12.8103	3.7e-22	3.22e-19	39.9007	DOWN
SMIM6	-1.99711	0.420075	-12.667	7.2e-22	5.95e-19	39.2492	DOWN
C9orf152	-3.20494	0.83259	-12.6393	8.18e-22	6.46e-19	39.1234	DOWN
CAPN9	-2.57331	0.468879	-12.557	1.2e-21	9.06e-19	38.7483	DOWN
VILL	-2.4008	1.07486	-12.4657	1.83e-21	1.28e-18	38.3309	DOWN
FSCN1	4.174	7.13452	12.4645	1.85e-21	1.28e-18	38.3254	UP
SPINK1	-4.63032	1.09724	-12.2989	4e-21	2.67e-18	37.567	DOWN
C16orf89	-3.41242	0.637613	-12.2709	4.56e-21	2.93e-18	37.438	DOWN
GAL3ST1	-1.26647	0.304652	-12.2417	5.22e-21	3.24e-18	37.3042	DOWN
HNF1A	-1.54004	0.238901	-12.2057	6.19e-21	3.71e-18	37.1386	DOWN
PTPRN2	-2.85655	0.966139	-12.1954	6.49e-21	3.76e-18	37.0911	DOWN
PRDM16	-1.94845	0.53789	-12.1627	7.57e-21	4.24e-18	36.9408	DOWN
VSIG1	-3.95208	1.09868	-12.1557	7.82e-21	4.25e-18	36.9084	DOWN
TM4SF5	-2.14165	0.360651	-12.1482	8.1e-21	4.26e-18	36.874	DOWN
TREH	-0.6795	0.19577	-12.0026	1.61e-20	8.2e-18	36.2024	DOWN
C4BPB	-1.28372	0.242538	-11.9818	1.77e-20	8.79e-18	36.1062	DOWN
FOXA3	-2.88763	0.643696	-11.9563	2e-20	9.63e-18	35.9884	DOWN
GJB1	-2.31381	0.424888	-11.9195	2.37e-20	1.12e-17	35.8179	DOWN
TSPAN8	-4.60875	1.31993	-11.8087	4e-20	1.8e-17	35.3049	DOWN
KRT5	6.4948	9.57961	11.8071	4.04e-20	1.8e-17	35.2974	UP
DPCR1	-4.59148	0.890746	-11.7949	4.28e-20	1.86e-17	35.2406	DOWN
LRRC31	-1.84865	0.310579	-11.7832	4.52e-20	1.91e-17	35.1866	DOWN
MYRIP	-1.98519	0.416457	-11.7742	4.71e-20	1.95e-17	35.1449	DOWN
LGALS4	-3.584	1.01326	-11.7547	5.17e-20	2.09e-17	35.0543	DOWN
CDCA4	2.31377	4.02732	11.7482	5.33e-20	2.11e-17	35.0239	UP
RGN	-1.52166	0.419563	-11.7279	5.87e-20	2.27e-17	34.9296	DOWN
GATA4	-3.37151	1.01854	-11.6353	9.1e-20	3.44e-17	34.4992	DOWN
KCNE2	-4.34102	0.713158	-11.5878	1.14e-19	4.21e-17	34.2781	DOWN
PNPLA7	-1.38056	0.572269	-11.5721	1.23e-19	4.44e-17	34.2048	DOWN
SOWAHA	-1.97547	0.50364	-11.5548	1.33e-19	4.72e-17	34.1244	DOWN
RORC	-2.17104	0.603375	-11.541	1.42e-19	4.94e-17	34.06	DOWN
AKR7A3	-4.2447	1.41034	-11.513	1.63e-19	5.54e-17	33.9294	DOWN
PGC	-9.59398	1.81538	-11.4929	1.79e-19	5.97e-17	33.8358	DOWN
ACSM3	-1.65527	0.463102	-11.4785	1.91e-19	6.28e-17	33.7683	DOWN
REG1A	-5.20126	1.10888	-11.4364	2.34e-19	7.52e-17	33.572	DOWN
SLC9A4	-3.25433	0.749729	-11.4265	2.45e-19	7.74e-17	33.5256	DOWN
GPER1	-2.48611	1.18643	-11.4037	2.73e-19	8.48e-17	33.4191	DOWN
TFF2	-5.70413	1.18485	-11.3689	3.22e-19	9.82e-17	33.2568	DOWN
PBLD	-2.10641	1.13408	-11.3338	3.81e-19	1.14e-16	33.0926	DOWN
MAGI1	-1.80076	1.75732	-11.2565	5.51e-19	1.62e-16	32.7305	DOWN
MUC5AC	-4.1146	0.7639	-11.2498	5.69e-19	1.65e-16	32.6993	DOWN
MS4A8	-1.2394	0.210799	-11.2417	5.91e-19	1.68e-16	32.6611	DOWN
CAPN8	-2.80466	0.572982	-11.1959	7.35e-19	2.06e-16	32.4467	DOWN
ALDOB	-3.39042	0.511573	-11.0963	1.18e-18	3.26e-16	31.9793	DOWN
COL7A1	3.63882	4.44913	11.0845	1.25e-18	3.4e-16	31.9238	UP
UGT2B15	-2.4777	0.371758	-11.0263	1.65e-18	4.42e-16	31.6502	DOWN
SLC1A2	-1.42556	0.274615	-10.9914	1.95e-18	5.14e-16	31.4862	DOWN
KRT20	-3.26788	0.629791	-10.9795	2.07e-18	5.36e-16	31.4301	DOWN
DEPTOR	-2.70817	1.72672	-10.9656	2.21e-18	5.65e-16	31.3647	DOWN
PTGDR2	-0.957935	0.28252	-10.9489	2.39e-18	6.03e-16	31.2864	DOWN
KRT17	6.53221	9.26436	10.9415	2.48e-18	6.16e-16	31.2514	UP
EPS8L3	-2.45117	0.433001	-10.8999	3.03e-18	7.41e-16	31.0557	DOWN
SULT1B1	-3.18243	0.761889	-10.8966	3.08e-18	7.42e-16	31.04	DOWN
TMEM189	1.4458	3.56385	10.8909	3.16e-18	7.53e-16	31.0132	UP
C6	-0.976736	0.16477	-10.875	3.41e-18	8.01e-16	30.9382	DOWN
CYSTM1	-3.41098	3.90349	-10.8617	3.64e-18	8.43e-16	30.8756	DOWN
SERPINA4	-2.24577	0.330249	-10.8351	4.13e-18	9.44e-16	30.7504	DOWN
LIPF	-8.96803	1.42816	-10.8313	4.21e-18	9.5e-16	30.7321	DOWN
BCAS1	-2.48228	0.746593	-10.7245	7.03e-18	1.57e-15	30.2286	DOWN
HABP2	-1.37087	0.254589	-10.7208	7.15e-18	1.57e-15	30.2113	DOWN
MUC6	-5.54895	1.04091	-10.7108	7.5e-18	1.63e-15	30.164	DOWN
ARHGDIG	-1.6902	0.326581	-10.7088	7.58e-18	1.63e-15	30.1544	DOWN
PDIA2	-3.90014	0.765619	-10.6918	8.22e-18	1.74e-15	30.074	DOWN
SERPINA5	-2.00375	0.40699	-10.6863	8.44e-18	1.77e-15	30.0484	DOWN
PLCXD3	-1.62245	0.257355	-10.6548	9.82e-18	2.03e-15	29.8993	DOWN
CKMT2	-1.89349	0.587096	-10.6382	1.06e-17	2.17e-15	29.8208	DOWN
SMPD3	-1.98244	0.829017	-10.6178	1.17e-17	2.37e-15	29.7245	DOWN
FBP2	-2.08216	0.53221	-10.6063	1.24e-17	2.48e-15	29.6704	DOWN
GCKR	-0.95786	0.261148	-10.5965	1.3e-17	2.57e-15	29.6241	DOWN
SUCLG2	-1.78136	3.48747	-10.5752	1.44e-17	2.81e-15	29.5233	DOWN
HNF4A	-2.26611	0.442886	-10.5412	1.7e-17	3.26e-15	29.3623	DOWN
MYO1A	-1.77169	0.302679	-10.5399	1.71e-17	3.26e-15	29.3562	DOWN
S100A2	5.81629	8.25165	10.5303	1.79e-17	3.38e-15	29.3106	UP
SIGLEC11	-1.85572	0.333642	-10.5238	1.84e-17	3.45e-15	29.2802	DOWN
PLEKHA6	-2.61261	1.35403	-10.5035	2.03e-17	3.76e-15	29.1839	DOWN
SCG3	-0.687766	0.144855	-10.4868	2.2e-17	4.03e-15	29.105	DOWN
NRM	2.04791	3.89738	10.4712	2.38e-17	4.3e-15	29.0311	UP
DSC3	4.86447	6.20889	10.4477	2.66e-17	4.77e-15	28.9199	UP
BIRC5	2.48642	3.38672	10.436	2.81e-17	4.99e-15	28.8647	UP
PPP1R36	-0.996152	0.325	-10.4012	3.33e-17	5.79e-15	28.6996	DOWN
TPX2	2.86052	4.77571	10.4011	3.33e-17	5.79e-15	28.6993	UP
TMED6	-2.31044	0.712457	-10.3964	3.41e-17	5.82e-15	28.6771	DOWN
MFSD4	-3.83951	1.19789	-10.3959	3.42e-17	5.82e-15	28.6745	DOWN
FXYD4	-2.21019	0.413463	-10.3886	3.54e-17	5.97e-15	28.64	DOWN
PKP1	5.23746	7.1193	10.3347	4.59e-17	7.66e-15	28.3847	UP
PTTG1	2.5798	4.07654	10.2987	5.46e-17	9.03e-15	28.2139	UP
FAM47E	-0.378617	0.121021	-10.2616	6.53e-17	1.07e-14	28.0377	DOWN
AGR3	-2.86931	0.741207	-10.259	6.61e-17	1.07e-14	28.0253	DOWN
MYBPC3	-0.68822	0.14061	-10.2466	7.02e-17	1.13e-14	27.9666	DOWN
IGFALS	-2.00825	0.446419	-10.2277	7.69e-17	1.23e-14	27.8772	DOWN
STX6	1.30725	3.48223	10.2249	7.79e-17	1.23e-14	27.8637	UP
RNASE4	-0.945695	0.44506	-10.2166	8.11e-17	1.27e-14	27.8246	DOWN
PRR15L	-3.63726	1.64589	-10.2142	8.21e-17	1.27e-14	27.8129	DOWN
BCL2L15	-1.76137	0.388382	-10.2	8.79e-17	1.35e-14	27.7458	DOWN
CCKBR	-2.69831	0.392027	-10.1965	8.94e-17	1.36e-14	27.7291	DOWN
HDC	-1.63152	0.443194	-10.1853	9.44e-17	1.43e-14	27.6758	DOWN
ZNF385A	2.64041	5.64381	10.1761	9.86e-17	1.48e-14	27.6324	UP
PLAU	3.55943	5.25515	10.1724	1e-16	1.49e-14	27.6146	UP
BTD	-1.28461	1.76188	-10.1708	1.01e-16	1.49e-14	27.6072	DOWN
GPR87	3.46609	4.13091	10.1571	1.08e-16	1.58e-14	27.5421	UP
GATA6	-3.00817	1.53943	-10.1491	1.12e-16	1.63e-14	27.5042	DOWN
SNAI2	2.89449	4.61691	10.1465	1.14e-16	1.63e-14	27.4918	UP
LRRC2	-0.698275	0.168909	-10.11	1.36e-16	1.93e-14	27.3186	DOWN
CHGA	-3.29095	0.643864	-10.0978	1.44e-16	2.03e-14	27.2603	DOWN
CDH3	3.72157	5.17194	10.0924	1.48e-16	2.07e-14	27.235	UP
GATA5	-1.71136	0.305267	-10.0664	1.68e-16	2.33e-14	27.1114	DOWN
CCNB1	2.41826	4.31614	10.0603	1.73e-16	2.38e-14	27.0821	UP
CDC20	2.77983	4.64083	10.0422	1.88e-16	2.58e-14	26.9963	UP
TRIM50	-2.55883	0.352975	-10.0321	1.98e-16	2.68e-14	26.9485	DOWN
DGKD	-2.23828	2.08078	-10.0312	1.99e-16	2.68e-14	26.944	DOWN
SGK2	-2.11202	0.57696	-10.0056	2.25e-16	3e-14	26.8223	DOWN
PIP5K1B	-2.0814	0.720606	-9.99394	2.38e-16	3.15e-14	26.767	DOWN
NCMAP	-1.35613	0.347139	-9.98828	2.44e-16	3.22e-14	26.7401	DOWN
TK1	2.88963	5.34987	9.97904	2.56e-16	3.34e-14	26.6962	UP
FAM189A2	-1.84302	0.766958	-9.9387	3.11e-16	4.03e-14	26.5044	DOWN
GHRL	-3.39941	0.70918	-9.91284	3.52e-16	4.53e-14	26.3814	DOWN
TFAP2C	2.73597	3.84584	9.90137	3.72e-16	4.75e-14	26.3269	UP
HNRNPC	1.04949	5.3302	9.81647	5.61e-16	7.12e-14	25.9231	UP
UBE2S	2.28382	4.1134	9.77949	6.71e-16	8.45e-14	25.7472	UP
KIF20A	2.31925	3.29023	9.77415	6.89e-16	8.61e-14	25.7218	UP
GPT	-1.59424	0.844211	-9.73877	8.18e-16	1.01e-13	25.5534	DOWN
CBFB	1.43477	4.00223	9.66597	1.16e-15	1.43e-13	25.207	UP
SLC44A4	-3.74144	1.32681	-9.66402	1.17e-15	1.44e-13	25.1977	DOWN
CTB-50L17.14	-0.783116	0.179179	-9.65877	1.2e-15	1.46e-13	25.1727	DOWN
ZNF69	-1.47164	0.576792	-9.64092	1.31e-15	1.58e-13	25.0877	DOWN
UBE2T	2.39908	4.08504	9.61606	1.48e-15	1.76e-13	24.9694	UP
TFF1	-6.11489	1.79278	-9.61585	1.48e-15	1.76e-13	24.9684	DOWN
ASB11	-1.63917	0.2212	-9.60083	1.59e-15	1.88e-13	24.8969	DOWN
ESRRG	-2.20692	0.389853	-9.59359	1.65e-15	1.93e-13	24.8624	DOWN
F10	-1.13389	0.547918	-9.59267	1.66e-15	1.93e-13	24.858	DOWN
KIF18B	2.11534	3.04668	9.58913	1.69e-15	1.95e-13	24.8412	UP
CA4	-0.849537	0.148334	-9.57611	1.8e-15	2.07e-13	24.7792	DOWN
PLIN5	-1.4457	0.396986	-9.53775	2.16e-15	2.47e-13	24.5966	DOWN
ME3	-1.81449	0.912871	-9.53542	2.19e-15	2.48e-13	24.5855	DOWN
UBE2C	2.89647	5.05452	9.53271	2.22e-15	2.5e-13	24.5726	UP
SLC18A2	-0.599327	0.279149	-9.53083	2.24e-15	2.51e-13	24.5636	DOWN
CKS1B	1.97835	3.80536	9.51694	2.39e-15	2.67e-13	24.4975	UP
NUDT1	1.88055	3.00065	9.51426	2.42e-15	2.68e-13	24.4848	UP
RHOU	-2.25322	1.62835	-9.49984	2.6e-15	2.86e-13	24.4161	DOWN
KPNA2	2.22919	5.58055	9.49838	2.62e-15	2.86e-13	24.4091	UP
TOX3	-2.09891	0.531568	-9.49606	2.65e-15	2.88e-13	24.3981	DOWN
CPA2	-3.58721	0.576693	-9.49126	2.71e-15	2.92e-13	24.3753	DOWN
ATP4B	-5.80228	0.825114	-9.4882	2.75e-15	2.94e-13	24.3607	DOWN
ATP4A	-5.5813	0.804268	-9.48788	2.76e-15	2.94e-13	24.3592	DOWN
KL	-1.25335	0.40006	-9.4703	3e-15	3.18e-13	24.2755	DOWN
RAB17	-1.88871	0.748055	-9.46675	3.05e-15	3.21e-13	24.2586	DOWN
GIF	-5.60001	0.816649	-9.4623	3.12e-15	3.26e-13	24.2374	DOWN
KIF2C	2.17335	3.34919	9.45903	3.17e-15	3.29e-13	24.2218	UP
KALRN	-1.07264	0.689098	-9.45809	3.18e-15	3.29e-13	24.2173	DOWN
FZD6	2.13898	5.08599	9.44763	3.35e-15	3.44e-13	24.1675	UP
PVRL1	2.93144	5.79501	9.433	3.59e-15	3.67e-13	24.0979	UP
CDK1	2.17816	3.68589	9.42941	3.66e-15	3.72e-13	24.0808	UP
TMPRSS2	-3.44402	1.52315	-9.40958	4.03e-15	4.07e-13	23.9864	DOWN
AURKB	2.44213	3.42038	9.39864	4.25e-15	4.26e-13	23.9343	UP
TUBB	1.75872	7.81449	9.39617	4.3e-15	4.28e-13	23.9225	UP
USH1C	-1.93481	0.441219	-9.39538	4.31e-15	4.28e-13	23.9188	DOWN
ESRRB	-1.24809	0.244338	-9.39449	4.33e-15	4.28e-13	23.9146	DOWN
CDHR2	-1.83878	0.489258	-9.38587	4.52e-15	4.43e-13	23.8735	DOWN
SOX15	3.5825	5.02677	9.37623	4.73e-15	4.62e-13	23.8276	UP
RIMS4	-1.15269	0.253625	-9.37409	4.78e-15	4.64e-13	23.8174	DOWN
HGD	-2.22386	0.486928	-9.36393	5.02e-15	4.85e-13	23.769	DOWN
KLF15	-2.26167	0.952045	-9.36053	5.11e-15	4.9e-13	23.7528	DOWN
AQP4	-2.30983	0.33568	-9.35608	5.22e-15	4.98e-13	23.7316	DOWN
PSCA	-5.72051	2.62348	-9.35481	5.25e-15	4.98e-13	23.7256	DOWN
SYT13	-2.10292	0.660055	-9.35001	5.37e-15	5.07e-13	23.7027	DOWN
KBTBD12	-0.903075	0.210358	-9.3478	5.43e-15	5.1e-13	23.6923	DOWN
CKAP2	2.00126	3.62428	9.34388	5.53e-15	5.17e-13	23.6736	UP
ODAM	-2.65315	0.593099	-9.33621	5.74e-15	5.34e-13	23.637	DOWN
ATP8A1	-2.07615	0.961433	-9.32797	5.98e-15	5.52e-13	23.5978	DOWN
GRIA4	-0.878507	0.131089	-9.26625	8.06e-15	7.41e-13	23.304	DOWN
PKMYT1	2.20747	2.92497	9.25641	8.46e-15	7.73e-13	23.2572	UP
REPS2	-1.76187	0.863318	-9.23149	9.54e-15	8.68e-13	23.1385	DOWN
TNNC1	-1.04798	0.264111	-9.2289	9.66e-15	8.74e-13	23.1262	DOWN
ACER2	-2.01454	1.59021	-9.22253	9.96e-15	8.97e-13	23.0959	DOWN
CELF3	-0.410256	0.0720619	-9.21876	1.01e-14	9.09e-13	23.0779	DOWN
KIF23	1.8725	2.7102	9.20356	1.09e-14	9.73e-13	23.0056	UP
B3GAT1	-1.91137	0.306614	-9.18807	1.18e-14	1.04e-12	22.9318	DOWN
PAQR8	-2.346	1.781	-9.18686	1.18e-14	1.04e-12	22.9261	DOWN
FGD4	-1.91911	1.91655	-9.169	1.29e-14	1.13e-12	22.8411	DOWN
MLYCD	-0.583358	0.690564	-9.161	1.34e-14	1.17e-12	22.803	DOWN
TNS4	4.02666	5.87629	9.15406	1.39e-14	1.21e-12	22.77	UP
IQGAP2	-2.47313	1.42052	-9.12897	1.57e-14	1.35e-12	22.6506	DOWN
CDC45	2.10982	2.72176	9.11098	1.71e-14	1.47e-12	22.565	UP
CENPA	1.98533	2.63351	9.10816	1.73e-14	1.48e-12	22.5516	UP
ADRM1	1.2509	5.61065	9.10029	1.8e-14	1.53e-12	22.5141	UP
KCNJ13	-0.992504	0.302141	-9.09704	1.83e-14	1.55e-12	22.4986	DOWN
ARRB1	-1.8449	1.42967	-9.08682	1.92e-14	1.62e-12	22.45	DOWN
MCM4	2.17985	4.39024	9.08518	1.94e-14	1.63e-12	22.4422	UP
PPP1R9A	-1.21482	0.438458	-9.08218	1.97e-14	1.64e-12	22.428	DOWN
TTR	-1.10929	0.180574	-9.07995	1.99e-14	1.65e-12	22.4174	DOWN
SIK2	-1.61379	2.72272	-9.07576	2.03e-14	1.68e-12	22.3974	DOWN
FRMD1	-2.02287	0.374509	-9.06793	2.11e-14	1.73e-12	22.3602	DOWN
SLC26A7	-1.4814	0.26467	-9.06581	2.13e-14	1.74e-12	22.3501	DOWN
RECQL4	1.95269	3.17469	9.06519	2.13e-14	1.74e-12	22.3471	UP
ENAM	-0.610707	0.112929	-9.04892	2.31e-14	1.87e-12	22.2697	DOWN
TSPAN12	-1.84276	1.08933	-9.04643	2.34e-14	1.89e-12	22.2579	DOWN
SCTR	-0.992459	0.244547	-9.02624	2.58e-14	2.06e-12	22.1618	DOWN
DLGAP5	2.14934	3.06572	9.02589	2.58e-14	2.06e-12	22.1602	UP
SH3GL2	-1.61813	0.364306	-9.02577	2.58e-14	2.06e-12	22.1596	DOWN
SAMD13	-0.79937	0.296372	-9.02198	2.63e-14	2.09e-12	22.1416	DOWN
XK	-1.8692	1.05673	-9.01969	2.66e-14	2.1e-12	22.1307	DOWN
SLC5A5	-2.66098	0.521402	-9.01884	2.67e-14	2.1e-12	22.1266	DOWN
CHRNA7	-0.665743	0.232677	-9.01452	2.73e-14	2.13e-12	22.1061	DOWN
KIF22	1.55591	3.61604	9.00579	2.85e-14	2.22e-12	22.0646	UP
CYP3A5	-2.42135	1.16687	-8.98434	3.16e-14	2.45e-12	21.9625	DOWN
MYBL2	2.8303	4.86613	8.9825	3.19e-14	2.46e-12	21.9538	UP
VSNL1	2.94986	3.73088	8.98162	3.2e-14	2.46e-12	21.9496	UP
ACACB	-1.769	1.07666	-8.97828	3.25e-14	2.49e-12	21.9338	DOWN
APOBEC2	-1.70929	0.545365	-8.97379	3.32e-14	2.53e-12	21.9124	DOWN
NUSAP1	2.40182	4.20095	8.96974	3.39e-14	2.57e-12	21.8931	UP
TYMP	3.12233	5.74573	8.96169	3.52e-14	2.66e-12	21.8548	UP
CKS2	2.49436	5.63436	8.95432	3.65e-14	2.75e-12	21.8198	UP
TRIP13	2.4193	3.27519	8.93868	3.94e-14	2.94e-12	21.7455	UP
BTNL8	-1.06552	0.179924	-8.9383	3.94e-14	2.94e-12	21.7437	DOWN
PHLDA3	1.91575	4.29544	8.93434	4.02e-14	2.99e-12	21.7248	UP
C17orf53	1.70005	2.18985	8.93066	4.09e-14	3.03e-12	21.7073	UP
SEC14L5	-0.475612	0.290245	-8.90928	4.54e-14	3.34e-12	21.6057	DOWN
ORM2	-1.5751	0.287896	-8.89644	4.83e-14	3.54e-12	21.5447	DOWN
CEP55	2.41224	3.76326	8.89576	4.85e-14	3.54e-12	21.5414	UP
DCDC2	-0.733088	0.16466	-8.89418	4.88e-14	3.55e-12	21.5339	DOWN
GKN1	-6.45733	1.0417	-8.88935	5e-14	3.62e-12	21.511	DOWN
EIF4A3	1.38217	4.28145	8.88065	5.21e-14	3.76e-12	21.4696	UP
CLCA2	4.72506	5.85136	8.87689	5.31e-14	3.81e-12	21.4518	UP
SH3BP1	2.19945	3.94146	8.87475	5.36e-14	3.84e-12	21.4416	UP
TRIP6	1.83754	4.50414	8.87145	5.45e-14	3.88e-12	21.4259	UP
CARNS1	-0.966273	0.520908	-8.8575	5.83e-14	4.14e-12	21.3596	DOWN
SORBS2	-1.75889	0.837294	-8.83439	6.52e-14	4.61e-12	21.2498	DOWN
C2orf72	-1.75145	0.505071	-8.8269	6.76e-14	4.76e-12	21.2142	DOWN
FAM49B	1.42381	3.23313	8.81259	7.25e-14	5.08e-12	21.1462	UP
PLA2G1B	-1.0583	0.237948	-8.80997	7.34e-14	5.12e-12	21.1338	DOWN
ANLN	2.55231	3.9955	8.80855	7.39e-14	5.13e-12	21.1271	UP
KRT6A	6.26396	9.7208	8.80724	7.44e-14	5.15e-12	21.1208	UP
BUB1B	1.95066	2.92784	8.80611	7.48e-14	5.15e-12	21.1155	UP
LY6E	2.66104	6.53962	8.79047	8.06e-14	5.54e-12	21.0412	UP
TRIM29	3.87286	5.94069	8.78596	8.24e-14	5.64e-12	21.0197	UP
PALM3	-1.98572	0.566079	-8.77051	8.88e-14	6.05e-12	20.9464	DOWN
CDT1	2.15375	3.43143	8.76012	9.34e-14	6.34e-12	20.8971	UP
NEK2	1.97	2.70367	8.74874	9.87e-14	6.67e-12	20.843	UP
RCC2	1.79194	5.81885	8.73997	1.03e-13	6.93e-12	20.8014	UP
CIDEC	-0.776486	0.151757	-8.73859	1.04e-13	6.95e-12	20.7949	DOWN
PRC1	1.94173	3.45901	8.72099	1.13e-13	7.54e-12	20.7113	UP
RACGAP1	1.68588	3.75367	8.71567	1.16e-13	7.7e-12	20.686	UP
PRSS1	-1.81206	0.296352	-8.7133	1.17e-13	7.76e-12	20.6748	DOWN
CDKN3	2.04675	3.0202	8.71141	1.18e-13	7.81e-12	20.6658	UP
CBX1	1.64805	4.12941	8.70584	1.21e-13	7.99e-12	20.6394	UP
S1PR5	2.36473	2.6296	8.69948	1.25e-13	8.21e-12	20.6092	UP
WDHD1	1.6186	2.31626	8.69807	1.26e-13	8.23e-12	20.6025	UP
FOXA2	-2.23962	0.722109	-8.69344	1.29e-13	8.37e-12	20.5806	DOWN
NCAPH	2.03373	2.90981	8.69294	1.29e-13	8.37e-12	20.5782	UP
KLHDC7A	-1.29131	0.340517	-8.6873	1.33e-13	8.55e-12	20.5514	DOWN
ADORA2B	2.07819	2.7391	8.68718	1.33e-13	8.55e-12	20.5509	UP
SLC41A2	-2.09649	1.28434	-8.68621	1.33e-13	8.56e-12	20.5462	DOWN
ATP1B3	2.4155	6.91087	8.66949	1.45e-13	9.24e-12	20.4669	UP
ELOVL5	2.06497	4.29197	8.66603	1.47e-13	9.36e-12	20.4505	UP
RFX6	-0.466987	0.0900525	-8.6483	1.6e-13	1.02e-11	20.3664	DOWN
FA2H	-2.75004	1.61331	-8.64325	1.64e-13	1.04e-11	20.3425	DOWN
KIF11	2.05689	3.62504	8.6415	1.66e-13	1.04e-11	20.3342	UP
CLCNKA	-1.18269	0.216722	-8.63907	1.68e-13	1.05e-11	20.3226	DOWN
TROAP	1.99236	2.83995	8.63739	1.69e-13	1.06e-11	20.3147	UP
PLIN1	-0.44418	0.164793	-8.62584	1.79e-13	1.11e-11	20.2599	DOWN
NKX6-2	-0.915703	0.13497	-8.62469	1.8e-13	1.11e-11	20.2544	DOWN
ACSM1	-0.618505	0.248172	-8.6214	1.83e-13	1.13e-11	20.2388	DOWN
TRIM36	-0.952948	0.510283	-8.61027	1.93e-13	1.19e-11	20.1861	DOWN
YWHAG	1.53319	5.92884	8.60682	1.96e-13	1.2e-11	20.1697	UP
ASXL3	-0.433588	0.108793	-8.60528	1.97e-13	1.21e-11	20.1624	DOWN
LIMK1	1.5352	3.57438	8.60326	1.99e-13	1.21e-11	20.1528	UP
TPH1	-0.644157	0.219045	-8.601	2.01e-13	1.22e-11	20.1421	DOWN
GGH	1.83923	3.76888	8.60086	2.02e-13	1.22e-11	20.1414	UP
KIFC1	1.87129	2.96924	8.59649	2.06e-13	1.24e-11	20.1207	UP
TGFB1	2.21168	5.49654	8.59484	2.07e-13	1.25e-11	20.1129	UP
HID1	-2.53669	1.75716	-8.58747	2.15e-13	1.29e-11	20.078	DOWN
PMAIP1	2.08927	3.32122	8.58053	2.22e-13	1.32e-11	20.0451	UP
ERH	1.2914	5.34766	8.58022	2.23e-13	1.32e-11	20.0436	UP
TDGF1	-0.361549	0.0772213	-8.58015	2.23e-13	1.32e-11	20.0433	DOWN
GPR133	-1.36914	0.436757	-8.57286	2.31e-13	1.36e-11	20.0087	DOWN
CD109	2.49598	3.81576	8.5627	2.42e-13	1.43e-11	19.9606	UP
SIDT2	-1.44857	2.58638	-8.55887	2.47e-13	1.45e-11	19.9424	DOWN
ARHGEF38	-0.85319	0.242721	-8.55492	2.52e-13	1.47e-11	19.9237	DOWN
TPST2	1.08416	2.66786	8.5535	2.53e-13	1.48e-11	19.917	UP
TM4SF4	-1.39434	0.260483	-8.55055	2.57e-13	1.49e-11	19.903	DOWN
PDK4	-3.84109	1.83489	-8.54851	2.59e-13	1.5e-11	19.8934	DOWN
SLC2A1	3.56057	6.70693	8.54735	2.61e-13	1.51e-11	19.8878	UP
RRM2	2.41965	4.07913	8.5146	3.06e-13	1.76e-11	19.7327	UP
SULT2A1	-1.57297	0.236691	-8.51012	3.12e-13	1.79e-11	19.7115	DOWN
PSMA7	1.20725	6.26071	8.50586	3.19e-13	1.82e-11	19.6913	UP
MELK	2.13617	3.24175	8.50495	3.2e-13	1.82e-11	19.687	UP
ASAH2	-1.00837	0.309311	-8.49768	3.32e-13	1.88e-11	19.6526	DOWN
PERP	2.9489	8.30149	8.48747	3.48e-13	1.97e-11	19.6043	UP
ADAM17	1.45971	3.39794	8.47986	3.61e-13	2.04e-11	19.5683	UP
RAN	1.35698	5.75959	8.47829	3.64e-13	2.05e-11	19.5608	UP
SF3B4	1.29413	5.85921	8.47465	3.7e-13	2.08e-11	19.5436	UP
FOXM1	2.51494	4.21873	8.47185	3.75e-13	2.1e-11	19.5303	UP
SELENBP1	-3.05449	2.04241	-8.46635	3.86e-13	2.15e-11	19.5043	DOWN
JADE1	-1.60644	1.80912	-8.46332	3.91e-13	2.17e-11	19.49	DOWN
RNASEH2A	1.92074	3.57608	8.46293	3.92e-13	2.17e-11	19.4881	UP
RAB3C	-0.565662	0.143319	-8.46256	3.93e-13	2.17e-11	19.4864	DOWN
ERN2	-2.55081	0.72086	-8.46129	3.95e-13	2.17e-11	19.4803	DOWN
KCNQ1	-3.08599	1.89578	-8.45367	4.1e-13	2.25e-11	19.4443	DOWN
AHCYL2	-1.62423	2.46166	-8.43808	4.42e-13	2.41e-11	19.3705	DOWN
FRMD6	2.12647	3.7797	8.4235	4.74e-13	2.58e-11	19.3015	UP
RHBDF2	1.53403	3.54479	8.41745	4.88e-13	2.65e-11	19.2729	UP
TFAP2A	2.43568	3.41958	8.41521	4.93e-13	2.67e-11	19.2623	UP
AATK	-1.19058	0.851902	-8.41401	4.96e-13	2.68e-11	19.2566	DOWN
MMEL1	-0.401356	0.161255	-8.41192	5.01e-13	2.7e-11	19.2467	DOWN
ENO1	1.76653	8.03327	8.40831	5.1e-13	2.73e-11	19.2297	UP
GRIP2	-0.95272	0.282321	-8.40724	5.13e-13	2.74e-11	19.2246	DOWN
HOMER3	1.9272	3.21571	8.40545	5.17e-13	2.76e-11	19.2162	UP
KIF4A	1.93569	2.77702	8.39365	5.47e-13	2.9e-11	19.1604	UP
CCNA2	2.15903	3.93973	8.39323	5.48e-13	2.9e-11	19.1584	UP
CDCA5	2.04131	2.86707	8.39096	5.54e-13	2.92e-11	19.1477	UP
CCT5	1.72107	5.34836	8.39082	5.55e-13	2.92e-11	19.147	UP
CCNB2	2.21008	3.72286	8.38128	5.81e-13	3.05e-11	19.1019	UP
FAT2	3.34275	4.16013	8.37885	5.88e-13	3.08e-11	19.0904	UP
TOP2A	2.65465	4.80039	8.37654	5.94e-13	3.1e-11	19.0795	UP
AC234582.1	-2.66211	1.86527	-8.37097	6.1e-13	3.17e-11	19.0531	DOWN
ITLN1	-2.00366	0.393807	-8.3556	6.57e-13	3.41e-11	18.9805	DOWN
STS	-1.37871	1.51905	-8.3487	6.8e-13	3.51e-11	18.9479	DOWN
GREM2	-1.90608	0.78887	-8.34735	6.84e-13	3.53e-11	18.9415	DOWN
PSMD11	1.34947	4.70768	8.34564	6.9e-13	3.54e-11	18.9334	UP
DENR	1.01225	4.524	8.34397	6.95e-13	3.56e-11	18.9255	UP
GLYCTK	-0.967129	0.865757	-8.34374	6.96e-13	3.56e-11	18.9245	DOWN
NUF2	1.92949	2.51894	8.32926	7.46e-13	3.8e-11	18.856	UP
CDC6	1.89335	2.64051	8.32515	7.61e-13	3.87e-11	18.8366	UP
FAM149A	-1.28471	0.73072	-8.32194	7.73e-13	3.91e-11	18.8214	DOWN
MT1G	-4.39065	3.40078	-8.31799	7.88e-13	3.98e-11	18.8028	DOWN
CDK2AP1	1.34645	4.73346	8.31407	8.03e-13	4.04e-11	18.7843	UP
NKIRAS2	0.910483	3.48933	8.30716	8.3e-13	4.17e-11	18.7517	UP
CALML3	4.44197	5.76103	8.30212	8.5e-13	4.26e-11	18.7279	UP
SERPINB5	3.81746	5.96181	8.29861	8.65e-13	4.32e-11	18.7113	UP
SLC43A1	-2.03651	1.3507	-8.29047	8.99e-13	4.48e-11	18.6729	DOWN
SP5	-1.39605	0.488201	-8.28951	9.03e-13	4.48e-11	18.6683	DOWN
SNRPG	1.43982	4.57179	8.28215	9.36e-13	4.63e-11	18.6336	UP
ALYREF	1.4863	4.7467	8.27931	9.49e-13	4.68e-11	18.6202	UP
DCAF15	1.22876	3.68267	8.27243	9.81e-13	4.83e-11	18.5877	UP
PTBP1	0.979175	5.8597	8.26466	1.02e-12	5e-11	18.551	UP
NR3C2	-1.61323	0.713932	-8.26089	1.04e-12	5.07e-11	18.5332	DOWN
HSPB1	3.16146	9.80569	8.25841	1.05e-12	5.12e-11	18.5216	UP
CKM	-2.5457	0.604141	-8.24436	1.12e-12	5.45e-11	18.4552	DOWN
ACTL6A	1.75887	4.47198	8.24405	1.12e-12	5.45e-11	18.4538	UP
EXO1	1.74585	2.27095	8.24145	1.14e-12	5.51e-11	18.4415	UP
LRRC42	1.0326	3.61546	8.23879	1.15e-12	5.56e-11	18.429	UP
ADAM28	-1.96359	1.04035	-8.23504	1.17e-12	5.65e-11	18.4113	DOWN
DSG3	4.74125	6.43018	8.23047	1.2e-12	5.75e-11	18.3897	UP
HEPACAM2	-1.12837	0.267194	-8.22992	1.2e-12	5.75e-11	18.3871	DOWN
NOTCH3	2.68903	5.9389	8.22945	1.21e-12	5.75e-11	18.3849	UP
PFDN2	1.6168	5.63251	8.22463	1.23e-12	5.87e-11	18.3622	UP
AURKA	1.75572	3.21825	8.21967	1.26e-12	6e-11	18.3388	UP
POLD1	1.38687	3.06193	8.2171	1.28e-12	6.06e-11	18.3267	UP
CENPW	2.40603	4.0436	8.21387	1.3e-12	6.13e-11	18.3115	UP
AMBP	-0.618927	0.170359	-8.21035	1.32e-12	6.19e-11	18.2948	DOWN
PRR11	2.05922	3.23151	8.21027	1.32e-12	6.19e-11	18.2945	UP
CAPN5	-2.4322	2.07709	-8.21024	1.32e-12	6.19e-11	18.2943	DOWN
LRRC66	-0.973685	0.21575	-8.20372	1.36e-12	6.37e-11	18.2636	DOWN
PDGFD	-1.87884	1.1221	-8.19745	1.41e-12	6.55e-11	18.234	DOWN
DUSP14	1.77685	3.81607	8.19391	1.43e-12	6.63e-11	18.2173	UP
ATXN2L	0.993826	5.38261	8.19374	1.43e-12	6.63e-11	18.2165	UP
HHLA2	-1.15533	0.265244	-8.17673	1.55e-12	7.18e-11	18.1364	DOWN
WNT7B	3.12933	3.75118	8.17619	1.56e-12	7.18e-11	18.1338	UP
MTERF3	1.18299	3.42592	8.1677	1.62e-12	7.45e-11	18.0938	UP
TMEM132C	-0.489298	0.132046	-8.16532	1.64e-12	7.5e-11	18.0826	DOWN
TMEM151A	-1.18892	0.359624	-8.16525	1.64e-12	7.5e-11	18.0823	DOWN
PTGER2	-1.90531	0.897808	-8.16173	1.67e-12	7.6e-11	18.0657	DOWN
MAGIX	-0.81908	0.605665	-8.16142	1.67e-12	7.6e-11	18.0643	DOWN
C2CD4B	-2.11693	1.11338	-8.15938	1.69e-12	7.65e-11	18.0547	DOWN
TMEM237	1.37249	2.34915	8.1591	1.69e-12	7.65e-11	18.0533	UP
ENTPD8	-1.19139	0.324041	-8.15607	1.72e-12	7.74e-11	18.039	DOWN
PCNA	2.01645	6.30915	8.15493	1.72e-12	7.75e-11	18.0337	UP
CNTD1	-1.07165	0.581071	-8.15464	1.73e-12	7.75e-11	18.0323	DOWN
NME1	1.60795	3.72004	8.14659	1.79e-12	8.02e-11	17.9944	UP
DDX39A	1.478	4.22549	8.14638	1.8e-12	8.02e-11	17.9934	UP
KCNJ3	-0.835307	0.165815	-8.14247	1.83e-12	8.15e-11	17.975	DOWN
CMTM4	-1.83246	2.67403	-8.14049	1.85e-12	8.21e-11	17.9656	DOWN
PTMS	1.56621	7.21174	8.13884	1.86e-12	8.26e-11	17.9579	UP
FJX1	2.04425	2.96311	8.13572	1.89e-12	8.34e-11	17.9432	UP
RANBP1	1.61826	4.57216	8.1356	1.89e-12	8.34e-11	17.9426	UP
PLK1	2.04245	3.59726	8.12367	2e-12	8.81e-11	17.8864	UP
C6orf222	-1.59966	0.25259	-8.12245	2.02e-12	8.84e-11	17.8807	DOWN
CSE1L	1.36295	5.58833	8.12154	2.02e-12	8.86e-11	17.8764	UP
KIAA0930	1.5056	3.83021	8.1171	2.07e-12	9.02e-11	17.8555	UP
SNRPB	1.64086	7.26765	8.11555	2.08e-12	9.07e-11	17.8482	UP
HMGB3	2.17863	3.83381	8.10957	2.14e-12	9.31e-11	17.8201	UP
GNA15	2.73803	4.43449	8.10537	2.19e-12	9.48e-11	17.8003	UP
SUMO2	1.11484	5.4361	8.10437	2.2e-12	9.5e-11	17.7956	UP
ORC6	1.42369	1.90319	8.10301	2.21e-12	9.54e-11	17.7892	UP
FAM101A	-2.6502	1.04163	-8.09671	2.28e-12	9.8e-11	17.7596	DOWN
CENPF	2.25158	3.43635	8.094	2.31e-12	9.91e-11	17.7468	UP
SYTL2	-1.73128	1.05296	-8.09013	2.35e-12	1.01e-10	17.7286	DOWN
AP2M1	1.44178	6.26417	8.0882	2.37e-12	1.01e-10	17.7196	UP
PPIA	1.47742	7.11354	8.08643	2.4e-12	1.02e-10	17.7112	UP
KIF18A	1.62119	2.07419	8.08176	2.45e-12	1.04e-10	17.6892	UP
SHCBP1	1.53471	2.21529	8.07723	2.5e-12	1.06e-10	17.668	UP
CHAF1A	1.42313	3.0479	8.07599	2.52e-12	1.06e-10	17.6621	UP
UNC5CL	-1.49969	0.672578	-8.06901	2.6e-12	1.1e-10	17.6293	DOWN
DTL	1.9641	2.82583	8.06882	2.61e-12	1.1e-10	17.6284	UP
GPR35	-1.3347	0.518794	-8.06446	2.66e-12	1.12e-10	17.6079	DOWN
ST6GALNAC1	-2.92203	1.69516	-8.05111	2.84e-12	1.19e-10	17.5451	DOWN
LCN10	-0.373609	0.0782737	-8.04744	2.89e-12	1.21e-10	17.5279	DOWN
RFC4	1.91524	3.28757	8.04367	2.94e-12	1.22e-10	17.5102	UP
NCAPG	1.76933	2.68898	8.04239	2.96e-12	1.23e-10	17.5041	UP
ANGPTL3	-1.20531	0.313435	-8.03806	3.02e-12	1.25e-10	17.4838	DOWN
BUB1	1.84885	2.72256	8.03629	3.05e-12	1.26e-10	17.4755	UP
HPGD	-2.90251	1.68064	-8.03241	3.1e-12	1.28e-10	17.4572	DOWN
PTK7	2.10129	4.03904	8.03055	3.13e-12	1.29e-10	17.4485	UP
ABCC8	-0.759525	0.150766	-8.03015	3.14e-12	1.29e-10	17.4466	DOWN
ECT2	2.20328	4.09439	8.02759	3.18e-12	1.3e-10	17.4346	UP
EPHA5	-0.321898	0.0682482	-8.02668	3.19e-12	1.3e-10	17.4303	DOWN
GINS1	1.75738	2.63848	8.02324	3.24e-12	1.32e-10	17.4142	UP
TBC1D31	0.882073	1.34315	8.02082	3.28e-12	1.33e-10	17.4028	UP
FGA	-2.05236	0.365737	-8.01971	3.3e-12	1.34e-10	17.3976	DOWN
EFTUD2	1.07297	3.63014	8.01548	3.36e-12	1.36e-10	17.3777	UP
CKAP2L	1.76161	2.34517	8.01019	3.45e-12	1.39e-10	17.3528	UP
NXPH4	3.08065	3.34266	8.0099	3.46e-12	1.39e-10	17.3515	UP
SNAPC1	1.58979	2.67045	8.00965	3.46e-12	1.39e-10	17.3503	UP
PPP1R14B	1.66556	5.73818	7.99352	3.74e-12	1.5e-10	17.2746	UP
STX12	-1.3042	3.74117	-7.98958	3.81e-12	1.52e-10	17.2561	DOWN
FAM110A	1.65833	3.47559	7.98585	3.88e-12	1.55e-10	17.2385	UP
GNGT1	1.60342	1.57661	7.98123	3.96e-12	1.58e-10	17.2168	UP
GJB5	3.1621	4.22327	7.97826	4.02e-12	1.6e-10	17.2029	UP
PLEKHB1	-1.40758	0.678266	-7.97387	4.11e-12	1.63e-10	17.1823	DOWN
PEBP4	-1.35903	0.303518	-7.96968	4.19e-12	1.66e-10	17.1627	DOWN
MT1M	-2.98835	1.529	-7.96811	4.22e-12	1.67e-10	17.1553	DOWN
MAD2L1	1.74721	2.67356	7.96777	4.23e-12	1.67e-10	17.1537	UP
SFN	3.96997	9.08721	7.96538	4.28e-12	1.68e-10	17.1425	UP
MECOM	-2.21053	2.015	-7.95956	4.4e-12	1.72e-10	17.1151	DOWN
GPC1	2.71686	5.85863	7.95818	4.43e-12	1.73e-10	17.1087	UP
SYBU	-1.8296	0.974892	-7.95766	4.44e-12	1.73e-10	17.1062	DOWN
ATP2A2	1.07536	5.42863	7.95599	4.47e-12	1.74e-10	17.0984	UP
FAM107A	-1.99135	0.804355	-7.95526	4.49e-12	1.74e-10	17.095	DOWN
EFS	2.26305	3.98774	7.95502	4.49e-12	1.74e-10	17.0938	UP
NRD1	0.761431	4.46479	7.95374	4.52e-12	1.75e-10	17.0879	UP
TMEM220	-1.18188	0.974147	-7.95102	4.58e-12	1.77e-10	17.0751	DOWN
ORM1	-0.966278	0.20041	-7.94723	4.66e-12	1.8e-10	17.0573	DOWN
CLMN	-1.35832	1.03289	-7.94175	4.79e-12	1.84e-10	17.0316	DOWN
HPR	-0.218839	0.0836214	-7.93228	5.01e-12	1.92e-10	16.9872	DOWN
ULBP2	2.57443	2.78217	7.9285	5.1e-12	1.95e-10	16.9695	UP
MFAP2	2.61215	3.06672	7.92486	5.19e-12	1.98e-10	16.9524	UP
DEPDC1	1.7229	2.32716	7.92327	5.23e-12	1.99e-10	16.9449	UP
EIF5A	1.40687	7.04626	7.91551	5.43e-12	2.06e-10	16.9086	UP
SH3BGRL2	-2.96311	2.43853	-7.90724	5.65e-12	2.14e-10	16.8698	DOWN
MLPH	-2.51032	1.17963	-7.90507	5.7e-12	2.16e-10	16.8596	DOWN
WNK4	-1.64872	0.670689	-7.89179	6.08e-12	2.3e-10	16.7974	DOWN
MCM2	2.42091	4.17659	7.88536	6.27e-12	2.36e-10	16.7673	UP
ARHGAP23	2.00467	4.64422	7.88197	6.37e-12	2.4e-10	16.7514	UP
CLDN23	-1.6555	1.60431	-7.8722	6.67e-12	2.5e-10	16.7056	DOWN
STMN1	2.16994	4.45636	7.86783	6.82e-12	2.55e-10	16.6852	UP
ROR1	-1.64141	1.02285	-7.8599	7.08e-12	2.64e-10	16.648	DOWN
PIK3C2G	-2.09845	0.839389	-7.85957	7.09e-12	2.64e-10	16.6465	DOWN
ANO7	-1.0114	0.564066	-7.8595	7.09e-12	2.64e-10	16.6462	DOWN
PSMD14	1.05254	3.25036	7.85598	7.21e-12	2.68e-10	16.6297	UP
BNC1	3.36449	3.88044	7.85309	7.31e-12	2.71e-10	16.6162	UP
APOBEC3C	1.54401	4.40577	7.84642	7.55e-12	2.79e-10	16.5849	UP
TMEM69	1.16089	4.11713	7.84428	7.63e-12	2.81e-10	16.5749	UP
RUVBL1	1.5133	3.02052	7.84211	7.71e-12	2.84e-10	16.5648	UP
DEPDC1B	1.51136	2.15378	7.8403	7.77e-12	2.85e-10	16.5563	UP
YWHAE	1.12846	6.74548	7.83245	8.07e-12	2.96e-10	16.5196	UP
ACADL	-0.789734	0.239909	-7.82884	8.21e-12	3e-10	16.5027	DOWN
RGS19	1.4168	3.0714	7.81796	8.65e-12	3.16e-10	16.4518	UP
PIGR	-4.49788	1.97694	-7.80887	9.03e-12	3.29e-10	16.4093	DOWN
RAB12	1.24507	4.06237	7.80734	9.09e-12	3.31e-10	16.4021	UP
CDH24	1.66146	2.59992	7.80264	9.3e-12	3.37e-10	16.3802	UP
TCOF1	1.26388	3.25196	7.79965	9.43e-12	3.41e-10	16.3662	UP
SKA3	1.66604	2.45824	7.79343	9.72e-12	3.51e-10	16.3371	UP
ATOH8	-1.03273	0.444653	-7.78574	1.01e-11	3.63e-10	16.3012	DOWN
ISL1	-1.07775	0.348006	-7.78377	1.02e-11	3.66e-10	16.292	DOWN
LCN6	-0.523817	0.137089	-7.78201	1.03e-11	3.68e-10	16.2837	DOWN
GRINA	1.38504	6.22461	7.78193	1.03e-11	3.68e-10	16.2834	UP
RGL3	-1.57344	0.558925	-7.77684	1.05e-11	3.76e-10	16.2596	DOWN
EME1	1.13817	1.39442	7.77657	1.05e-11	3.76e-10	16.2583	UP
UHRF1	1.76778	2.77649	7.77327	1.07e-11	3.81e-10	16.2429	UP
APOA1	-1.32921	0.362607	-7.76796	1.1e-11	3.89e-10	16.2181	DOWN
TMEM100	-0.944536	0.290084	-7.76779	1.1e-11	3.89e-10	16.2173	DOWN
ZC3H3	1.08422	4.21452	7.76611	1.11e-11	3.92e-10	16.2095	UP
KIF14	1.60289	2.03574	7.76517	1.11e-11	3.92e-10	16.2051	UP
ORC1	1.6534	2.31676	7.76502	1.11e-11	3.92e-10	16.2044	UP
YWHAQ	1.09175	7.31495	7.76459	1.11e-11	3.92e-10	16.2024	UP
HPN	-2.1207	0.516235	-7.75572	1.16e-11	4.08e-10	16.1609	DOWN
TIMELESS	1.66857	3.22935	7.7542	1.17e-11	4.1e-10	16.1538	UP
MCM5	1.75082	3.8039	7.75316	1.18e-11	4.12e-10	16.149	UP
PSMB2	1.2441	5.11284	7.74855	1.2e-11	4.2e-10	16.1275	UP
PSMB3	1.35819	6.51978	7.74578	1.22e-11	4.24e-10	16.1145	UP
MCM10	1.48686	1.8495	7.7456	1.22e-11	4.24e-10	16.1137	UP
PSMD3	1.21551	4.83421	7.74507	1.22e-11	4.24e-10	16.1112	UP
ASPM	1.83261	2.60017	7.72848	1.32e-11	4.58e-10	16.0338	UP
PSMA4	1.07596	4.0475	7.72581	1.34e-11	4.63e-10	16.0213	UP
DNMT1	1.4235	3.66965	7.72005	1.38e-11	4.75e-10	15.9944	UP
PKM	1.53458	7.45009	7.71722	1.4e-11	4.81e-10	15.9812	UP
LMNB2	1.83372	4.69916	7.71151	1.44e-11	4.93e-10	15.9546	UP
CDCA3	1.43395	2.10299	7.70475	1.48e-11	5.08e-10	15.9231	UP
KIAA1161	-1.80214	2.49579	-7.70373	1.49e-11	5.09e-10	15.9184	DOWN
KIAA0101	1.90655	3.10394	7.69956	1.52e-11	5.19e-10	15.8989	UP
CLDN1	3.4748	5.7785	7.69631	1.54e-11	5.26e-10	15.8837	UP
CDK2	1.30913	3.12809	7.6948	1.55e-11	5.28e-10	15.8767	UP
REP15	-0.808848	0.370714	-7.69039	1.59e-11	5.38e-10	15.8561	DOWN
RERGL	-0.73532	0.309714	-7.68841	1.6e-11	5.43e-10	15.8469	DOWN
PRICKLE3	1.22473	3.44994	7.68599	1.62e-11	5.48e-10	15.8356	UP
TMEM211	-0.992624	0.264494	-7.68369	1.64e-11	5.53e-10	15.8249	DOWN
HN1	1.6565	4.81503	7.68317	1.64e-11	5.53e-10	15.8225	UP
UBL3	-1.7222	3.54326	-7.68195	1.65e-11	5.55e-10	15.8168	DOWN
ACADS	-1.28203	2.69214	-7.67604	1.7e-11	5.7e-10	15.7893	DOWN
KCNJ16	-2.01144	0.435492	-7.67559	1.7e-11	5.7e-10	15.7872	DOWN
RAD51	1.53834	2.2461	7.67472	1.71e-11	5.7e-10	15.7831	UP
FAM174B	-1.6107	1.387	-7.67462	1.71e-11	5.7e-10	15.7826	DOWN
SHROOM3	-2.33553	2.09949	-7.66807	1.76e-11	5.87e-10	15.7521	DOWN
ANG	-1.62923	1.39922	-7.66485	1.79e-11	5.95e-10	15.7371	DOWN
FEN1	1.66045	3.85651	7.65336	1.89e-11	6.27e-10	15.6836	UP
IFI27L2	1.75889	3.59651	7.64745	1.95e-11	6.43e-10	15.6561	UP
CACNA2D2	-0.906344	0.464574	-7.6473	1.95e-11	6.43e-10	15.6554	DOWN
DCAF13	1.02634	2.66907	7.64533	1.97e-11	6.48e-10	15.6462	UP
MSN	2.12416	6.67299	7.64296	1.99e-11	6.53e-10	15.6352	UP
RFWD3	1.28474	3.46317	7.64291	1.99e-11	6.53e-10	15.6349	UP
SF3B6	1.15121	5.68388	7.64128	2e-11	6.57e-10	15.6274	UP
PBK	2.07257	3.20781	7.63528	2.06e-11	6.75e-10	15.5994	UP
MUC1	-3.11571	3.70156	-7.63205	2.09e-11	6.84e-10	15.5844	DOWN
PDE4C	-0.741452	0.273866	-7.63039	2.11e-11	6.88e-10	15.5767	DOWN
ANKRD13D	1.14907	2.92074	7.62982	2.12e-11	6.88e-10	15.574	UP
PARK2	-0.787391	0.502163	-7.62814	2.13e-11	6.92e-10	15.5662	DOWN
AP2S1	1.2367	5.35407	7.62795	2.14e-11	6.92e-10	15.5653	UP
PPP1R14C	2.957	4.05619	7.62609	2.15e-11	6.97e-10	15.5567	UP
ZNF540	-0.516914	0.258584	-7.6227	2.19e-11	7.07e-10	15.5409	DOWN
PM20D1	-0.868026	0.268474	-7.62165	2.2e-11	7.08e-10	15.536	DOWN
H3F3B	1.22547	6.28247	7.62145	2.2e-11	7.08e-10	15.535	UP
NIP7	1.05766	3.53391	7.6212	2.2e-11	7.08e-10	15.5339	UP
SNRPD2	1.27479	5.8933	7.61955	2.22e-11	7.12e-10	15.5262	UP
ARL6IP6	1.36167	3.40741	7.61021	2.32e-11	7.41e-10	15.4828	UP
C16orf59	1.37142	1.71143	7.61015	2.32e-11	7.41e-10	15.4825	UP
BHLHA15	-1.97517	0.850802	-7.61001	2.32e-11	7.41e-10	15.4818	DOWN
ALAD	-1.25473	3.16475	-7.60481	2.38e-11	7.58e-10	15.4576	DOWN
UBE2A	1.02255	3.92132	7.6016	2.42e-11	7.68e-10	15.4427	UP
GPRC5C	-2.40583	2.0018	-7.59745	2.47e-11	7.82e-10	15.4234	DOWN
MUC13	-2.64456	0.856528	-7.5956	2.49e-11	7.88e-10	15.4148	DOWN
NME5	-0.521704	0.178273	-7.5905	2.55e-11	8.06e-10	15.3911	DOWN
B4GALT2	1.23901	4.2301	7.58714	2.59e-11	8.17e-10	15.3755	UP
MMP14	2.14889	6.13507	7.58525	2.61e-11	8.22e-10	15.3667	UP
BCL2L12	1.23976	2.84695	7.58498	2.62e-11	8.22e-10	15.3655	UP
KRI1	1.09477	3.28178	7.5767	2.72e-11	8.54e-10	15.327	UP
ZBTB16	-2.12834	0.749837	-7.57388	2.76e-11	8.64e-10	15.3139	DOWN
SLC3A2	1.79241	5.4542	7.57269	2.78e-11	8.67e-10	15.3083	UP
HRAS	1.50049	4.30368	7.57144	2.79e-11	8.71e-10	15.3025	UP
RAD54L	1.483	2.04537	7.57029	2.81e-11	8.74e-10	15.2972	UP
AJUBA	1.77135	3.37569	7.56973	2.81e-11	8.75e-10	15.2946	UP
TIPRL	0.867497	3.85346	7.56794	2.84e-11	8.8e-10	15.2863	UP
BRIX1	1.41941	3.085	7.56572	2.87e-11	8.88e-10	15.2759	UP
HMP19	-0.425803	0.0909526	-7.56351	2.9e-11	8.96e-10	15.2657	DOWN
RFC2	1.41148	4.08822	7.56241	2.91e-11	8.99e-10	15.2606	UP
RAP2B	1.62722	4.14656	7.54977	3.09e-11	9.53e-10	15.2019	UP
SF3A2	1.2492	5.4448	7.54057	3.23e-11	9.93e-10	15.1592	UP
KLHL32	-0.245915	0.0970608	-7.54009	3.24e-11	9.94e-10	15.1569	DOWN
SKA1	1.55676	2.12094	7.5392	3.25e-11	9.96e-10	15.1528	UP
HDGF	1.30553	6.4923	7.53583	3.3e-11	1.01e-09	15.1372	UP
ARHGAP11A	1.53587	2.74873	7.53282	3.35e-11	1.02e-09	15.1232	UP
RAB27A	-1.22871	2.51272	-7.52507	3.48e-11	1.06e-09	15.0872	DOWN
MDFI	2.32818	3.87759	7.52295	3.51e-11	1.07e-09	15.0774	UP
CAB39L	-1.52668	1.53354	-7.50849	3.76e-11	1.14e-09	15.0103	DOWN
CDHR5	-1.71733	0.541725	-7.50519	3.82e-11	1.16e-09	14.995	DOWN
ZNF852	-0.560506	0.508429	-7.50421	3.84e-11	1.16e-09	14.9905	DOWN
GINS3	1.11957	1.888	7.50315	3.86e-11	1.17e-09	14.9856	UP
MYZAP	-1.49742	0.721234	-7.50134	3.89e-11	1.17e-09	14.9771	DOWN
NRBP1	0.882094	4.47653	7.50011	3.91e-11	1.18e-09	14.9715	UP
PSMD2	1.4835	5.80242	7.4999	3.92e-11	1.18e-09	14.9705	UP
ADCY6	-1.45169	1.74509	-7.49533	4e-11	1.2e-09	14.9493	DOWN
A4GNT	-1.0383	0.273299	-7.49212	4.06e-11	1.22e-09	14.9344	DOWN
CACFD1	-1.22499	2.20506	-7.49186	4.07e-11	1.22e-09	14.9332	DOWN
TYMS	1.93064	3.76385	7.4916	4.07e-11	1.22e-09	14.932	UP
RANGAP1	1.19407	4.90914	7.48981	4.11e-11	1.22e-09	14.9237	UP
CENPH	1.50117	2.5119	7.48979	4.11e-11	1.22e-09	14.9236	UP
IYD	-1.10886	0.17267	-7.48747	4.15e-11	1.23e-09	14.9129	DOWN
PARD6G	2.01953	3.36171	7.48568	4.19e-11	1.24e-09	14.9046	UP
SPHK1	1.99169	3.33152	7.4848	4.21e-11	1.25e-09	14.9005	UP
KRT14	6.28592	8.87432	7.48016	4.3e-11	1.27e-09	14.879	UP
CLSPN	1.47668	2.21699	7.47994	4.3e-11	1.27e-09	14.878	UP
NUTF2	1.28567	4.54106	7.47618	4.38e-11	1.29e-09	14.8606	UP
XPO1	1.15173	4.38471	7.47172	4.48e-11	1.32e-09	14.8399	UP
DUT	1.14208	3.72501	7.47096	4.49e-11	1.32e-09	14.8364	UP
CDCA8	1.76891	3.40377	7.46576	4.6e-11	1.35e-09	14.8123	UP
RPL39L	2.38641	3.53208	7.46429	4.64e-11	1.36e-09	14.8055	UP
KLC2	1.20639	3.59354	7.46226	4.68e-11	1.37e-09	14.7961	UP
ILF2	1.20025	6.12765	7.4608	4.71e-11	1.37e-09	14.7893	UP
PWP1	0.823927	4.1951	7.45886	4.76e-11	1.38e-09	14.7803	UP
EZH2	1.38676	2.66648	7.45788	4.78e-11	1.39e-09	14.7758	UP
SLC25A20	-1.16032	1.94032	-7.44961	4.97e-11	1.44e-09	14.7375	DOWN
SLC12A2	-1.98409	2.44965	-7.44684	5.03e-11	1.46e-09	14.7247	DOWN
CCDC137	1.07799	3.39787	7.44235	5.14e-11	1.49e-09	14.7039	UP
DUSP19	-1.21947	0.995186	-7.43748	5.26e-11	1.52e-09	14.6814	DOWN
WDR53	1.24822	2.64317	7.43692	5.28e-11	1.52e-09	14.6788	UP
ACAT1	-1.23529	2.46516	-7.43549	5.31e-11	1.53e-09	14.6722	DOWN
RAE1	1.00559	3.09649	7.43526	5.32e-11	1.53e-09	14.6711	UP
FZD5	-1.40412	2.09286	-7.4306	5.44e-11	1.56e-09	14.6495	DOWN
MRGBP	1.24731	2.97459	7.42153	5.67e-11	1.62e-09	14.6076	UP
PPP1R9B	1.03898	4.4931	7.42013	5.71e-11	1.63e-09	14.6011	UP
KHSRP	1.04286	5.81906	7.41809	5.77e-11	1.64e-09	14.5917	UP
TMC5	-2.33602	0.977029	-7.41561	5.83e-11	1.66e-09	14.5802	DOWN
HMCES	1.34616	4.37242	7.41041	5.98e-11	1.7e-09	14.5562	UP
DUSP11	0.925982	3.20115	7.40299	6.19e-11	1.76e-09	14.5219	UP
H1FX	1.62246	6.43339	7.40259	6.2e-11	1.76e-09	14.52	UP
INSRR	-0.295033	0.0834202	-7.4015	6.24e-11	1.76e-09	14.515	DOWN
ERBB4	-0.369147	0.0901733	-7.40068	6.26e-11	1.77e-09	14.5112	DOWN
PAFAH2	-1.12482	2.34285	-7.40001	6.28e-11	1.77e-09	14.5081	DOWN
TUBA1C	1.75926	5.77902	7.39869	6.32e-11	1.78e-09	14.502	UP
PTGES3	1.11003	6.28265	7.39616	6.39e-11	1.8e-09	14.4903	UP
CAMSAP2	1.08924	3.734	7.39485	6.43e-11	1.81e-09	14.4842	UP
CDC25B	2.11431	4.51569	7.39451	6.44e-11	1.81e-09	14.4827	UP
LMNB1	1.81072	3.69275	7.39178	6.53e-11	1.83e-09	14.4701	UP
AGTRAP	1.63098	4.2234	7.38835	6.63e-11	1.85e-09	14.4542	UP
DKC1	1.3273	4.38639	7.38723	6.67e-11	1.86e-09	14.449	UP
COLGALT1	1.54699	4.83052	7.38232	6.83e-11	1.9e-09	14.4264	UP
E2F7	1.70621	2.05347	7.37921	6.93e-11	1.93e-09	14.412	UP
P2RY14	-1.57244	0.810424	-7.3772	6.99e-11	1.94e-09	14.4027	DOWN
GINS2	1.74953	2.44938	7.3746	7.08e-11	1.96e-09	14.3907	UP
UTP18	0.961356	3.5977	7.37445	7.08e-11	1.96e-09	14.39	UP
RAB38	2.86926	4.22741	7.37388	7.1e-11	1.96e-09	14.3874	UP
BOP1	1.62009	4.44438	7.37317	7.13e-11	1.96e-09	14.3841	UP
PFN1	1.2785	8.21385	7.37298	7.13e-11	1.96e-09	14.3832	UP
GSTA2	-1.29297	0.299056	-7.37116	7.19e-11	1.98e-09	14.3748	DOWN
ASF1B	2.09657	3.57335	7.37027	7.22e-11	1.98e-09	14.3707	UP
SESN1	-1.16034	2.16066	-7.36775	7.31e-11	2e-09	14.3591	DOWN
SLAIN1	-1.15856	0.638603	-7.36659	7.35e-11	2.01e-09	14.3537	DOWN
CCT3	1.0939	5.80664	7.36569	7.38e-11	2.02e-09	14.3496	UP
SLC4A1AP	0.655086	2.81798	7.36486	7.41e-11	2.02e-09	14.3457	UP
GOLT1A	-1.35364	0.435204	-7.36472	7.42e-11	2.02e-09	14.3451	DOWN
PTGER3	-1.79894	0.818321	-7.36456	7.42e-11	2.02e-09	14.3443	DOWN
FANCI	1.65003	3.0332	7.35548	7.75e-11	2.1e-09	14.3024	UP
CNIH4	0.95094	3.20715	7.35444	7.78e-11	2.11e-09	14.2977	UP
CHEK2	1.10447	1.88499	7.3448	8.15e-11	2.2e-09	14.2531	UP
MTURN	-1.77821	2.10652	-7.33992	8.33e-11	2.25e-09	14.2307	DOWN
KCNJ11	-1.32921	0.560892	-7.33901	8.37e-11	2.26e-09	14.2265	DOWN
GMPS	1.35454	3.91438	7.33869	8.38e-11	2.26e-09	14.225	UP
ZNF385B	-1.39959	0.473743	-7.33714	8.44e-11	2.27e-09	14.2179	DOWN
NUP37	1.16831	2.78691	7.33562	8.51e-11	2.28e-09	14.2108	UP
PPP1R18	1.60292	4.07995	7.33134	8.68e-11	2.33e-09	14.1911	UP
MCM7	1.96986	4.8748	7.33066	8.71e-11	2.33e-09	14.1879	UP
SPC24	1.38306	2.0427	7.32729	8.85e-11	2.36e-09	14.1724	UP
RNPS1	0.986566	4.13121	7.31898	9.2e-11	2.45e-09	14.1341	UP
COBL	-1.88635	1.07553	-7.31817	9.23e-11	2.46e-09	14.1304	DOWN
MNAT1	0.909847	2.31741	7.31726	9.27e-11	2.47e-09	14.1262	UP
GTF2H3	1.03918	3.20486	7.31492	9.38e-11	2.49e-09	14.1154	UP
ZNF598	1.01869	4.36162	7.31327	9.45e-11	2.51e-09	14.1078	UP
MT1H	-2.54284	1.2602	-7.31274	9.47e-11	2.51e-09	14.1054	DOWN
EFNB1	2.09379	5.34492	7.31262	9.48e-11	2.51e-09	14.1048	UP
GSTP1	2.03631	8.52194	7.31053	9.57e-11	2.52e-09	14.0952	UP
PLS3	1.58471	5.15542	7.31049	9.57e-11	2.52e-09	14.095	UP
SLC28A2	-1.61588	0.280172	-7.30648	9.76e-11	2.57e-09	14.0765	DOWN
RGS11	-0.888491	0.495116	-7.30623	9.77e-11	2.57e-09	14.0754	DOWN
CENPN	1.35752	2.776	7.30526	9.81e-11	2.57e-09	14.0709	UP
LAMP3	2.68362	3.23834	7.30247	9.94e-11	2.6e-09	14.0581	UP
RBL1	1.29927	2.42174	7.29607	1.02e-10	2.68e-09	14.0286	UP
ARX	-0.421481	0.109005	-7.28945	1.06e-10	2.76e-09	13.9981	DOWN
MED30	1.32773	3.39497	7.28651	1.07e-10	2.8e-09	13.9846	UP
TRMT112	1.40757	5.41585	7.28454	1.08e-10	2.82e-09	13.9755	UP
MRPL13	0.998303	3.13495	7.28254	1.09e-10	2.84e-09	13.9663	UP
CFAP20	1.03389	3.45868	7.27804	1.12e-10	2.9e-09	13.9456	UP
SKA2	1.2371	3.85187	7.27727	1.12e-10	2.9e-09	13.942	UP
LIFR	-2.14872	1.49234	-7.26714	1.17e-10	3.04e-09	13.8954	DOWN
RUVBL2	1.06628	4.58719	7.26454	1.19e-10	3.07e-09	13.8834	UP
NDC80	1.71802	2.48233	7.26173	1.2e-10	3.11e-09	13.8705	UP
PLLP	-1.63942	1.52438	-7.26043	1.21e-10	3.12e-09	13.8645	DOWN
CCT4	1.01352	6.02996	7.2597	1.22e-10	3.13e-09	13.8612	UP
NEDD1	1.24253	3.04156	7.25861	1.22e-10	3.14e-09	13.8562	UP
S100A11	2.1254	10.2452	7.25566	1.24e-10	3.18e-09	13.8426	UP
MTBP	0.894631	1.20726	7.24863	1.28e-10	3.28e-09	13.8103	UP
PIWIL4	-0.762652	0.535826	-7.24643	1.29e-10	3.31e-09	13.8002	DOWN
PUF60	1.05255	4.57374	7.24412	1.31e-10	3.34e-09	13.7895	UP
POLE2	1.18246	2.05481	7.23447	1.37e-10	3.49e-09	13.7452	UP
PRNP	2.02517	6.47089	7.23172	1.39e-10	3.53e-09	13.7325	UP
MRPL47	1.42033	4.96016	7.2301	1.4e-10	3.55e-09	13.7251	UP
DAXX	0.819363	4.01955	7.2276	1.41e-10	3.59e-09	13.7136	UP
GTSE1	1.60442	2.4219	7.22517	1.43e-10	3.62e-09	13.7024	UP
SMARCD1	1.04135	4.10297	7.22513	1.43e-10	3.62e-09	13.7023	UP
PUS7	1.47221	3.15962	7.22502	1.43e-10	3.62e-09	13.7017	UP
CPSF3	1.08831	3.69199	7.22191	1.45e-10	3.66e-09	13.6875	UP
SEMA4G	-1.3657	0.989204	-7.2197	1.47e-10	3.7e-09	13.6773	DOWN
MMP11	3.74716	3.82303	7.21922	1.47e-10	3.7e-09	13.6751	UP
C6orf201	-0.250173	0.120118	-7.21553	1.5e-10	3.76e-09	13.6582	DOWN
PSMD7	0.886481	4.70046	7.21123	1.53e-10	3.83e-09	13.6384	UP
ST6GALNAC2	1.87224	2.81917	7.20978	1.54e-10	3.85e-09	13.6318	UP
MAGOH	1.17114	3.74427	7.20808	1.55e-10	3.88e-09	13.6239	UP
FAM221A	-1.05882	0.742352	-7.20727	1.55e-10	3.89e-09	13.6203	DOWN
TACSTD2	3.27722	7.32524	7.2065	1.56e-10	3.89e-09	13.6167	UP
MKI67	2.04708	3.87978	7.20647	1.56e-10	3.89e-09	13.6166	UP
HNRNPL	0.810408	4.72323	7.2019	1.59e-10	3.97e-09	13.5956	UP
DSCC1	1.28728	2.27972	7.20012	1.61e-10	3.99e-09	13.5875	UP
TARDBP	0.700615	4.03156	7.18706	1.71e-10	4.24e-09	13.5275	UP
BAX	1.09726	3.51047	7.18405	1.73e-10	4.29e-09	13.5137	UP
WDR72	2.14729	2.5034	7.18361	1.74e-10	4.3e-09	13.5117	UP
CACYBP	1.1791	3.82043	7.17479	1.81e-10	4.47e-09	13.4712	UP
SGOL2	1.19266	1.81784	7.17295	1.83e-10	4.5e-09	13.4628	UP
GALNT12	-1.8285	2.26973	-7.17082	1.84e-10	4.54e-09	13.4531	DOWN
PLCE1	-1.1023	1.0631	-7.17056	1.85e-10	4.54e-09	13.4518	DOWN
DNALI1	-1.10953	0.536607	-7.16988	1.85e-10	4.55e-09	13.4487	DOWN
FUS	0.990144	4.3709	7.1691	1.86e-10	4.56e-09	13.4451	UP
RHOV	3.22949	4.56	7.16791	1.87e-10	4.58e-09	13.4397	UP
BUB3	0.933499	3.61811	7.16471	1.9e-10	4.64e-09	13.425	UP
GLOD5	-0.49295	0.142494	-7.16074	1.93e-10	4.72e-09	13.4068	DOWN
ALG3	1.5629	4.8528	7.16004	1.94e-10	4.73e-09	13.4036	UP
NMT1	0.728863	4.3715	7.15638	1.97e-10	4.81e-09	13.3868	UP
PPM1G	1.03496	5.0213	7.15594	1.98e-10	4.81e-09	13.3849	UP
PSMD10	1.00649	4.19113	7.15166	2.02e-10	4.9e-09	13.3652	UP
PSAPL1	-2.22529	0.631666	-7.14926	2.04e-10	4.95e-09	13.3542	DOWN
PRIM2	1.11909	2.16396	7.14429	2.09e-10	5.06e-09	13.3315	UP
KNTC1	1.43674	2.55312	7.14096	2.12e-10	5.13e-09	13.3162	UP
TDG	1.0123	3.14821	7.1406	2.12e-10	5.13e-09	13.3146	UP
CNN2	1.32233	5.49256	7.13523	2.18e-10	5.25e-09	13.29	UP
XRCC6	0.951657	6.32417	7.13522	2.18e-10	5.25e-09	13.2899	UP
DDB2	1.06492	2.68929	7.13058	2.23e-10	5.35e-09	13.2687	UP
CADPS	-0.353811	0.0912477	-7.13047	2.23e-10	5.35e-09	13.2682	DOWN
HNRNPM	0.723845	5.05066	7.12965	2.24e-10	5.36e-09	13.2645	UP
CHEK1	1.30762	2.09462	7.12733	2.26e-10	5.42e-09	13.2538	UP
SLC10A3	1.2477	4.51986	7.12319	2.3e-10	5.51e-09	13.2349	UP
IQGAP3	1.56829	2.89845	7.12219	2.32e-10	5.53e-09	13.2303	UP
NBPF12	-1.33953	1.41146	-7.12167	2.32e-10	5.54e-09	13.2279	DOWN
FOXK2	0.854044	3.36675	7.12093	2.33e-10	5.55e-09	13.2246	UP
PHF5A	1.0005	3.93857	7.11908	2.35e-10	5.59e-09	13.2161	UP
B3GNT5	1.94523	3.75633	7.11481	2.4e-10	5.69e-09	13.1965	UP
ARHGEF4	2.18884	3.45773	7.11474	2.4e-10	5.69e-09	13.1962	UP
SAMD1	1.11195	5.00918	7.11437	2.4e-10	5.69e-09	13.1945	UP
ASPA	-0.756531	0.254707	-7.10792	2.47e-10	5.86e-09	13.165	DOWN
CCT7	1.00487	5.76457	7.10558	2.5e-10	5.91e-09	13.1544	UP
ARL4C	2.01041	4.07312	7.10521	2.51e-10	5.92e-09	13.1526	UP
LSM12	0.837328	2.65925	7.10157	2.55e-10	6.01e-09	13.136	UP
H2AFY2	1.83814	3.64053	7.09997	2.57e-10	6.05e-09	13.1287	UP
SCNM1	0.961403	2.95357	7.0906	2.68e-10	6.31e-09	13.0858	UP
CPNE2	1.38424	2.69468	7.08966	2.7e-10	6.33e-09	13.0816	UP
CD44	2.14796	6.29336	7.08849	2.71e-10	6.35e-09	13.0762	UP
FAM3B	-2.5307	1.17864	-7.08739	2.72e-10	6.37e-09	13.0712	DOWN
MBOAT4	-0.467581	0.238503	-7.08728	2.73e-10	6.37e-09	13.0707	DOWN
DVL2	1.19082	3.28245	7.08425	2.76e-10	6.45e-09	13.0569	UP
ATXN7L3	0.816365	3.98424	7.08362	2.77e-10	6.46e-09	13.054	UP
TTK	1.48996	2.60222	7.08354	2.77e-10	6.46e-09	13.0536	UP
GNMT	-1.34732	0.657104	-7.08312	2.78e-10	6.46e-09	13.0517	DOWN
POP7	1.2525	4.28819	7.08214	2.79e-10	6.48e-09	13.0472	UP
CCNF	1.43378	2.5318	7.07597	2.87e-10	6.66e-09	13.019	UP
PAICS	1.44329	4.28762	7.07589	2.87e-10	6.66e-09	13.0187	UP
CHDH	-1.35525	0.724176	-7.07284	2.92e-10	6.74e-09	13.0047	DOWN
EBNA1BP2	1.06813	4.11674	7.06909	2.97e-10	6.85e-09	12.9876	UP
STIP1	1.22844	5.09763	7.06648	3e-10	6.93e-09	12.9757	UP
NAE1	0.978453	3.45924	7.06629	3.01e-10	6.93e-09	12.9748	UP
FUT4	-1.10159	1.10337	-7.06561	3.02e-10	6.94e-09	12.9717	DOWN
TMEM41A	0.950118	2.56502	7.06512	3.02e-10	6.94e-09	12.9695	UP
TMTC3	1.46019	3.65586	7.06505	3.02e-10	6.94e-09	12.9691	UP
PRMT1	1.26771	4.30059	7.06455	3.03e-10	6.94e-09	12.9669	UP
REEP4	1.67789	4.73943	7.06395	3.04e-10	6.95e-09	12.9641	UP
TONSL	1.3595	2.85768	7.06335	3.05e-10	6.97e-09	12.9614	UP
TICRR	1.49617	2.04056	7.06261	3.06e-10	6.97e-09	12.958	UP
FANCE	1.45917	3.05952	7.06259	3.06e-10	6.97e-09	12.9579	UP
CMSS1	1.29238	2.45733	7.05709	3.14e-10	7.14e-09	12.9328	UP
CLIC6	-3.2681	1.63019	-7.05436	3.18e-10	7.23e-09	12.9204	DOWN
YIF1B	1.24976	3.35245	7.05316	3.2e-10	7.26e-09	12.9149	UP
STK3	0.829211	1.85968	7.05276	3.2e-10	7.26e-09	12.913	UP
BANF1	1.441	5.86702	7.04956	3.25e-10	7.36e-09	12.8985	UP
USP14	1.02988	4.25275	7.04527	3.32e-10	7.5e-09	12.8789	UP
HMMR	1.73281	2.71715	7.04136	3.38e-10	7.63e-09	12.8611	UP
CENPE	1.45685	2.12744	7.03977	3.4e-10	7.67e-09	12.8538	UP
SKP2	1.66461	3.52696	7.03553	3.47e-10	7.82e-09	12.8345	UP
KRT16	5.45902	7.53351	7.03207	3.53e-10	7.93e-09	12.8187	UP
CRACR2B	-1.71605	1.14077	-7.0225	3.69e-10	8.28e-09	12.7751	DOWN
SDC1	2.5056	7.6304	7.01986	3.73e-10	8.38e-09	12.7631	UP
POLR2G	0.966941	4.48407	7.01892	3.75e-10	8.4e-09	12.7587	UP
CRYL1	-1.42945	2.50317	-7.01371	3.84e-10	8.6e-09	12.735	DOWN
CDCA2	1.51578	2.21051	7.01251	3.86e-10	8.63e-09	12.7296	UP
LRRC26	-1.99174	0.706823	-7.00825	3.94e-10	8.8e-09	12.7101	DOWN
MED10	1.08447	3.76134	7.00502	4e-10	8.92e-09	12.6954	UP
GJB3	2.78546	4.68469	7.00384	4.02e-10	8.96e-09	12.69	UP
NTF4	0.899076	0.947291	6.99609	4.17e-10	9.27e-09	12.6548	UP
METAP2	0.891061	4.58249	6.99562	4.18e-10	9.28e-09	12.6526	UP
KIAA1244	-1.93902	1.20047	-6.9917	4.25e-10	9.44e-09	12.6348	DOWN
AZGP1	-3.07642	1.10142	-6.9888	4.31e-10	9.54e-09	12.6216	DOWN
TUBA1B	1.49237	6.24014	6.98879	4.31e-10	9.54e-09	12.6216	UP
CHAD	-1.84123	0.775948	-6.98811	4.33e-10	9.56e-09	12.6185	DOWN
BCL2L14	-1.14643	0.449817	-6.98497	4.39e-10	9.69e-09	12.6041	DOWN
SRSF2	0.972436	5.4384	6.98197	4.45e-10	9.81e-09	12.5905	UP
SGSM1	-0.681543	0.319249	-6.97955	4.5e-10	9.91e-09	12.5795	DOWN
ACOT7	1.57356	3.78324	6.97722	4.55e-10	1e-08	12.5689	UP
MORC2	0.90753	3.30093	6.97557	4.59e-10	1.01e-08	12.5614	UP
ABCA8	-1.28962	0.463341	-6.97399	4.62e-10	1.01e-08	12.5542	DOWN
RNF2	0.879446	2.83857	6.97392	4.62e-10	1.01e-08	12.5539	UP
ACSM5	-0.297791	0.0991217	-6.97277	4.65e-10	1.02e-08	12.5487	DOWN
ANO5	-1.17273	0.478825	-6.97102	4.68e-10	1.02e-08	12.5407	DOWN
SNTB1	-1.65722	1.51847	-6.9684	4.74e-10	1.03e-08	12.5288	DOWN
PRRX2	2.21859	3.00677	6.96735	4.76e-10	1.04e-08	12.524	UP
ANXA10	-4.02505	1.67908	-6.96659	4.78e-10	1.04e-08	12.5206	DOWN
GAPDH	1.69777	9.78575	6.96172	4.89e-10	1.06e-08	12.4984	UP
THOC6	1.21043	3.70394	6.95867	4.96e-10	1.08e-08	12.4845	UP
HJURP	1.7021	2.50404	6.95703	5e-10	1.08e-08	12.4771	UP
CDC42SE1	0.860504	4.83419	6.95688	5e-10	1.08e-08	12.4764	UP
TJP3	-2.46478	1.62612	-6.95645	5.01e-10	1.08e-08	12.4745	DOWN
PFDN4	1.1927	3.21506	6.9536	5.08e-10	1.1e-08	12.4615	UP
CADM2	-0.836239	0.235257	-6.95274	5.1e-10	1.1e-08	12.4576	DOWN
GSTM5	-0.741102	0.324704	-6.95228	5.11e-10	1.1e-08	12.4555	DOWN
NUP85	0.86113	3.14536	6.9518	5.12e-10	1.1e-08	12.4534	UP
BLVRA	1.21408	4.23422	6.95146	5.13e-10	1.1e-08	12.4518	UP
PLK4	1.47449	2.31615	6.94544	5.28e-10	1.13e-08	12.4245	UP
LPAR3	2.13124	2.70334	6.94111	5.38e-10	1.15e-08	12.4048	UP
CBX3	1.36462	4.9488	6.93747	5.47e-10	1.17e-08	12.3882	UP
SNX10	1.88641	2.76753	6.93716	5.48e-10	1.17e-08	12.3868	UP
OGFOD1	0.710762	2.99889	6.92149	5.9e-10	1.26e-08	12.3157	UP
RFC3	1.48062	3.13509	6.91958	5.95e-10	1.27e-08	12.307	UP
NSUN2	1.12016	4.11141	6.91905	5.96e-10	1.27e-08	12.3047	UP
XXYLT1	1.43476	2.96089	6.9136	6.12e-10	1.3e-08	12.2799	UP
CCDC110	-0.759343	0.380338	-6.91172	6.17e-10	1.31e-08	12.2714	DOWN
MED6	0.68189	2.44389	6.91101	6.19e-10	1.31e-08	12.2682	UP
F12	1.69028	2.31935	6.9101	6.22e-10	1.32e-08	12.2641	UP
SNRPD3	1.01315	4.98189	6.90966	6.23e-10	1.32e-08	12.262	UP
RILPL1	0.671427	1.58274	6.90836	6.27e-10	1.33e-08	12.2562	UP
PLP2	1.73607	7.59456	6.90736	6.29e-10	1.33e-08	12.2516	UP
DVL3	1.30767	5.42925	6.90656	6.32e-10	1.33e-08	12.248	UP
MPLKIP	0.933563	2.17024	6.9058	6.34e-10	1.34e-08	12.2445	UP
ARPC5	0.890291	3.93902	6.90428	6.38e-10	1.34e-08	12.2377	UP
XPR1	1.60967	3.63552	6.90333	6.41e-10	1.35e-08	12.2334	UP
NUP62	1.01252	3.70762	6.90241	6.44e-10	1.35e-08	12.2292	UP
PGPEP1	-1.31342	1.47679	-6.90168	6.46e-10	1.36e-08	12.2259	DOWN
GCNT4	-1.27127	0.954845	-6.89649	6.62e-10	1.39e-08	12.2023	DOWN
ACTR3	1.00854	4.79629	6.89565	6.65e-10	1.39e-08	12.1985	UP
TAGLN2	1.11759	8.09143	6.89025	6.81e-10	1.42e-08	12.174	UP
CORO1C	1.33494	4.7592	6.88925	6.85e-10	1.43e-08	12.1695	UP
NR2F2	-1.7715	2.71778	-6.88622	6.94e-10	1.45e-08	12.1558	DOWN
PRR7	1.7758	3.03007	6.88395	7.02e-10	1.46e-08	12.1455	UP
FAM127B	1.23864	5.61262	6.88387	7.02e-10	1.46e-08	12.1451	UP
TMEM125	-1.77034	1.41308	-6.88263	7.06e-10	1.47e-08	12.1396	DOWN
TEAD4	1.46636	3.38368	6.88204	7.08e-10	1.47e-08	12.1369	UP
SLC9A3	-3.1462	2.08796	-6.88044	7.13e-10	1.48e-08	12.1296	DOWN
TPI1	1.28523	7.46245	6.87961	7.16e-10	1.48e-08	12.1259	UP
ADK	1.0804	4.00592	6.87943	7.16e-10	1.48e-08	12.125	UP
VBP1	1.02525	4.28745	6.87818	7.21e-10	1.49e-08	12.1194	UP
ZWILCH	1.21134	2.79947	6.87453	7.33e-10	1.51e-08	12.1029	UP
KHDRBS1	0.796109	5.42911	6.87417	7.34e-10	1.51e-08	12.1012	UP
CTHRC1	2.93008	4.10603	6.87339	7.37e-10	1.52e-08	12.0977	UP
SNRPC	1.14858	5.27901	6.87273	7.39e-10	1.52e-08	12.0947	UP
BCKDHB	-1.24365	2.08538	-6.86907	7.52e-10	1.54e-08	12.0781	DOWN
KIF13B	-1.61117	2.16658	-6.86895	7.52e-10	1.54e-08	12.0776	DOWN
PARD3B	-1.19876	0.917617	-6.86759	7.57e-10	1.55e-08	12.0714	DOWN
DDAH1	-2.01881	2.04671	-6.86431	7.68e-10	1.57e-08	12.0566	DOWN
LDHA	1.85183	7.21733	6.86293	7.73e-10	1.58e-08	12.0503	UP
ANP32E	1.37087	4.30231	6.85999	7.84e-10	1.6e-08	12.037	UP
YBX3	1.21008	5.4651	6.8585	7.89e-10	1.61e-08	12.0303	UP
DRAP1	1.39087	5.16331	6.85734	7.94e-10	1.62e-08	12.025	UP
PTGFRN	1.73184	5.23305	6.85076	8.18e-10	1.66e-08	11.9953	UP
NPM3	1.50655	3.35541	6.84721	8.32e-10	1.69e-08	11.9792	UP
BLM	1.13293	1.63398	6.84462	8.42e-10	1.71e-08	11.9675	UP
NXT1	1.23986	4.1948	6.83944	8.62e-10	1.75e-08	11.9441	UP
PSMC2	1.22276	4.70637	6.83246	8.9e-10	1.8e-08	11.9125	UP
EFCAB14	-0.839447	4.67042	-6.83212	8.92e-10	1.8e-08	11.911	DOWN
FAM107B	-1.84879	2.46557	-6.82747	9.11e-10	1.84e-08	11.89	DOWN
SLC16A7	-1.68532	1.19286	-6.82471	9.23e-10	1.86e-08	11.8775	DOWN
NCAPG2	1.40357	2.62246	6.82356	9.28e-10	1.87e-08	11.8723	UP
S100A3	1.73303	2.22776	6.8194	9.46e-10	1.9e-08	11.8535	UP
RAB11FIP2	-1.18803	2.17224	-6.81408	9.69e-10	1.95e-08	11.8295	DOWN
TOMM40	1.26837	4.47577	6.81162	9.8e-10	1.97e-08	11.8184	UP
KCTD15	1.29596	3.36059	6.81039	9.86e-10	1.98e-08	11.8128	UP
MFSD6L	-0.808029	0.358501	-6.8075	9.99e-10	2e-08	11.7998	DOWN
ATP2A3	-1.88519	2.30728	-6.80543	1.01e-09	2.02e-08	11.7904	DOWN
HIF1A	1.50441	6.11751	6.80422	1.01e-09	2.03e-08	11.785	UP
RPL26L1	1.04943	3.49564	6.80327	1.02e-09	2.03e-08	11.7807	UP
SNRPE	1.136	4.97102	6.8007	1.03e-09	2.06e-08	11.7691	UP
RGS7	-0.420226	0.0977762	-6.7979	1.04e-09	2.08e-08	11.7565	DOWN
SPDL1	1.06487	2.16958	6.79609	1.05e-09	2.1e-08	11.7483	UP
NUP93	1.03503	2.61017	6.79442	1.06e-09	2.11e-08	11.7407	UP
ENPP4	-1.91191	1.40893	-6.79193	1.07e-09	2.13e-08	11.7295	DOWN
SMC6	1.13462	2.67086	6.78605	1.1e-09	2.19e-08	11.703	UP
PLA2G10	-1.3227	0.592732	-6.78586	1.1e-09	2.19e-08	11.7022	DOWN
PRKAB1	-0.97874	2.63377	-6.78508	1.11e-09	2.19e-08	11.6986	DOWN
HMGXB4	0.866689	2.90326	6.78336	1.12e-09	2.21e-08	11.6909	UP
SNRPA	1.0402	4.69798	6.78242	1.12e-09	2.21e-08	11.6867	UP
GAB2	-1.21329	1.70945	-6.78206	1.12e-09	2.22e-08	11.685	DOWN
C6orf1	1.04278	2.9355	6.78123	1.13e-09	2.22e-08	11.6813	UP
BYSL	1.01461	3.1971	6.77942	1.14e-09	2.24e-08	11.6731	UP
GGCT	1.35131	4.51518	6.77907	1.14e-09	2.24e-08	11.6715	UP
PSMG3	1.25179	3.50775	6.77708	1.15e-09	2.26e-08	11.6626	UP
ADH1B	-1.92621	0.722379	-6.77208	1.18e-09	2.31e-08	11.64	DOWN
ZNF763	-0.411399	0.299945	-6.77111	1.18e-09	2.31e-08	11.6357	DOWN
MIS18A	1.2882	2.78663	6.77106	1.18e-09	2.31e-08	11.6355	UP
CAPZA1	1.04028	5.23557	6.76955	1.19e-09	2.33e-08	11.6286	UP
KIAA1958	-0.996738	1.12343	-6.76885	1.19e-09	2.33e-08	11.6255	DOWN
CENPM	1.54413	2.44194	6.76848	1.2e-09	2.33e-08	11.6238	UP
APOH	-0.792809	0.177154	-6.76745	1.2e-09	2.34e-08	11.6192	DOWN
KCTD5	0.974496	3.82466	6.76697	1.2e-09	2.34e-08	11.617	UP
SCGB2A1	-1.57829	0.470585	-6.76668	1.21e-09	2.34e-08	11.6157	DOWN
FAM177B	-1.26327	0.714998	-6.76577	1.21e-09	2.35e-08	11.6116	DOWN
BMP1	1.62106	3.40105	6.76289	1.23e-09	2.38e-08	11.5986	UP
LIPH	-2.36384	1.9453	-6.76172	1.23e-09	2.39e-08	11.5934	DOWN
UBAP2L	0.814054	4.97127	6.75853	1.25e-09	2.42e-08	11.579	UP
CKAP5	1.15967	4.42897	6.75364	1.28e-09	2.48e-08	11.557	UP
RNF187	0.988757	5.31727	6.74922	1.31e-09	2.52e-08	11.5371	UP
MTFR2	1.19332	1.68878	6.74637	1.32e-09	2.55e-08	11.5242	UP
GP2	-1.97871	0.403952	-6.74633	1.32e-09	2.55e-08	11.5241	DOWN
NUDCD1	1.02094	2.6759	6.74106	1.36e-09	2.61e-08	11.5004	UP
CBX2	2.07816	2.39021	6.7408	1.36e-09	2.61e-08	11.4992	UP
LONRF3	-1.06473	0.570482	-6.74048	1.36e-09	2.61e-08	11.4978	DOWN
PSMB5	1.08092	5.49733	6.73185	1.42e-09	2.71e-08	11.4589	UP
C8orf76	0.680761	1.9653	6.73163	1.42e-09	2.71e-08	11.4579	UP
PSMA3	1.03796	4.73316	6.73143	1.42e-09	2.71e-08	11.457	UP
PKHD1L1	-0.279731	0.0781491	-6.73139	1.42e-09	2.71e-08	11.4569	DOWN
TCEB1	0.850784	3.31125	6.7305	1.42e-09	2.72e-08	11.4529	UP
DSCAML1	-0.305156	0.105159	-6.72805	1.44e-09	2.75e-08	11.4418	DOWN
C1orf112	0.916104	1.50869	6.72743	1.45e-09	2.75e-08	11.439	UP
RAD51AP1	1.84379	2.80858	6.72464	1.46e-09	2.79e-08	11.4265	UP
TUBG1	1.13012	4.53103	6.71919	1.5e-09	2.85e-08	11.402	UP
PRCC	0.828871	3.99502	6.71683	1.52e-09	2.88e-08	11.3914	UP
DNAJC22	-1.2911	0.604811	-6.71559	1.53e-09	2.89e-08	11.3858	DOWN
HOXD9	1.62518	1.85333	6.71234	1.55e-09	2.93e-08	11.3712	UP
KBTBD11	-0.918331	0.551201	-6.71127	1.56e-09	2.95e-08	11.3664	DOWN
HGS	0.838398	4.07447	6.71022	1.56e-09	2.96e-08	11.3617	UP
IL1RAP	1.77398	2.71378	6.70246	1.62e-09	3.06e-08	11.3268	UP
RUSC1	0.86184	3.42338	6.70082	1.63e-09	3.08e-08	11.3194	UP
CENPK	1.1181	1.66858	6.7006	1.63e-09	3.08e-08	11.3185	UP
YEATS2	1.45851	3.40395	6.69514	1.68e-09	3.16e-08	11.2939	UP
DKFZp434P228	-0.197778	0.0651378	-6.69365	1.69e-09	3.17e-08	11.2873	DOWN
PKIB	-1.4936	0.874929	-6.69324	1.69e-09	3.18e-08	11.2854	DOWN
RAI2	-1.73978	1.63545	-6.69099	1.71e-09	3.21e-08	11.2753	DOWN
VMA21	1.10932	4.24049	6.68966	1.72e-09	3.22e-08	11.2693	UP
FGD6	1.44187	2.7102	6.68795	1.73e-09	3.24e-08	11.2617	UP
LPIN2	-1.63629	2.34316	-6.68678	1.74e-09	3.26e-08	11.2564	DOWN
SEMA3B	-1.93758	1.59016	-6.68636	1.75e-09	3.26e-08	11.2545	DOWN
PSMC4	0.996363	5.01697	6.68597	1.75e-09	3.26e-08	11.2528	UP
YWHAZ	1.3765	7.16484	6.68472	1.76e-09	3.28e-08	11.2472	UP
RAB37	-0.46173	0.276298	-6.68314	1.77e-09	3.3e-08	11.2401	DOWN
CENPL	0.894137	1.74451	6.68031	1.79e-09	3.34e-08	11.2274	UP
FAM46C	-1.87574	1.36538	-6.68009	1.8e-09	3.34e-08	11.2264	DOWN
CHTF18	1.24839	2.25505	6.67784	1.82e-09	3.37e-08	11.2163	UP
TRIM74	-0.569602	0.259023	-6.67636	1.83e-09	3.39e-08	11.2097	DOWN
CALY	-0.257239	0.0663821	-6.67599	1.83e-09	3.39e-08	11.208	DOWN
SERPIND1	-0.429309	0.210556	-6.67465	1.84e-09	3.4e-08	11.202	DOWN
PRPF19	1.08204	5.25223	6.67452	1.84e-09	3.4e-08	11.2014	UP
RPA1	1.13344	4.34381	6.67438	1.84e-09	3.4e-08	11.2008	UP
KLHL7	0.86842	2.50599	6.67317	1.85e-09	3.42e-08	11.1954	UP
PPIL1	1.0387	4.22596	6.67301	1.86e-09	3.42e-08	11.1946	UP
BICD2	1.8561	4.94351	6.67276	1.86e-09	3.42e-08	11.1935	UP
SLC9A2	-2.20938	1.2175	-6.67175	1.87e-09	3.43e-08	11.189	DOWN
RBP1	2.48667	3.61791	6.67042	1.88e-09	3.45e-08	11.183	UP
HES4	2.07983	4.13656	6.66837	1.9e-09	3.48e-08	11.1739	UP
PHTF2	1.0609	2.2741	6.66461	1.93e-09	3.53e-08	11.157	UP
PVRL3	-1.64823	1.09333	-6.66147	1.96e-09	3.58e-08	11.1429	DOWN
FAM220A	0.974775	3.2204	6.65787	1.99e-09	3.64e-08	11.1268	UP
ALDH6A1	-1.48892	2.30855	-6.65334	2.03e-09	3.71e-08	11.1065	DOWN
CENPI	1.14304	1.57734	6.65227	2.04e-09	3.72e-08	11.1017	UP
ICA1	-1.71339	1.13007	-6.65196	2.04e-09	3.73e-08	11.1003	DOWN
CA3	-0.680555	0.327415	-6.65089	2.05e-09	3.74e-08	11.0955	DOWN
MAPK6	1.40465	4.68826	6.64926	2.07e-09	3.76e-08	11.0882	UP
KAT2A	1.0298	4.04619	6.64631	2.1e-09	3.81e-08	11.075	UP
PTPRH	-2.06868	1.22005	-6.64575	2.1e-09	3.82e-08	11.0725	DOWN
MAFB	1.999	4.78384	6.64468	2.11e-09	3.83e-08	11.0677	UP
CIRH1A	0.954007	3.65925	6.64426	2.12e-09	3.84e-08	11.0658	UP
GPN1	0.802928	3.48886	6.64382	2.12e-09	3.84e-08	11.0638	UP
PPP4C	1.04092	5.0774	6.64282	2.13e-09	3.85e-08	11.0594	UP
HNF4G	-1.36238	0.632385	-6.63924	2.17e-09	3.91e-08	11.0433	DOWN
DNMT3B	1.43617	1.8834	6.63912	2.17e-09	3.91e-08	11.0428	UP
RCC1	1.43017	3.50208	6.63574	2.2e-09	3.96e-08	11.0277	UP
RALY	0.849106	4.21693	6.63548	2.2e-09	3.96e-08	11.0265	UP
MTPN	1.04305	5.59541	6.63548	2.2e-09	3.96e-08	11.0265	UP
INTS7	0.971826	3.07696	6.63498	2.21e-09	3.97e-08	11.0243	UP
TRNP1	-2.22862	3.05584	-6.63371	2.22e-09	3.99e-08	11.0186	DOWN
CHAF1B	1.1514	1.96302	6.62939	2.27e-09	4.06e-08	10.9993	UP
CRY2	-1.0572	2.39598	-6.62588	2.3e-09	4.13e-08	10.9835	DOWN
GCNT1	-1.54638	1.27215	-6.62482	2.31e-09	4.14e-08	10.9788	DOWN
TMEM206	1.14025	2.12198	6.62446	2.32e-09	4.14e-08	10.9772	UP
COPS3	0.836685	4.36577	6.61959	2.37e-09	4.23e-08	10.9554	UP
MT1A	-2.63764	1.20802	-6.61912	2.38e-09	4.24e-08	10.9533	DOWN
H2AFZ	1.38425	5.79862	6.61757	2.39e-09	4.26e-08	10.9464	UP
GPRIN1	1.63759	2.35773	6.61607	2.41e-09	4.29e-08	10.9397	UP
OIP5	1.29076	2.06081	6.61499	2.42e-09	4.31e-08	10.9348	UP
CFAP46	-0.714808	0.176065	-6.6143	2.43e-09	4.31e-08	10.9318	DOWN
CTB-55O6.8	-1.5229	1.50449	-6.61332	2.44e-09	4.33e-08	10.9274	DOWN
E2F1	1.42174	3.07483	6.61264	2.45e-09	4.34e-08	10.9244	UP
AK9	-0.517392	0.493033	-6.6123	2.45e-09	4.34e-08	10.9228	DOWN
PSMB6	0.984228	5.61533	6.61072	2.47e-09	4.37e-08	10.9158	UP
DGKA	1.46446	3.2539	6.60931	2.49e-09	4.39e-08	10.9095	UP
TPM4	1.23005	6.35323	6.6073	2.51e-09	4.43e-08	10.9005	UP
TRMT6	1.03132	2.71664	6.60538	2.53e-09	4.46e-08	10.8919	UP
CBX4	1.06221	3.85877	6.60347	2.55e-09	4.5e-08	10.8834	UP
MPHOSPH6	1.07854	3.44144	6.60019	2.59e-09	4.56e-08	10.8687	UP
FAM63A	-1.46269	2.54069	-6.5967	2.63e-09	4.63e-08	10.8531	DOWN
TCF19	1.34904	3.16252	6.59608	2.64e-09	4.64e-08	10.8504	UP
MRPL14	1.19529	4.98181	6.59532	2.65e-09	4.65e-08	10.847	UP
FANCA	1.1435	1.8638	6.59126	2.7e-09	4.73e-08	10.8288	UP
LTB4R	2.36823	3.68219	6.59109	2.7e-09	4.73e-08	10.828	UP
IKBIP	1.30311	2.24295	6.58937	2.72e-09	4.76e-08	10.8204	UP
DEDD	0.799929	3.7957	6.58858	2.73e-09	4.77e-08	10.8169	UP
TAF2	0.889056	3.41811	6.58208	2.81e-09	4.91e-08	10.7878	UP
HOXC13	1.62	1.72998	6.5812	2.83e-09	4.93e-08	10.7839	UP
UBE2N	0.731532	3.69241	6.57898	2.85e-09	4.97e-08	10.774	UP
NUP205	1.11743	3.9553	6.5781	2.87e-09	4.99e-08	10.7701	UP
SLC44A3	-1.62734	1.52532	-6.5704	2.97e-09	5.16e-08	10.7357	DOWN
SNRPD1	1.18364	3.64326	6.56971	2.98e-09	5.17e-08	10.7326	UP
DDX49	0.998973	3.8181	6.56569	3.03e-09	5.26e-08	10.7147	UP
RAD23B	0.972625	5.42086	6.56472	3.05e-09	5.28e-08	10.7104	UP
WDR62	1.22458	1.76674	6.55984	3.12e-09	5.4e-08	10.6886	UP
C16orf74	1.97148	2.76429	6.55825	3.14e-09	5.43e-08	10.6815	UP
OTUD6B	0.860092	2.30629	6.5579	3.14e-09	5.43e-08	10.68	UP
MSANTD3	1.25919	3.06478	6.55565	3.18e-09	5.48e-08	10.67	UP
RANBP3L	-0.966805	0.339076	-6.55235	3.22e-09	5.56e-08	10.6552	DOWN
NCK1	1.25007	3.71299	6.55227	3.23e-09	5.56e-08	10.6549	UP
KRT6B	5.2413	7.32178	6.55008	3.26e-09	5.61e-08	10.6451	UP
PDCD5	1.01895	4.18112	6.54959	3.26e-09	5.62e-08	10.6429	UP
SLC5A9	-0.500952	0.183801	-6.5426	3.37e-09	5.79e-08	10.6118	DOWN
PYCARD	1.85211	4.22632	6.54161	3.39e-09	5.81e-08	10.6074	UP
MZT1	1.22974	3.6012	6.54039	3.4e-09	5.84e-08	10.602	UP
DUSP7	1.87248	4.2024	6.53773	3.45e-09	5.9e-08	10.5901	UP
MRPL9	0.988895	4.09841	6.53713	3.46e-09	5.91e-08	10.5875	UP
USB1	1.08291	3.40827	6.53702	3.46e-09	5.91e-08	10.587	UP
GALNTL6	-0.195054	0.0460094	-6.53115	3.55e-09	6.07e-08	10.5608	DOWN
ARL4D	2.14744	3.7201	6.52864	3.59e-09	6.13e-08	10.5497	UP
PDZD3	-0.467016	0.114299	-6.52475	3.66e-09	6.23e-08	10.5323	DOWN
SLC26A9	-2.50898	1.14852	-6.51885	3.76e-09	6.4e-08	10.5061	DOWN
BLCAP	1.0719	3.7354	6.51646	3.8e-09	6.45e-08	10.4955	UP
CEP131	0.923489	2.52321	6.51646	3.8e-09	6.45e-08	10.4954	UP
CNP	0.845249	3.36229	6.5149	3.82e-09	6.49e-08	10.4885	UP
TTYH3	1.83908	5.00435	6.51422	3.84e-09	6.5e-08	10.4855	UP
DARS	0.964222	4.98961	6.51396	3.84e-09	6.5e-08	10.4843	UP
KPNB1	0.796829	5.17193	6.51389	3.84e-09	6.5e-08	10.484	UP
THOP1	1.01967	2.85693	6.51017	3.91e-09	6.61e-08	10.4675	UP
ANAPC7	0.926185	3.22189	6.51004	3.91e-09	6.61e-08	10.4669	UP
ATP7B	-1.0839	0.916059	-6.50844	3.94e-09	6.65e-08	10.4598	DOWN
KIAA1524	1.50693	2.14888	6.50566	3.99e-09	6.72e-08	10.4475	UP
RRM1	1.25443	4.66122	6.50563	3.99e-09	6.72e-08	10.4473	UP
FAM64A	1.59168	2.03573	6.50355	4.03e-09	6.78e-08	10.438	UP
CNTN3	-0.685604	0.199745	-6.5015	4.06e-09	6.84e-08	10.4289	DOWN
UBXN2A	0.728157	2.44261	6.50035	4.09e-09	6.87e-08	10.4238	UP
TACC3	1.53212	3.21626	6.49868	4.12e-09	6.91e-08	10.4164	UP
GPD1	-0.811161	0.276074	-6.49845	4.12e-09	6.91e-08	10.4154	DOWN
GTF2F2	0.956792	3.00783	6.49813	4.13e-09	6.91e-08	10.414	UP
SCUBE2	-1.3561	0.792959	-6.49602	4.17e-09	6.97e-08	10.4046	DOWN
RALGAPA2	-1.47282	2.25277	-6.49227	4.24e-09	7.09e-08	10.3879	DOWN
CDK4	1.27933	3.94756	6.49183	4.25e-09	7.1e-08	10.386	UP
ASAP1	1.24441	3.2188	6.49114	4.26e-09	7.11e-08	10.3829	UP
CRLF3	0.802487	2.64783	6.49033	4.28e-09	7.13e-08	10.3794	UP
CD3EAP	0.804658	1.31523	6.49013	4.28e-09	7.13e-08	10.3784	UP
FZD4	-1.27675	1.42244	-6.4898	4.29e-09	7.13e-08	10.377	DOWN
BAZ1A	1.24796	4.02074	6.48815	4.32e-09	7.18e-08	10.3697	UP
JAG2	1.88082	3.53606	6.48809	4.32e-09	7.18e-08	10.3694	UP
PA2G4	1.09148	5.17877	6.48625	4.36e-09	7.23e-08	10.3612	UP
EIF3B	1.05766	4.66661	6.48395	4.4e-09	7.3e-08	10.351	UP
MLF2	0.985556	5.71558	6.48221	4.44e-09	7.35e-08	10.3433	UP
EVA1B	1.24024	3.10023	6.48183	4.45e-09	7.35e-08	10.3416	UP
MASTL	1.21195	2.83924	6.48055	4.47e-09	7.39e-08	10.3359	UP
SLC7A5	2.28073	6.83061	6.48049	4.47e-09	7.39e-08	10.3356	UP
SAC3D1	1.19405	3.12696	6.47986	4.49e-09	7.4e-08	10.3328	UP
ITIH5	-1.49451	0.893993	-6.47825	4.52e-09	7.45e-08	10.3257	DOWN
ARHGAP44	-0.925507	0.657771	-6.47711	4.54e-09	7.48e-08	10.3207	DOWN
STON2	1.78483	2.9034	6.47511	4.58e-09	7.54e-08	10.3118	UP
SLC1A1	-1.50408	1.1521	-6.47459	4.59e-09	7.55e-08	10.3095	DOWN
BRCA1	1.34402	2.2709	6.4731	4.63e-09	7.59e-08	10.3028	UP
HOXB7	2.00731	2.79325	6.47261	4.64e-09	7.6e-08	10.3007	UP
TMEM201	1.07	2.8843	6.46927	4.71e-09	7.71e-08	10.2858	UP
PTPN12	1.35872	4.4681	6.46626	4.77e-09	7.81e-08	10.2725	UP
SLC38A7	0.881333	2.67193	6.46485	4.8e-09	7.86e-08	10.2662	UP
FKBP1A	0.981553	6.50666	6.46347	4.83e-09	7.9e-08	10.2601	UP
HDGFRP2	0.797575	3.36892	6.46262	4.85e-09	7.92e-08	10.2564	UP
XRCC2	1.28003	1.69813	6.46102	4.89e-09	7.97e-08	10.2493	UP
PSMB4	1.02333	5.91884	6.46079	4.89e-09	7.97e-08	10.2483	UP
PAK2	1.12946	5.10749	6.46037	4.9e-09	7.98e-08	10.2464	UP
RAD23A	0.965907	5.47579	6.45404	5.04e-09	8.2e-08	10.2183	UP
PTPN1	0.908936	4.53898	6.45034	5.13e-09	8.34e-08	10.2019	UP
ODF3B	1.42348	3.32337	6.44909	5.16e-09	8.37e-08	10.1964	UP
POLD2	1.19699	4.73713	6.44681	5.21e-09	8.45e-08	10.1863	UP
CDC7	1.24203	2.11491	6.44452	5.27e-09	8.53e-08	10.1761	UP
RTKN	1.17775	3.45156	6.44252	5.31e-09	8.6e-08	10.1673	UP
ZNF628	0.673003	2.36161	6.4414	5.34e-09	8.64e-08	10.1623	UP
POLQ	1.32076	1.77653	6.43847	5.41e-09	8.75e-08	10.1494	UP
HOXD11	1.85171	1.76846	6.43744	5.44e-09	8.78e-08	10.1448	UP
C11orf84	1.36397	2.94907	6.436	5.47e-09	8.83e-08	10.1384	UP
H2AFX	1.68838	5.43927	6.43534	5.49e-09	8.85e-08	10.1355	UP
HRH2	-1.54228	0.802543	-6.43487	5.5e-09	8.86e-08	10.1334	DOWN
GPR155	-2.22359	2.1305	-6.4347	5.51e-09	8.86e-08	10.1327	DOWN
ALG1L	2.04319	2.82701	6.43342	5.54e-09	8.9e-08	10.127	UP
FAM134B	-1.63402	1.46059	-6.43247	5.56e-09	8.93e-08	10.1228	DOWN
FAM83B	2.01155	3.97832	6.42569	5.74e-09	9.2e-08	10.0928	UP
DDIAS	1.42247	1.84858	6.42428	5.77e-09	9.25e-08	10.0866	UP
SYP	-0.48086	0.339927	-6.42251	5.82e-09	9.32e-08	10.0787	DOWN
POLE3	1.17579	4.82669	6.42022	5.88e-09	9.41e-08	10.0686	UP
CSNK1E	0.869416	4.24124	6.41427	6.04e-09	9.65e-08	10.0423	UP
SNRPF	1.34526	4.22161	6.41306	6.07e-09	9.7e-08	10.0369	UP
BGN	2.91938	6.96964	6.41209	6.1e-09	9.73e-08	10.0326	UP
CARM1	0.981016	4.4031	6.4113	6.12e-09	9.76e-08	10.0292	UP
ATAD2	1.46116	3.5887	6.40885	6.19e-09	9.86e-08	10.0183	UP
GPD1L	-1.55159	2.61146	-6.40869	6.2e-09	9.86e-08	10.0176	DOWN
SPP1	4.33775	5.29421	6.40808	6.21e-09	9.87e-08	10.0149	UP
P2RX2	-0.4496	0.149397	-6.40287	6.36e-09	1.01e-07	9.99186	DOWN
LRP8	1.57589	2.07301	6.40089	6.42e-09	1.02e-07	9.98315	UP
FLAD1	1.02346	3.58071	6.39908	6.47e-09	1.03e-07	9.97516	UP
KAZALD1	-1.0159	0.923073	-6.39648	6.55e-09	1.04e-07	9.96364	DOWN
PLCZ1	-0.339323	0.120275	-6.39603	6.56e-09	1.04e-07	9.96168	DOWN
TXNDC9	0.904671	3.58115	6.39557	6.57e-09	1.04e-07	9.95964	UP
PRRG4	1.88305	4.36332	6.39467	6.6e-09	1.04e-07	9.95565	UP
GLYATL1	-0.316074	0.0979345	-6.38876	6.78e-09	1.07e-07	9.92958	DOWN
CRKL	1.01326	4.79348	6.38693	6.84e-09	1.08e-07	9.92148	UP
CYP2C8	-1.02551	0.270123	-6.38479	6.9e-09	1.09e-07	9.91202	DOWN
NOP56	1.12762	4.45347	6.38421	6.92e-09	1.09e-07	9.90949	UP
CCDC86	1.18235	4.19776	6.38383	6.93e-09	1.09e-07	9.90778	UP
SET	1.08308	6.13661	6.38145	7.01e-09	1.1e-07	9.89728	UP
CCSAP	0.929198	2.0411	6.37935	7.08e-09	1.11e-07	9.88804	UP
SMNDC1	0.657065	2.76242	6.37824	7.11e-09	1.11e-07	9.88315	UP
PALB2	0.893294	2.53929	6.37672	7.16e-09	1.12e-07	9.87644	UP
UPRT	-0.894126	1.64936	-6.37667	7.16e-09	1.12e-07	9.8762	DOWN
ETFDH	-1.03136	2.44723	-6.37535	7.2e-09	1.13e-07	9.87038	DOWN
TRPV4	1.86709	2.58079	6.37279	7.29e-09	1.14e-07	9.85908	UP
FBXO45	1.31782	3.13106	6.37227	7.31e-09	1.14e-07	9.85679	UP
TBC1D10B	0.715107	3.58066	6.37032	7.37e-09	1.15e-07	9.84818	UP
LEPR	-1.59575	1.29383	-6.36984	7.39e-09	1.15e-07	9.84608	DOWN
SIAE	-1.08547	1.6265	-6.36865	7.43e-09	1.16e-07	9.84081	DOWN
C11orf80	1.23033	2.66237	6.36666	7.49e-09	1.17e-07	9.83206	UP
STIL	1.22008	2.04486	6.36623	7.51e-09	1.17e-07	9.83014	UP
FGFBP1	3.8635	5.89821	6.36578	7.52e-09	1.17e-07	9.82819	UP
PSMD12	0.80134	3.76657	6.36501	7.55e-09	1.17e-07	9.82479	UP
SERPINH1	2.14419	5.30625	6.36339	7.61e-09	1.18e-07	9.81764	UP
HOXD10	2.32504	2.30387	6.36017	7.72e-09	1.19e-07	9.80346	UP
GRAMD1B	-1.49477	0.621066	-6.35762	7.81e-09	1.21e-07	9.79222	DOWN
FRMD3	-0.711954	0.415204	-6.3573	7.82e-09	1.21e-07	9.79077	DOWN
C17orf96	1.29586	1.92527	6.35253	7.99e-09	1.23e-07	9.76975	UP
NSUN5	1.12706	3.26266	6.35181	8.01e-09	1.24e-07	9.76661	UP
SART1	0.844493	4.18099	6.35013	8.07e-09	1.24e-07	9.7592	UP
MEN1	0.928945	3.7936	6.34906	8.11e-09	1.25e-07	9.75449	UP
ARPC3	0.931151	5.71046	6.34903	8.11e-09	1.25e-07	9.75435	UP
APEX2	0.975438	3.76076	6.34786	8.16e-09	1.25e-07	9.74918	UP
NDC1	1.10656	3.42568	6.345	8.26e-09	1.27e-07	9.7366	UP
MGME1	1.22933	3.73061	6.34221	8.37e-09	1.28e-07	9.72432	UP
ECE2	1.04109	1.72584	6.34119	8.41e-09	1.29e-07	9.71983	UP
ZDHHC18	0.968689	3.16119	6.33629	8.6e-09	1.32e-07	9.69827	UP
CCDC167	1.16348	3.94627	6.33355	8.7e-09	1.33e-07	9.68618	UP
ZBED3	-1.26656	1.45687	-6.33344	8.71e-09	1.33e-07	9.68573	DOWN
GLRX3	1.12292	3.70487	6.33327	8.71e-09	1.33e-07	9.68498	UP
TCTEX1D2	1.52216	2.37084	6.33239	8.75e-09	1.34e-07	9.6811	UP
NICN1	-0.753962	1.64392	-6.33114	8.8e-09	1.34e-07	9.67558	DOWN
SHFM1	1.42175	3.4035	6.3303	8.83e-09	1.35e-07	9.67188	UP
AUNIP	1.01677	1.42843	6.32736	8.95e-09	1.36e-07	9.65896	UP
WDR43	0.961112	4.02595	6.32631	8.99e-09	1.37e-07	9.65436	UP
U2AF2	0.863733	4.98522	6.32211	9.16e-09	1.39e-07	9.63586	UP
PFKP	1.45215	4.7834	6.32137	9.19e-09	1.4e-07	9.63261	UP
NACC1	0.90721	4.87928	6.31962	9.27e-09	1.41e-07	9.62492	UP
LY6D	4.66357	6.55662	6.31868	9.31e-09	1.41e-07	9.6208	UP
COMMD2	1.07526	3.3349	6.31733	9.36e-09	1.42e-07	9.61488	UP
DHX34	0.91601	3.18829	6.31232	9.58e-09	1.45e-07	9.59284	UP
MED27	1.09606	3.35345	6.31038	9.66e-09	1.46e-07	9.58432	UP
GMPR	-1.55117	1.18264	-6.31024	9.67e-09	1.46e-07	9.58369	DOWN
EIF2S1	0.889683	3.96984	6.30906	9.72e-09	1.47e-07	9.57852	UP
FKBP3	0.967064	3.9987	6.30747	9.79e-09	1.48e-07	9.57153	UP
MOB1A	0.83065	5.13297	6.30689	9.81e-09	1.48e-07	9.56899	UP
SLC16A13	1.14288	2.06231	6.30402	9.94e-09	1.5e-07	9.55635	UP
PPP1R35	1.20692	3.72904	6.30334	9.97e-09	1.5e-07	9.5534	UP
RELT	0.877017	1.33368	6.30168	1e-08	1.51e-07	9.5461	UP
PSMC3	0.875699	5.22846	6.30096	1.01e-08	1.51e-07	9.54291	UP
SPDEF	-2.45757	0.936423	-6.30081	1.01e-08	1.51e-07	9.54226	DOWN
NDE1	1.14979	3.12581	6.29787	1.02e-08	1.53e-07	9.52936	UP
CYP2C9	-1.11431	0.497752	-6.29594	1.03e-08	1.54e-07	9.52087	DOWN
LINGO4	-0.223825	0.0667549	-6.29516	1.03e-08	1.55e-07	9.51745	DOWN
GSG2	1.21802	1.88505	6.29447	1.04e-08	1.55e-07	9.51441	UP
RBMS1	0.938726	3.08005	6.29236	1.05e-08	1.57e-07	9.50517	UP
NETO2	1.45511	2.43931	6.29133	1.05e-08	1.57e-07	9.50065	UP
MAP4K4	1.18211	4.12413	6.29105	1.05e-08	1.57e-07	9.49943	UP
RAD21	1.04456	5.39974	6.28773	1.07e-08	1.59e-07	9.48487	UP
DPM1	0.900951	5.0825	6.28377	1.09e-08	1.62e-07	9.46747	UP
SGPL1	0.915585	3.78995	6.28313	1.09e-08	1.62e-07	9.46465	UP
CETN2	1.01938	4.38791	6.28156	1.1e-08	1.63e-07	9.45777	UP
RBPJL	-0.559449	0.141629	-6.27974	1.11e-08	1.65e-07	9.44978	DOWN
ISY1	0.803103	2.26614	6.27892	1.11e-08	1.65e-07	9.44619	UP
CDKN2D	1.28321	2.95197	6.27688	1.12e-08	1.67e-07	9.43724	UP
MAPRE1	0.891382	5.5531	6.27451	1.14e-08	1.68e-07	9.42685	UP
SQLE	2.08499	4.55768	6.27332	1.14e-08	1.69e-07	9.42165	UP
PDCD10	1.00312	4.12742	6.2704	1.16e-08	1.71e-07	9.40885	UP
NVL	0.671163	2.49509	6.26973	1.16e-08	1.71e-07	9.40591	UP
SECISBP2L	-0.96077	2.53025	-6.26967	1.16e-08	1.71e-07	9.40565	DOWN
SNAI3	-0.709296	0.627888	-6.26951	1.16e-08	1.71e-07	9.40494	DOWN
FER1L6	-1.81917	0.869584	-6.26946	1.16e-08	1.71e-07	9.40471	DOWN
MRPL36	1.28016	4.24512	6.26894	1.16e-08	1.71e-07	9.40245	UP
LRFN4	1.65045	3.48502	6.26886	1.16e-08	1.71e-07	9.40207	UP
WDR18	1.12351	4.12455	6.26521	1.18e-08	1.74e-07	9.3861	UP
HIF3A	-1.53053	0.700518	-6.25886	1.22e-08	1.79e-07	9.35829	DOWN
ELAVL1	0.731466	3.644	6.25683	1.23e-08	1.8e-07	9.34938	UP
PARPBP	1.10761	1.7318	6.25578	1.24e-08	1.81e-07	9.34478	UP
ISG15	2.87395	5.65642	6.25513	1.24e-08	1.81e-07	9.34193	UP
RBM47	-1.59757	3.4986	-6.2547	1.24e-08	1.82e-07	9.34003	DOWN
PYCRL	1.11359	2.64723	6.25261	1.25e-08	1.83e-07	9.3309	UP
DTYMK	1.18684	3.31468	6.25256	1.25e-08	1.83e-07	9.33066	UP
LIG1	1.17613	2.6523	6.25237	1.25e-08	1.83e-07	9.32985	UP
TPBG	1.5962	3.61804	6.25211	1.26e-08	1.83e-07	9.32871	UP
NCBP2	1.12429	3.96253	6.2507	1.26e-08	1.84e-07	9.32254	UP
TDP1	0.733955	1.97376	6.24963	1.27e-08	1.85e-07	9.31784	UP
TRAK1	-0.874882	3.02636	-6.24938	1.27e-08	1.85e-07	9.31676	DOWN
FCF1	0.764332	3.0728	6.24587	1.29e-08	1.88e-07	9.3014	UP
HMGN4	0.966853	4.59288	6.24293	1.31e-08	1.9e-07	9.28855	UP
MFSD7	-0.978619	1.12985	-6.24149	1.32e-08	1.91e-07	9.28223	DOWN
PGK1	1.23748	6.14076	6.23991	1.33e-08	1.92e-07	9.27532	UP
C15orf65	-0.888851	0.904053	-6.23899	1.33e-08	1.93e-07	9.27129	DOWN
TNFSF13	-0.971263	1.33135	-6.23787	1.34e-08	1.94e-07	9.2664	DOWN
KIT	-1.67678	1.2629	-6.23766	1.34e-08	1.94e-07	9.26547	DOWN
ITGB8	1.68593	3.11434	6.23601	1.35e-08	1.95e-07	9.25825	UP
TNFSF10	2.33437	5.08801	6.23544	1.35e-08	1.95e-07	9.25575	UP
TNFRSF18	2.38285	2.72028	6.23351	1.36e-08	1.97e-07	9.24731	UP
AEBP2	1.04815	3.40136	6.23172	1.38e-08	1.98e-07	9.23948	UP
C4orf19	-1.56165	0.886112	-6.23063	1.38e-08	1.99e-07	9.23474	DOWN
G3BP1	0.73643	4.29583	6.22867	1.39e-08	2.01e-07	9.22615	UP
CENPU	1.57667	2.92351	6.22736	1.4e-08	2.02e-07	9.22042	UP
C19orf47	0.705817	2.28985	6.22728	1.4e-08	2.02e-07	9.2201	UP
DGUOK	1.05198	4.5553	6.22693	1.41e-08	2.02e-07	9.21855	UP
CNTROB	0.844123	2.67149	6.22637	1.41e-08	2.02e-07	9.21609	UP
RHNO1	1.26896	3.67321	6.22429	1.42e-08	2.04e-07	9.20702	UP
BCAP31	1.02817	5.89554	6.22335	1.43e-08	2.05e-07	9.2029	UP
RPP40	1.00112	2.36884	6.22117	1.44e-08	2.06e-07	9.19337	UP
MT-ND5	-1.84795	9.96106	-6.21745	1.47e-08	2.1e-07	9.17714	DOWN
AFF3	-0.844158	0.372993	-6.21479	1.48e-08	2.12e-07	9.16552	DOWN
POLR2H	1.02134	3.91604	6.20949	1.52e-08	2.17e-07	9.14236	UP
AP1S1	1.17501	4.18224	6.20642	1.54e-08	2.2e-07	9.12897	UP
ALDH3B1	-1.40391	1.36695	-6.20377	1.56e-08	2.22e-07	9.11737	DOWN
NCAPD2	1.54042	4.81899	6.2028	1.57e-08	2.23e-07	9.11315	UP
C3orf18	-0.917948	0.77387	-6.20203	1.57e-08	2.24e-07	9.10979	DOWN
HSP90AB1	0.967341	8.88	6.20177	1.57e-08	2.24e-07	9.10867	UP
PRIM1	1.10758	2.1677	6.20115	1.58e-08	2.24e-07	9.10595	UP
NPLOC4	0.781117	4.12614	6.2002	1.58e-08	2.25e-07	9.1018	UP
TBCB	1.19237	3.85906	6.19768	1.6e-08	2.27e-07	9.09081	UP
BRIP1	1.05688	1.59364	6.19504	1.62e-08	2.3e-07	9.07928	UP
OLA1	0.900819	4.22448	6.1949	1.62e-08	2.3e-07	9.07866	UP
ALB	-0.700224	0.181887	-6.19387	1.63e-08	2.31e-07	9.07418	DOWN
FOLR1	-2.14527	0.724999	-6.18305	1.71e-08	2.42e-07	9.02699	DOWN
C1orf35	0.776094	2.3719	6.18168	1.72e-08	2.43e-07	9.02104	UP
DNER	-2.0329	0.889367	-6.17948	1.74e-08	2.45e-07	9.01145	DOWN
ABCF2	0.956446	4.029	6.17763	1.75e-08	2.47e-07	9.00338	UP
RARG	1.59327	4.20056	6.17574	1.77e-08	2.49e-07	8.99513	UP
MARVELD1	1.68488	4.51278	6.17514	1.77e-08	2.5e-07	8.99252	UP
AKIRIN2	0.920627	4.61337	6.17308	1.79e-08	2.52e-07	8.98355	UP
ALDH3B2	3.23564	4.22215	6.17246	1.79e-08	2.52e-07	8.98085	UP
LDHD	-1.78446	1.66151	-6.16945	1.82e-08	2.55e-07	8.96773	DOWN
FAM110D	-0.978432	0.726963	-6.16802	1.83e-08	2.57e-07	8.96154	DOWN
DDA1	0.695755	3.49631	6.16731	1.84e-08	2.57e-07	8.95843	UP
ERN1	-0.906799	1.96158	-6.16577	1.85e-08	2.59e-07	8.95174	DOWN
ADSL	0.812987	3.04128	6.16425	1.86e-08	2.61e-07	8.9451	UP
CD276	1.57395	4.33948	6.16332	1.87e-08	2.61e-07	8.94104	UP
SHKBP1	0.878061	4.43797	6.16296	1.87e-08	2.62e-07	8.9395	UP
TMEM72	-0.226013	0.0620543	-6.16132	1.89e-08	2.63e-07	8.93234	DOWN
CHRFAM7A	-0.160359	0.0702159	-6.15866	1.91e-08	2.66e-07	8.92076	DOWN
MYO5C	-1.5657	1.54876	-6.15762	1.92e-08	2.67e-07	8.91625	DOWN
RFC5	1.17678	2.99187	6.15704	1.92e-08	2.68e-07	8.91371	UP
SREBF1	1.42702	4.68537	6.15688	1.92e-08	2.68e-07	8.91304	UP
MIF	1.68221	6.15544	6.15674	1.92e-08	2.68e-07	8.91242	UP
GPN3	0.867305	2.73088	6.15646	1.93e-08	2.68e-07	8.91121	UP
RAD51B	0.499801	0.867382	6.15382	1.95e-08	2.71e-07	8.8997	UP
APOBEC1	-0.721117	0.16548	-6.14997	1.98e-08	2.75e-07	8.88294	DOWN
MYO1B	1.69255	4.2067	6.14914	1.99e-08	2.76e-07	8.87936	UP
RAP1GAP	-2.04532	2.28468	-6.14895	1.99e-08	2.76e-07	8.87854	DOWN
YARS2	0.843036	3.15934	6.14809	2e-08	2.77e-07	8.87478	UP
PSMD4	0.824091	5.16986	6.14348	2.04e-08	2.82e-07	8.85476	UP
MCM6	1.40332	3.87086	6.14264	2.05e-08	2.83e-07	8.85107	UP
NOP2	1.14355	3.68688	6.14166	2.06e-08	2.84e-07	8.84684	UP
OSBPL7	-1.26025	1.31158	-6.14164	2.06e-08	2.84e-07	8.84675	DOWN
CDC27	0.821617	3.5416	6.14158	2.06e-08	2.84e-07	8.84646	UP
PCGF6	0.717772	2.10402	6.14137	2.06e-08	2.84e-07	8.84555	UP
VEZT	0.763259	3.20059	6.14048	2.07e-08	2.85e-07	8.8417	UP
RAB31	1.79045	4.08202	6.14001	2.07e-08	2.85e-07	8.83968	UP
PPARG	-1.48681	1.10177	-6.13934	2.08e-08	2.86e-07	8.83675	DOWN
MT-ND6	-2.02214	9.71858	-6.13656	2.11e-08	2.89e-07	8.82466	DOWN
ZC3H12B	-0.577631	0.327179	-6.13486	2.12e-08	2.91e-07	8.81729	DOWN
RBX1	0.734635	3.98971	6.13246	2.14e-08	2.94e-07	8.80687	UP
EIF2B1	0.689349	3.78452	6.13043	2.16e-08	2.97e-07	8.79802	UP
EEPD1	-1.16802	1.6118	-6.13005	2.17e-08	2.97e-07	8.79636	DOWN
PLCL2	-0.755639	0.723015	-6.12547	2.21e-08	3.03e-07	8.77648	DOWN
GM2A	1.58671	5.18069	6.12479	2.22e-08	3.03e-07	8.77352	UP
NEIL3	1.20139	1.51456	6.12441	2.22e-08	3.04e-07	8.77189	UP
XRCC6BP1	0.821386	2.31564	6.12368	2.23e-08	3.04e-07	8.76873	UP
CFL1	1.0444	6.92413	6.12326	2.23e-08	3.05e-07	8.76689	UP
WIPF3	-1.33745	1.02577	-6.1214	2.25e-08	3.07e-07	8.75884	DOWN
PSMD13	0.802495	4.22276	6.12082	2.26e-08	3.08e-07	8.75629	UP
CAV2	1.73568	4.20984	6.11957	2.27e-08	3.09e-07	8.75089	UP
ARHGAP6	-0.785612	0.443171	-6.1172	2.3e-08	3.12e-07	8.7406	DOWN
ACD	1.06642	3.06448	6.11664	2.3e-08	3.13e-07	8.73818	UP
TOP1MT	1.33936	2.84799	6.11621	2.31e-08	3.13e-07	8.7363	UP
CASC5	1.24893	2.00306	6.11506	2.32e-08	3.14e-07	8.73132	UP
FYTTD1	1.03603	3.98717	6.11091	2.36e-08	3.2e-07	8.71329	UP
RSPH1	-0.47975	0.241127	-6.10919	2.38e-08	3.22e-07	8.70581	DOWN
INCENP	1.13727	3.33101	6.10887	2.38e-08	3.22e-07	8.70446	UP
CDC23	0.731352	3.15546	6.10739	2.4e-08	3.24e-07	8.69801	UP
AHSA1	1.03745	4.81249	6.10719	2.4e-08	3.24e-07	8.69715	UP
ZNF207	0.576078	3.63746	6.10683	2.4e-08	3.25e-07	8.6956	UP
TRIM59	1.11872	1.65358	6.10384	2.44e-08	3.29e-07	8.68263	UP
CLEC3B	-1.80952	1.17264	-6.10361	2.44e-08	3.29e-07	8.68165	DOWN
FAM212A	1.33212	2.13966	6.10356	2.44e-08	3.29e-07	8.68142	UP
SNW1	0.771949	4.38448	6.10335	2.44e-08	3.29e-07	8.6805	UP
CCDC43	0.724413	3.18045	6.10081	2.47e-08	3.32e-07	8.66948	UP
TMC6	1.06781	2.738	6.09978	2.48e-08	3.33e-07	8.66501	UP
GNB1L	0.707428	1.10322	6.09947	2.48e-08	3.34e-07	8.66369	UP
RMI2	1.63335	2.75833	6.09861	2.49e-08	3.35e-07	8.65998	UP
TFR2	-1.32078	0.916826	-6.09803	2.5e-08	3.35e-07	8.65744	DOWN
GDI1	0.820802	4.793	6.09756	2.51e-08	3.36e-07	8.65539	UP
FAM83H	1.87908	5.95581	6.09696	2.51e-08	3.36e-07	8.65281	UP
PGAM5	1.02484	3.81166	6.09638	2.52e-08	3.37e-07	8.6503	UP
ARHGAP18	-1.38166	2.22923	-6.09515	2.53e-08	3.38e-07	8.64498	DOWN
C19orf40	0.92686	1.5386	6.09514	2.53e-08	3.38e-07	8.64493	UP
GPBAR1	-0.481449	0.369782	-6.09498	2.53e-08	3.38e-07	8.64424	DOWN
ARSE	-0.956757	0.476514	-6.09308	2.56e-08	3.41e-07	8.636	DOWN
NAA20	1.26744	5.02337	6.09284	2.56e-08	3.41e-07	8.63497	UP
NIFK	1.14784	4.3778	6.09183	2.57e-08	3.42e-07	8.63059	UP
SH3GL1	1.12257	5.36727	6.09146	2.57e-08	3.42e-07	8.62898	UP
RALGPS1	-1.07755	1.13317	-6.09041	2.59e-08	3.44e-07	8.62442	DOWN
TTC38	-0.952228	2.50115	-6.08912	2.6e-08	3.46e-07	8.61884	DOWN
MRPL4	0.997995	3.83571	6.08833	2.61e-08	3.46e-07	8.61542	UP
VWA7	-0.982595	0.930389	-6.08616	2.64e-08	3.5e-07	8.60604	DOWN
PLAC9	-1.42966	1.26172	-6.0849	2.65e-08	3.51e-07	8.60056	DOWN
INPP5J	-1.05511	0.955342	-6.0828	2.68e-08	3.54e-07	8.59148	DOWN
FNDC5	-1.35506	0.659112	-6.08089	2.7e-08	3.57e-07	8.5832	DOWN
METTL1	0.910346	2.62106	6.08057	2.7e-08	3.57e-07	8.58183	UP
MCMBP	0.698719	3.97345	6.07943	2.72e-08	3.59e-07	8.57688	UP
PES1	0.840491	3.91792	6.07863	2.73e-08	3.6e-07	8.5734	UP
CDC25C	0.981493	1.47527	6.07642	2.75e-08	3.63e-07	8.56385	UP
TIMMDC1	0.923603	4.60753	6.07627	2.75e-08	3.63e-07	8.56318	UP
RUNX3	1.8741	3.00794	6.07462	2.77e-08	3.65e-07	8.55606	UP
TNXB	-2.23457	1.07012	-6.07252	2.8e-08	3.69e-07	8.54697	DOWN
LSG1	1.20932	3.93244	6.0694	2.84e-08	3.73e-07	8.53348	UP
DNAJB6	0.925681	2.91995	6.06819	2.86e-08	3.75e-07	8.52823	UP
SMYD5	0.862969	3.47253	6.06692	2.87e-08	3.77e-07	8.52274	UP
CCDC125	-0.608683	1.03062	-6.06669	2.87e-08	3.77e-07	8.52175	DOWN
EXOSC4	1.06375	3.59941	6.06582	2.89e-08	3.78e-07	8.51799	UP
ARSD	-1.35308	2.45517	-6.06456	2.9e-08	3.8e-07	8.51254	DOWN
HNRNPK	0.699531	6.35573	6.06219	2.93e-08	3.84e-07	8.50231	UP
IER5L	1.2323	3.11789	6.061	2.95e-08	3.86e-07	8.49714	UP
TMEM132A	1.45174	4.03073	6.06063	2.95e-08	3.86e-07	8.49555	UP
PATL1	0.944723	4.56309	6.05983	2.96e-08	3.87e-07	8.49211	UP
MYBBP1A	1.0677	3.96336	6.05982	2.96e-08	3.87e-07	8.49206	UP
ARL14	-2.09659	1.03792	-6.05756	2.99e-08	3.9e-07	8.48228	DOWN
NAB2	1.17702	3.57191	6.05716	3e-08	3.91e-07	8.48055	UP
SRRT	0.830644	4.32141	6.05647	3.01e-08	3.92e-07	8.47757	UP
GNG7	-1.27805	0.857891	-6.05606	3.01e-08	3.92e-07	8.4758	DOWN
RNF7	1.14545	4.5078	6.0537	3.05e-08	3.96e-07	8.46561	UP
PIFO	-0.705345	0.331976	-6.04972	3.1e-08	4.03e-07	8.4484	DOWN
ANXA8L1	1.71527	2.25699	6.04877	3.11e-08	4.04e-07	8.44429	UP
SLC25A17	0.65266	2.76547	6.04874	3.11e-08	4.04e-07	8.44416	UP
NTN4	-1.66862	2.19186	-6.0483	3.12e-08	4.04e-07	8.44229	DOWN
CDHR3	-0.957662	0.544146	-6.04793	3.12e-08	4.05e-07	8.44068	DOWN
PTPRB	-1.02306	1.02656	-6.04686	3.14e-08	4.06e-07	8.43605	DOWN
JARID2	1.06288	3.42426	6.04576	3.15e-08	4.08e-07	8.43132	UP
KCNH6	-0.220544	0.058205	-6.04457	3.17e-08	4.1e-07	8.42618	DOWN
FTSJ1	0.90181	3.88162	6.04225	3.2e-08	4.14e-07	8.41615	UP
OTULIN	0.98153	2.54211	6.04088	3.22e-08	4.16e-07	8.41022	UP
RNF19B	1.11152	4.61265	6.03845	3.26e-08	4.2e-07	8.39975	UP
NFATC2	-1.39331	1.43389	-6.03786	3.27e-08	4.21e-07	8.39719	DOWN
PTHLH	3.50533	4.2259	6.03727	3.28e-08	4.22e-07	8.39462	UP
MPC1	-1.25136	3.73423	-6.03592	3.3e-08	4.24e-07	8.3888	DOWN
INSC	-0.254334	0.111225	-6.03529	3.3e-08	4.25e-07	8.38611	DOWN
AP1M1	0.688952	2.16736	6.0341	3.32e-08	4.27e-07	8.38098	UP
MAD2L2	1.16988	3.19563	6.0336	3.33e-08	4.27e-07	8.37881	UP
PDCL3	0.886759	3.32911	6.03351	3.33e-08	4.27e-07	8.37843	UP
SENP3	0.851446	2.52265	6.03325	3.33e-08	4.27e-07	8.37731	UP
ZWINT	1.47545	3.69089	6.0312	3.36e-08	4.31e-07	8.36847	UP
MADCAM1	-0.472977	0.321792	-6.0309	3.37e-08	4.31e-07	8.36714	DOWN
CTPS1	1.31153	3.10585	6.03024	3.38e-08	4.32e-07	8.36429	UP
NELFCD	0.985944	3.98628	6.03004	3.38e-08	4.32e-07	8.36343	UP
SYNPR	-0.208366	0.0520605	-6.02935	3.39e-08	4.33e-07	8.36047	DOWN
CUX2	-0.882251	0.233439	-6.02612	3.44e-08	4.39e-07	8.34652	DOWN
CCDC154	-0.544395	0.283947	-6.02548	3.45e-08	4.4e-07	8.34378	DOWN
WDR66	1.37636	1.51399	6.02507	3.46e-08	4.41e-07	8.34202	UP
PNPT1	0.938268	3.13059	6.02306	3.49e-08	4.44e-07	8.33336	UP
GABRE	2.30718	2.80755	6.02272	3.49e-08	4.45e-07	8.33186	UP
DIP2B	1.19723	3.90458	6.02258	3.5e-08	4.45e-07	8.33125	UP
CLSTN1	1.37934	6.40599	6.02226	3.5e-08	4.45e-07	8.32987	UP
LRR1	0.883499	2.29895	6.01972	3.54e-08	4.5e-07	8.31895	UP
TMEM161B	-0.805734	1.42661	-6.01921	3.55e-08	4.5e-07	8.31675	DOWN
CHRAC1	0.97424	4.29395	6.01871	3.56e-08	4.51e-07	8.31459	UP
MND1	1.30854	1.83749	6.01761	3.57e-08	4.53e-07	8.30984	UP
LYPD3	3.91847	6.05054	6.01659	3.59e-08	4.55e-07	8.30543	UP
ASNA1	0.822525	4.85931	6.01316	3.64e-08	4.61e-07	8.29069	UP
THRB	-1.3374	1.32524	-6.0097	3.7e-08	4.68e-07	8.27575	DOWN
FRMD8	1.14485	4.41001	6.00969	3.7e-08	4.68e-07	8.27573	UP
SLC4A2	-1.13564	3.33487	-6.00888	3.71e-08	4.69e-07	8.27222	DOWN
KCTD8	-0.596654	0.175031	-6.00703	3.74e-08	4.72e-07	8.26427	DOWN
FXR1	1.04182	3.49754	6.00605	3.76e-08	4.74e-07	8.26004	UP
IFFO2	1.89875	3.94236	6.00563	3.77e-08	4.75e-07	8.25822	UP
ITGB1BP1	0.67427	2.60613	6.00294	3.81e-08	4.8e-07	8.24666	UP
APLP1	-2.09696	1.24159	-6.00161	3.84e-08	4.83e-07	8.24091	DOWN
SYNJ2BP	-1.0798	2.75157	-6.00096	3.85e-08	4.84e-07	8.23812	DOWN
EXT1	1.30783	3.78101	6.00016	3.86e-08	4.85e-07	8.23469	UP
RPAP3	0.812679	2.742	5.99858	3.89e-08	4.88e-07	8.22789	UP
PCCA	-0.947727	1.51276	-5.9972	3.91e-08	4.91e-07	8.22195	DOWN
NOTCH1	1.40994	4.25703	5.99653	3.92e-08	4.92e-07	8.21904	UP
CSTF3	0.842561	2.94257	5.99632	3.93e-08	4.92e-07	8.21815	UP
DCLRE1B	0.95414	2.04964	5.99618	3.93e-08	4.92e-07	8.21754	UP
DNAJC9	0.878604	2.37795	5.99559	3.94e-08	4.93e-07	8.215	UP
F11R	1.22911	5.05052	5.99031	4.03e-08	5.04e-07	8.1923	UP
PGS1	0.705909	2.58265	5.98502	4.13e-08	5.15e-07	8.16955	UP
HOMER1	0.989462	2.00968	5.98359	4.15e-08	5.18e-07	8.1634	UP
HOXC9	1.19153	1.34919	5.98347	4.16e-08	5.18e-07	8.16289	UP
ZNF131	0.856507	2.50404	5.98285	4.17e-08	5.19e-07	8.16024	UP
PSME3	0.828689	5.02301	5.98272	4.17e-08	5.19e-07	8.15966	UP
MRPL3	1.06812	5.29809	5.98221	4.18e-08	5.2e-07	8.15745	UP
PAIP1	0.980751	4.26238	5.98205	4.18e-08	5.2e-07	8.15678	UP
ACTB	0.983506	10.8775	5.98201	4.18e-08	5.2e-07	8.15661	UP
UBTD1	1.07754	3.0707	5.98149	4.19e-08	5.21e-07	8.15436	UP
LIPM	-1.12018	0.874563	-5.98048	4.21e-08	5.23e-07	8.15003	DOWN
QKI	0.919388	2.85418	5.97997	4.22e-08	5.23e-07	8.14782	UP
KCTD1	1.22606	2.8292	5.97978	4.22e-08	5.23e-07	8.14701	UP
EMC8	0.773506	2.902	5.97946	4.23e-08	5.24e-07	8.14566	UP
PCSK7	-0.631718	1.40053	-5.97827	4.25e-08	5.26e-07	8.14054	DOWN
UTP6	0.6592	2.75616	5.9776	4.27e-08	5.27e-07	8.13764	UP
SV2C	-0.252939	0.0806827	-5.97463	4.32e-08	5.34e-07	8.12487	DOWN
SPACA4	-0.995675	0.748238	-5.97081	4.39e-08	5.43e-07	8.10846	DOWN
TRAIP	0.760681	1.27985	5.96932	4.42e-08	5.46e-07	8.10206	UP
CLIP4	1.30306	2.85043	5.96925	4.43e-08	5.46e-07	8.10178	UP
TENM2	2.78971	3.28462	5.96859	4.44e-08	5.47e-07	8.09894	UP
ERI3	0.909102	4.14303	5.96672	4.47e-08	5.51e-07	8.09091	UP
NUP107	1.17331	2.65712	5.96658	4.48e-08	5.51e-07	8.09032	UP
GJB2	3.88582	6.81038	5.96472	4.51e-08	5.55e-07	8.08232	UP
RHEB	1.04642	4.52619	5.96434	4.52e-08	5.55e-07	8.0807	UP
VTA1	0.711738	3.17744	5.96433	4.52e-08	5.55e-07	8.08066	UP
CYFIP2	-1.63364	1.37678	-5.96393	4.53e-08	5.56e-07	8.07892	DOWN
KCNK15	-1.06523	0.701672	-5.96374	4.53e-08	5.56e-07	8.07812	DOWN
WDR75	0.760315	3.48996	5.96341	4.54e-08	5.56e-07	8.0767	UP
COL1A1	3.36225	8.00266	5.96049	4.6e-08	5.63e-07	8.06416	UP
USP39	0.89853	3.9093	5.96039	4.6e-08	5.63e-07	8.06372	UP
SGOL1	0.975917	1.58229	5.96035	4.6e-08	5.63e-07	8.06354	UP
TM9SF3	-0.788091	4.99813	-5.95982	4.61e-08	5.64e-07	8.06127	DOWN
METTL7A	-2.33143	2.98774	-5.95763	4.66e-08	5.69e-07	8.0519	DOWN
BCL11B	1.64643	2.44183	5.95674	4.68e-08	5.7e-07	8.04806	UP
PTPRJ	-1.2512	1.65783	-5.95673	4.68e-08	5.7e-07	8.04804	DOWN
C11orf54	-0.843685	1.76837	-5.95579	4.7e-08	5.72e-07	8.044	DOWN
MIER2	0.702639	3.07853	5.95488	4.71e-08	5.74e-07	8.04007	UP
FBXO5	0.990782	2.10099	5.95424	4.73e-08	5.75e-07	8.03735	UP
ZNF639	1.08438	2.97338	5.95131	4.79e-08	5.82e-07	8.02476	UP
KCNK2	-1.08909	0.411413	-5.94977	4.82e-08	5.86e-07	8.01816	DOWN
DERL1	0.761717	3.56893	5.94808	4.86e-08	5.9e-07	8.01092	UP
SAMD4B	0.740708	4.72917	5.94771	4.87e-08	5.9e-07	8.00933	UP
LDLRAD3	1.25045	2.45694	5.94739	4.87e-08	5.91e-07	8.00796	UP
SPINK13	-0.587209	0.164273	-5.94384	4.95e-08	6e-07	7.99272	DOWN
PAK1IP1	1.03629	3.59808	5.94344	4.96e-08	6e-07	7.99102	UP
SMIM14	-1.10662	3.02744	-5.94233	4.98e-08	6.03e-07	7.98626	DOWN
PSMC6	0.704433	3.42066	5.94021	5.03e-08	6.08e-07	7.97716	UP
KATNB1	0.880638	2.91747	5.9397	5.04e-08	6.09e-07	7.97498	UP
SLBP	1.02795	4.72723	5.93609	5.12e-08	6.18e-07	7.95952	UP
CCDC68	-1.15791	0.794806	-5.93385	5.17e-08	6.24e-07	7.94992	DOWN
HSPH1	1.27751	4.54193	5.93051	5.25e-08	6.33e-07	7.93561	UP
FAM89A	1.52259	2.97809	5.92997	5.26e-08	6.34e-07	7.93332	UP
SCD	2.10752	6.02926	5.92886	5.29e-08	6.36e-07	7.92855	UP
SUB1	0.904105	3.94349	5.92875	5.29e-08	6.36e-07	7.92807	UP
HSP90AA1	1.22059	7.7996	5.92724	5.33e-08	6.4e-07	7.92161	UP
ACADSB	-1.25056	2.04087	-5.9265	5.34e-08	6.42e-07	7.91845	DOWN
MSH6	1.08336	2.98634	5.92554	5.37e-08	6.44e-07	7.91432	UP
ZFP64	0.991051	2.67635	5.92494	5.38e-08	6.45e-07	7.91179	UP
SPRR1B	5.55406	8.6957	5.92276	5.43e-08	6.51e-07	7.90246	UP
HES2	2.39408	3.06002	5.92264	5.43e-08	6.51e-07	7.90194	UP
SOX7	1.52844	3.12445	5.92172	5.46e-08	6.53e-07	7.898	UP
LAMB3	2.3038	6.46323	5.92152	5.46e-08	6.53e-07	7.89711	UP
UBE2Z	0.750585	4.41815	5.921	5.47e-08	6.54e-07	7.89488	UP
PPP1R13L	1.87759	4.75798	5.91754	5.56e-08	6.64e-07	7.88008	UP
MGAT4A	-1.22672	1.31438	-5.9175	5.56e-08	6.64e-07	7.87991	DOWN
PHF20L1	0.644401	2.15374	5.91648	5.58e-08	6.66e-07	7.87555	UP
SLC2A4RG	1.0927	5.34377	5.91562	5.6e-08	6.68e-07	7.87187	UP
HNRNPA2B1	0.834647	6.32255	5.91417	5.64e-08	6.72e-07	7.86569	UP
GJA1	2.50837	6.28898	5.91403	5.64e-08	6.72e-07	7.86508	UP
KIFAP3	0.900231	2.98749	5.91209	5.69e-08	6.77e-07	7.85679	UP
SSRP1	0.920868	4.82268	5.91099	5.72e-08	6.8e-07	7.85206	UP
VPS72	0.719472	3.17355	5.90971	5.75e-08	6.83e-07	7.84659	UP
KPTN	0.860107	2.04781	5.90967	5.75e-08	6.83e-07	7.84643	UP
ITGA2	1.81152	4.01173	5.90794	5.8e-08	6.88e-07	7.83905	UP
XPO6	0.758184	4.33679	5.90675	5.83e-08	6.91e-07	7.83396	UP
PACSIN3	1.01845	3.96538	5.90262	5.93e-08	7.03e-07	7.81627	UP
COPS6	1.01499	4.90912	5.90235	5.94e-08	7.03e-07	7.81512	UP
WDR54	1.3253	2.33686	5.90232	5.94e-08	7.03e-07	7.81501	UP
RPA3	1.14925	3.0505	5.90136	5.97e-08	7.06e-07	7.8109	UP
GABRA3	1.23261	1.15564	5.89994	6e-08	7.1e-07	7.80484	UP
NUP155	1.22031	3.25665	5.89963	6.01e-08	7.1e-07	7.80354	UP
PRLR	-1.1918	0.603234	-5.8984	6.05e-08	7.13e-07	7.79828	DOWN
ABCC6	-0.735435	0.534149	-5.89808	6.05e-08	7.14e-07	7.79687	DOWN
CFAP221	-0.347201	0.0832684	-5.89553	6.12e-08	7.22e-07	7.78598	DOWN
ZFYVE28	-0.651346	0.847986	-5.89479	6.14e-08	7.23e-07	7.78286	DOWN
ZNF493	-0.801525	0.629029	-5.89172	6.23e-08	7.33e-07	7.76971	DOWN
FBL	1.14988	5.62517	5.89134	6.24e-08	7.33e-07	7.76811	UP
ERCC6L	1.06295	1.53368	5.8896	6.28e-08	7.39e-07	7.76068	UP
TFG	1.03429	5.12858	5.88902	6.3e-08	7.4e-07	7.75821	UP
DUSP10	1.3586	2.41992	5.88537	6.4e-08	7.51e-07	7.74263	UP
MMS22L	0.672897	1.14	5.88375	6.45e-08	7.56e-07	7.73569	UP
SLC6A19	-1.0482	0.154905	-5.88328	6.46e-08	7.57e-07	7.73371	DOWN
YDJC	1.32086	4.08347	5.88117	6.52e-08	7.64e-07	7.72471	UP
HIST1H1E	1.37797	1.83054	5.88003	6.55e-08	7.67e-07	7.71985	UP
BRMS1	1.01674	3.94437	5.87993	6.56e-08	7.67e-07	7.71942	UP
CLDND1	1.20282	4.32941	5.87983	6.56e-08	7.67e-07	7.71899	UP
FAM126A	1.05409	2.19019	5.87921	6.58e-08	7.68e-07	7.71634	UP
TSEN15	0.966034	3.80625	5.87739	6.63e-08	7.74e-07	7.70857	UP
DERA	0.957535	3.94384	5.87486	6.7e-08	7.82e-07	7.69777	UP
DBF4B	0.861484	1.60477	5.87448	6.71e-08	7.83e-07	7.69613	UP
HNRNPR	0.820287	4.074	5.87404	6.73e-08	7.84e-07	7.69429	UP
IER5	1.6204	3.73517	5.87376	6.74e-08	7.84e-07	7.69308	UP
SRD5A1	1.45977	2.76247	5.87352	6.74e-08	7.85e-07	7.69206	UP
PLEKHH1	-1.11673	1.2812	-5.87128	6.81e-08	7.92e-07	7.68252	DOWN
DDX11	1.05109	2.42621	5.87034	6.84e-08	7.95e-07	7.6785	UP
OMP	-0.391183	0.139789	-5.86793	6.91e-08	8.02e-07	7.66824	DOWN
RNF145	0.938777	4.68159	5.86693	6.94e-08	8.05e-07	7.66398	UP
HIST2H2AC	1.03569	1.40086	5.86614	6.96e-08	8.08e-07	7.6606	UP
KLF16	0.950809	3.9912	5.86603	6.97e-08	8.08e-07	7.66013	UP
TNC	3.23912	5.84779	5.86511	7e-08	8.1e-07	7.6562	UP
NME1-NME2	1.28633	4.34075	5.86252	7.08e-08	8.19e-07	7.64518	UP
GMDS	-1.38541	2.58768	-5.86163	7.1e-08	8.22e-07	7.64137	DOWN
CMIP	0.851884	4.32049	5.85676	7.26e-08	8.39e-07	7.62063	UP
RNF149	0.849241	3.98682	5.85651	7.27e-08	8.39e-07	7.61955	UP
PPP1R2	0.808414	3.87341	5.85631	7.27e-08	8.39e-07	7.61872	UP
DSN1	1.08848	2.99509	5.85592	7.28e-08	8.4e-07	7.61707	UP
TMEM82	-0.589794	0.0979922	-5.85573	7.29e-08	8.4e-07	7.61625	DOWN
KIF15	1.08147	1.76644	5.85454	7.33e-08	8.44e-07	7.61116	UP
PIRT	-0.339784	0.0714665	-5.85356	7.36e-08	8.47e-07	7.60699	DOWN
MACROD2	-0.372511	0.205472	-5.84884	7.51e-08	8.64e-07	7.58691	DOWN
SP3	0.772933	3.61138	5.84665	7.59e-08	8.72e-07	7.57759	UP
THOC3	1.30822	2.71196	5.84654	7.59e-08	8.72e-07	7.5771	UP
TELO2	0.850023	3.34937	5.84598	7.61e-08	8.74e-07	7.57473	UP
PDXDC1	-0.717022	3.49084	-5.845	7.64e-08	8.77e-07	7.57057	DOWN
GJB6	3.96628	5.13141	5.84438	7.66e-08	8.79e-07	7.56793	UP
DBF4	1.31926	2.59946	5.84256	7.72e-08	8.85e-07	7.56018	UP
PBXIP1	-1.29906	4.14862	-5.84222	7.73e-08	8.86e-07	7.55873	DOWN
FBXL19	0.961039	3.2408	5.84165	7.75e-08	8.87e-07	7.5563	UP
RGMB	-1.2186	1.90618	-5.8406	7.79e-08	8.91e-07	7.55184	DOWN
B3GNT6	-1.84599	0.754791	-5.83774	7.89e-08	9.01e-07	7.53969	DOWN
FAM109A	-0.896708	2.03324	-5.83662	7.93e-08	9.05e-07	7.5349	DOWN
E2F3	0.940747	2.45323	5.83633	7.94e-08	9.06e-07	7.53368	UP
MRPL51	0.95822	5.09897	5.83479	7.99e-08	9.11e-07	7.52714	UP
CD9	1.93291	7.02522	5.83406	8.02e-08	9.14e-07	7.52402	UP
SMC4	1.46621	3.90059	5.83187	8.09e-08	9.22e-07	7.51473	UP
TUBB6	1.74816	4.92352	5.83111	8.12e-08	9.24e-07	7.51149	UP
CCT8	0.851961	5.31194	5.83097	8.12e-08	9.24e-07	7.5109	UP
CXCL8	3.03988	3.71394	5.83083	8.13e-08	9.24e-07	7.51032	UP
SF3B3	0.984269	4.37788	5.83002	8.16e-08	9.27e-07	7.50686	UP
COIL	0.686291	2.82921	5.82675	8.28e-08	9.4e-07	7.49298	UP
SAFB	0.569477	3.53256	5.82272	8.42e-08	9.56e-07	7.47585	UP
SPC25	1.23227	2.2424	5.82201	8.45e-08	9.58e-07	7.47281	UP
NAA10	0.821558	2.85091	5.81998	8.52e-08	9.66e-07	7.46418	UP
TARS	1.02482	4.35885	5.81771	8.61e-08	9.75e-07	7.45458	UP
LRWD1	0.876561	2.12286	5.81687	8.64e-08	9.78e-07	7.45098	UP
C14orf1	0.961834	4.10118	5.81618	8.67e-08	9.8e-07	7.44806	UP
ANAPC11	0.841275	3.62982	5.81566	8.69e-08	9.82e-07	7.44584	UP
TTLL5	0.642657	2.14156	5.81268	8.8e-08	9.94e-07	7.43323	UP
CGN	-1.58074	1.8564	-5.81096	8.87e-08	1e-06	7.42589	DOWN
TYSND1	1.00656	2.8183	5.81084	8.87e-08	1e-06	7.4254	UP
HAUS8	0.744577	1.38219	5.81015	8.9e-08	1e-06	7.42247	UP
TBC1D14	-1.05285	2.54133	-5.80847	8.96e-08	1.01e-06	7.41533	DOWN
MTHFD1L	1.27366	2.85661	5.80741	9.01e-08	1.01e-06	7.41086	UP
ADCY3	1.25172	3.47605	5.80603	9.06e-08	1.02e-06	7.40498	UP
POLA2	1.12506	2.65346	5.80481	9.11e-08	1.02e-06	7.39982	UP
ICT1	0.852891	4.06817	5.80339	9.16e-08	1.03e-06	7.3938	UP
MYL4	-0.241048	0.108166	-5.80276	9.19e-08	1.03e-06	7.39112	DOWN
ANXA8	2.22347	2.90827	5.79847	9.36e-08	1.05e-06	7.37294	UP
MSH2	1.13223	3.06749	5.79837	9.37e-08	1.05e-06	7.37252	UP
FUCA1	-1.16645	3.47661	-5.79819	9.37e-08	1.05e-06	7.37175	DOWN
XPOT	1.25439	4.31699	5.79816	9.38e-08	1.05e-06	7.3716	UP
DLX5	2.38852	2.62533	5.79812	9.38e-08	1.05e-06	7.37143	UP
CTH	-1.09841	1.03757	-5.79635	9.45e-08	1.06e-06	7.36394	DOWN
CELSR2	1.79244	4.18606	5.79538	9.49e-08	1.06e-06	7.35983	UP
UCN2	1.56459	1.62218	5.7953	9.49e-08	1.06e-06	7.35949	UP
SLC39A6	1.60456	4.95098	5.79071	9.69e-08	1.08e-06	7.34005	UP
FAM58A	0.896722	3.28816	5.78817	9.79e-08	1.09e-06	7.32926	UP
RBM8A	0.703119	4.22954	5.78324	1e-07	1.12e-06	7.30837	UP
OAS3	1.72006	4.52432	5.78149	1.01e-07	1.12e-06	7.30098	UP
POLR2J	1.16675	4.64635	5.77924	1.02e-07	1.13e-06	7.29146	UP
INTS8	0.735466	2.81368	5.77756	1.03e-07	1.14e-06	7.28432	UP
ALDOA	1.11373	7.64275	5.7774	1.03e-07	1.14e-06	7.28368	UP
SPAG5	1.56069	3.0235	5.77684	1.03e-07	1.14e-06	7.2813	UP
GAS2	-0.732771	0.281674	-5.77656	1.03e-07	1.14e-06	7.28009	DOWN
SRP68	0.632218	3.66117	5.77546	1.04e-07	1.15e-06	7.27545	UP
CGNL1	-1.76036	1.26941	-5.77427	1.04e-07	1.15e-06	7.27043	DOWN
P3H1	1.22802	2.75734	5.77405	1.04e-07	1.15e-06	7.26951	UP
CRTC2	0.612347	3.82067	5.77345	1.04e-07	1.16e-06	7.26693	UP
COMMD5	0.67068	2.56781	5.77311	1.05e-07	1.16e-06	7.26552	UP
CDCA7	1.77825	3.22638	5.77274	1.05e-07	1.16e-06	7.26394	UP
MEX3D	1.10803	4.14273	5.77057	1.06e-07	1.17e-06	7.25477	UP
SAE1	0.881751	4.31532	5.77054	1.06e-07	1.17e-06	7.25466	UP
TFRC	2.16273	5.25424	5.76981	1.06e-07	1.17e-06	7.25153	UP
UBTF	0.632215	4.02848	5.76895	1.06e-07	1.18e-06	7.2479	UP
UBE2D1	0.790757	3.15592	5.76669	1.08e-07	1.19e-06	7.23835	UP
MED19	0.788564	3.20824	5.76527	1.08e-07	1.19e-06	7.23233	UP
TADA2B	-0.686568	2.35981	-5.76151	1.1e-07	1.21e-06	7.21646	DOWN
JAG1	1.76643	5.29071	5.75708	1.12e-07	1.23e-06	7.19775	UP
CNBP	0.772179	7.44626	5.75617	1.13e-07	1.24e-06	7.19386	UP
POC1A	1.01465	2.07285	5.75476	1.13e-07	1.25e-06	7.18793	UP
UFD1L	0.745923	2.80717	5.75129	1.15e-07	1.26e-06	7.17325	UP
CELSR1	1.53238	4.25387	5.74858	1.16e-07	1.28e-06	7.1618	UP
PSMA6	0.83665	1.81516	5.74806	1.17e-07	1.28e-06	7.15961	UP
GPI	1.15718	5.59902	5.74726	1.17e-07	1.28e-06	7.15623	UP
KDM1A	0.995042	4.24685	5.74613	1.18e-07	1.29e-06	7.15145	UP
E2F4	0.872601	4.64635	5.74529	1.18e-07	1.29e-06	7.14792	UP
FZD10	2.57601	3.15357	5.74504	1.18e-07	1.29e-06	7.14685	UP
HCAR2	1.96064	2.61516	5.74437	1.19e-07	1.3e-06	7.14403	UP
PGAM1	1.14312	5.13815	5.74378	1.19e-07	1.3e-06	7.14155	UP
C20orf27	1.2637	3.62528	5.74236	1.2e-07	1.31e-06	7.13556	UP
GALNT14	1.51627	2.15872	5.74147	1.2e-07	1.31e-06	7.13179	UP
UNC13B	-1.36128	2.71932	-5.74124	1.2e-07	1.31e-06	7.13082	DOWN
CDC123	1.0533	4.41435	5.74003	1.21e-07	1.32e-06	7.12572	UP
HIST1H2BH	1.67751	2.19985	5.73941	1.21e-07	1.32e-06	7.12311	UP
ANKRD13B	1.40248	2.51596	5.73915	1.21e-07	1.32e-06	7.12201	UP
FZD2	1.55568	2.07388	5.73754	1.22e-07	1.33e-06	7.1152	UP
GEMIN2	0.842772	1.89821	5.73659	1.23e-07	1.33e-06	7.1112	UP
HOXA1	1.20082	1.65987	5.73649	1.23e-07	1.33e-06	7.11078	UP
UBE2O	0.799645	3.43459	5.73343	1.24e-07	1.35e-06	7.09787	UP
NOC2L	0.927771	4.0747	5.73259	1.25e-07	1.35e-06	7.09434	UP
ERICH4	-0.254031	0.0889938	-5.73175	1.25e-07	1.36e-06	7.0908	DOWN
IGSF3	1.56041	4.4094	5.73122	1.25e-07	1.36e-06	7.08854	UP
SCARA5	-1.84793	0.836831	-5.7312	1.25e-07	1.36e-06	7.08846	DOWN
GLI3	1.47814	2.45794	5.72835	1.27e-07	1.38e-06	7.07645	UP
C10orf55	0.92573	0.94289	5.72822	1.27e-07	1.38e-06	7.07589	UP
SRSF1	0.733902	5.40899	5.72729	1.28e-07	1.38e-06	7.07197	UP
PSMB1	0.910668	5.78248	5.72588	1.28e-07	1.39e-06	7.06603	UP
GMPPB	-0.632258	1.67172	-5.72573	1.29e-07	1.39e-06	7.06539	DOWN
TMSB10	1.53873	10.1723	5.72515	1.29e-07	1.39e-06	7.06298	UP
DNM1L	0.720864	3.97608	5.72409	1.29e-07	1.4e-06	7.05849	UP
HMGA1	1.69187	7.2947	5.71932	1.32e-07	1.42e-06	7.03838	UP
DDX41	0.751865	3.67966	5.71706	1.33e-07	1.44e-06	7.02889	UP
GPRC5B	-1.44849	1.57723	-5.71449	1.35e-07	1.45e-06	7.01804	DOWN
UBXN10	-0.998164	0.53243	-5.71313	1.36e-07	1.46e-06	7.01234	DOWN
2022-03-02	-1.42152	1.70695	-5.71292	1.36e-07	1.46e-06	7.01146	DOWN
ABRACL	1.25686	4.53244	5.71245	1.36e-07	1.46e-06	7.00947	UP
HCAR1	-0.797729	0.270194	-5.71196	1.36e-07	1.47e-06	7.0074	DOWN
CCDC109B	1.09624	2.50833	5.71182	1.36e-07	1.47e-06	7.00681	UP
RNF126	0.899851	4.27874	5.71043	1.37e-07	1.47e-06	7.00095	UP
MKRN3	0.766899	0.796132	5.70952	1.38e-07	1.48e-06	6.99714	UP
CD300LG	-0.28717	0.0778191	-5.70842	1.39e-07	1.48e-06	6.99251	DOWN
CEP85	0.970952	2.46629	5.70698	1.39e-07	1.49e-06	6.98643	UP
GNPDA1	0.854584	3.23361	5.70632	1.4e-07	1.5e-06	6.98365	UP
MUSK	-0.467378	0.205406	-5.70606	1.4e-07	1.5e-06	6.98256	DOWN
DUSP26	-0.397806	0.198909	-5.70602	1.4e-07	1.5e-06	6.98241	DOWN
MRPL28	0.919456	4.13875	5.70566	1.4e-07	1.5e-06	6.98087	UP
ZNF668	0.411561	1.17184	5.70415	1.41e-07	1.51e-06	6.97454	UP
TFDP1	1.21818	5.04238	5.70379	1.41e-07	1.51e-06	6.97301	UP
DRG1	0.73298	4.50939	5.70206	1.42e-07	1.52e-06	6.96574	UP
INHBA	2.65067	3.23239	5.70198	1.42e-07	1.52e-06	6.96539	UP
TRIB3	1.58871	2.9436	5.70135	1.43e-07	1.52e-06	6.96276	UP
GPRIN3	-0.818855	0.750649	-5.70105	1.43e-07	1.52e-06	6.96149	DOWN
HOXC8	1.27789	1.38947	5.70003	1.44e-07	1.53e-06	6.95719	UP
PIGX	1.34749	3.63632	5.69759	1.45e-07	1.54e-06	6.94694	UP
S100A7	5.868	7.28165	5.69739	1.45e-07	1.54e-06	6.94611	UP
ILF3	0.756401	4.66515	5.69666	1.46e-07	1.55e-06	6.94303	UP
TMPRSS13	1.71012	2.14226	5.69594	1.46e-07	1.55e-06	6.94	UP
FHIT	-0.653071	0.576556	-5.69591	1.46e-07	1.55e-06	6.93988	DOWN
CTSC	1.872	4.3838	5.69464	1.47e-07	1.56e-06	6.93452	UP
TOPBP1	1.31384	3.798	5.69311	1.48e-07	1.57e-06	6.9281	UP
ANKRD54	0.544568	2.4094	5.69152	1.49e-07	1.58e-06	6.9214	UP
NR2C2AP	1.04154	3.12587	5.69133	1.49e-07	1.58e-06	6.92061	UP
SPATA6L	-0.368515	0.294134	-5.6909	1.49e-07	1.58e-06	6.9188	DOWN
KARS	0.763894	5.03266	5.68999	1.5e-07	1.59e-06	6.91498	UP
ZNF750	2.9687	4.02595	5.68859	1.51e-07	1.59e-06	6.90911	UP
BLOC1S2	0.839903	3.60667	5.68842	1.51e-07	1.59e-06	6.90838	UP
DHX9	0.808343	5.18279	5.6846	1.54e-07	1.62e-06	6.89234	UP
S100A8	4.7826	8.55549	5.68433	1.54e-07	1.62e-06	6.89121	UP
CEP85L	-0.632923	0.732013	-5.68266	1.55e-07	1.63e-06	6.88421	DOWN
CA13	-0.84714	0.881095	-5.68202	1.55e-07	1.63e-06	6.88152	DOWN
PRKD2	0.674502	3.76093	5.67775	1.58e-07	1.66e-06	6.86358	UP
SOWAHC	1.4661	4.41003	5.67764	1.58e-07	1.66e-06	6.86312	UP
RAB7A	0.9942	7.04973	5.6765	1.59e-07	1.67e-06	6.85833	UP
PML	1.24802	3.92923	5.6746	1.6e-07	1.68e-06	6.85036	UP
GALNT18	1.54144	2.87962	5.67403	1.61e-07	1.69e-06	6.84794	UP
PSMG1	1.08936	3.48417	5.67398	1.61e-07	1.69e-06	6.84776	UP
ANKLE2	0.857595	2.73617	5.67063	1.63e-07	1.71e-06	6.83371	UP
FAM60A	1.25372	3.80354	5.66833	1.65e-07	1.73e-06	6.82404	UP
TAF6	1.04408	3.63044	5.66828	1.65e-07	1.73e-06	6.82381	UP
CKB	-2.60128	4.39049	-5.66791	1.65e-07	1.73e-06	6.82227	DOWN
RAD1	0.806244	2.33268	5.6675	1.65e-07	1.73e-06	6.82054	UP
ATL2	0.883383	4.37117	5.665	1.67e-07	1.75e-06	6.81006	UP
HNRNPU	0.73964	5.55177	5.66458	1.67e-07	1.75e-06	6.80829	UP
RTN4	0.773454	5.47176	5.66438	1.68e-07	1.75e-06	6.80745	UP
AMZ2	0.742358	3.65872	5.66346	1.68e-07	1.76e-06	6.80361	UP
MTX2	0.684981	4.07538	5.66228	1.69e-07	1.76e-06	6.79866	UP
NEDD8	0.744513	3.6367	5.66089	1.7e-07	1.77e-06	6.79284	UP
ACTR2	0.684674	5.93038	5.65966	1.71e-07	1.78e-06	6.78769	UP
SRSF3	0.669139	4.79727	5.65765	1.73e-07	1.8e-06	6.77926	UP
USP10	0.782754	4.49314	5.65754	1.73e-07	1.8e-06	6.77877	UP
SYNE1	-0.994382	0.72236	-5.65612	1.74e-07	1.81e-06	6.77285	DOWN
TMEM38A	-1.1151	1.17518	-5.65559	1.74e-07	1.81e-06	6.77064	DOWN
COL2A1	-1.69299	0.564797	-5.65538	1.74e-07	1.81e-06	6.76976	DOWN
RSRC1	1.11543	2.93482	5.65463	1.75e-07	1.81e-06	6.76659	UP
SRSF9	0.764796	3.91216	5.65409	1.75e-07	1.82e-06	6.76432	UP
UNC5A	-0.675102	0.283094	-5.65234	1.77e-07	1.83e-06	6.75699	DOWN
PRPF40A	0.69607	4.11121	5.65202	1.77e-07	1.83e-06	6.75565	UP
CCDC186	-0.923582	2.46289	-5.65009	1.78e-07	1.85e-06	6.74755	DOWN
ADAM12	2.03805	2.06522	5.64731	1.8e-07	1.87e-06	6.73594	UP
SCRIB	1.00268	5.01456	5.64701	1.81e-07	1.87e-06	6.73468	UP
MCM3	1.26385	4.9414	5.64596	1.81e-07	1.88e-06	6.73027	UP
LGALS1	2.31998	6.94082	5.6458	1.82e-07	1.88e-06	6.72963	UP
AR	-0.559671	0.307335	-5.64565	1.82e-07	1.88e-06	6.72896	DOWN
CSTF2	1.01998	3.38586	5.64302	1.84e-07	1.9e-06	6.71798	UP
CHP1	-0.853647	5.04066	-5.64287	1.84e-07	1.9e-06	6.71733	DOWN
2022-03-07	0.766283	4.22092	5.64189	1.85e-07	1.9e-06	6.71325	UP
LAMC2	3.0518	5.83981	5.64138	1.85e-07	1.91e-06	6.71112	UP
ARHGAP39	0.993058	2.29328	5.64119	1.85e-07	1.91e-06	6.71031	UP
LHX4-AS1	0.703906	2.26688	5.64104	1.85e-07	1.91e-06	6.7097	UP
TCF3	1.13501	4.1734	5.64089	1.85e-07	1.91e-06	6.70905	UP
AGR2	-3.65729	3.13881	-5.63963	1.86e-07	1.92e-06	6.70379	DOWN
RAB34	1.51	3.9295	5.63859	1.87e-07	1.92e-06	6.69941	UP
PITPNB	0.741922	4.27436	5.63826	1.88e-07	1.92e-06	6.69804	UP
KCMF1	0.655669	3.46703	5.63809	1.88e-07	1.93e-06	6.69736	UP
FANCB	0.640313	0.869249	5.63773	1.88e-07	1.93e-06	6.69582	UP
C1D	0.576386	2.77529	5.63709	1.89e-07	1.93e-06	6.69317	UP
ZC4H2	-0.840719	0.676179	-5.63706	1.89e-07	1.93e-06	6.69305	DOWN
CNOT2	0.671163	2.56602	5.63577	1.9e-07	1.94e-06	6.68763	UP
GATM	-1.83529	1.94702	-5.63495	1.9e-07	1.95e-06	6.68422	DOWN
SNAPIN	0.785273	3.82658	5.63438	1.91e-07	1.95e-06	6.68182	UP
PARN	0.689674	3.58052	5.63171	1.93e-07	1.97e-06	6.67064	UP
C16orf87	0.597259	1.39701	5.63143	1.93e-07	1.97e-06	6.66948	UP
ERVMER34-1	1.63368	1.96962	5.63028	1.94e-07	1.98e-06	6.66467	UP
DCUN1D5	1.2321	3.85926	5.62906	1.95e-07	1.99e-06	6.65955	UP
CSTA	3.64822	6.69137	5.62773	1.96e-07	2e-06	6.65398	UP
FAM83A	3.15129	3.86903	5.62596	1.98e-07	2.01e-06	6.64658	UP
IGIP	-0.861588	1.72603	-5.62582	1.98e-07	2.01e-06	6.64604	DOWN
AATF	0.772064	3.69421	5.62402	1.99e-07	2.03e-06	6.6385	UP
SAAL1	0.709413	2.19383	5.62315	2e-07	2.04e-06	6.63487	UP
GNB2	0.935594	6.43776	5.62276	2.01e-07	2.04e-06	6.63322	UP
NOL11	0.791428	3.56023	5.62158	2.02e-07	2.05e-06	6.62831	UP
RAC1	0.94524	7.23854	5.6214	2.02e-07	2.05e-06	6.62756	UP
MTA2	0.781587	4.67864	5.6204	2.03e-07	2.05e-06	6.62339	UP
PPP3R1	0.703044	3.79245	5.61701	2.06e-07	2.08e-06	6.60923	UP
HNMT	-1.23182	1.40167	-5.61676	2.06e-07	2.08e-06	6.60818	DOWN
MEA1	1.00888	5.29557	5.61622	2.06e-07	2.09e-06	6.60593	UP
ZHX1-C8orf76	0.380955	0.615211	5.61528	2.07e-07	2.1e-06	6.60199	UP
NAA15	0.693797	3.15844	5.61413	2.08e-07	2.1e-06	6.5972	UP
HELLS	1.1502	2.25008	5.61401	2.08e-07	2.1e-06	6.59669	UP
HAPLN3	1.23723	2.11308	5.61287	2.09e-07	2.11e-06	6.59192	UP
HSPE1	1.17359	5.33812	5.61185	2.1e-07	2.12e-06	6.58764	UP
TSPAN14	0.993073	3.5158	5.60793	2.14e-07	2.16e-06	6.57128	UP
CENPQ	1.15151	2.38002	5.60742	2.14e-07	2.16e-06	6.56916	UP
TMEM56	-1.21229	1.0283	-5.60665	2.15e-07	2.17e-06	6.56595	DOWN
PDAP1	1.15436	4.89899	5.60432	2.17e-07	2.19e-06	6.55623	UP
PDX1	-0.830214	0.272478	-5.60322	2.18e-07	2.2e-06	6.55164	DOWN
ATP2C1	1.0318	4.32002	5.60268	2.19e-07	2.2e-06	6.54941	UP
PUS1	0.796809	2.2251	5.60198	2.19e-07	2.2e-06	6.54646	UP
AMMECR1	1.15564	2.95412	5.60141	2.2e-07	2.21e-06	6.54409	UP
TREM2	1.83415	2.4468	5.60098	2.2e-07	2.21e-06	6.54228	UP
DNA2	0.94364	1.73829	5.60018	2.21e-07	2.22e-06	6.53894	UP
FZR1	0.83729	3.80487	5.59876	2.22e-07	2.23e-06	6.53304	UP
STMN2	-0.693323	0.240533	-5.59825	2.23e-07	2.23e-06	6.53092	DOWN
UBE2I	0.704457	3.23354	5.59588	2.25e-07	2.26e-06	6.52104	UP
THRA	-1.01944	2.5621	-5.59227	2.29e-07	2.29e-06	6.506	DOWN
SULF2	1.96801	5.01082	5.58994	2.31e-07	2.31e-06	6.49628	UP
MED31	0.637124	1.84399	5.58782	2.33e-07	2.33e-06	6.48743	UP
ITGB4	1.7646	6.91498	5.58638	2.35e-07	2.34e-06	6.48146	UP
CLCNKB	-0.394304	0.130877	-5.58371	2.37e-07	2.37e-06	6.47033	DOWN
CTIF	-0.987322	2.41576	-5.58141	2.4e-07	2.39e-06	6.46075	DOWN
CAPG	1.44993	5.11184	5.57957	2.41e-07	2.41e-06	6.45307	UP
PIGU	0.92353	3.56523	5.57935	2.42e-07	2.41e-06	6.45214	UP
PYGL	2.40476	4.09765	5.57924	2.42e-07	2.41e-06	6.45172	UP
CSNK1G2	0.816894	4.42784	5.57854	2.43e-07	2.42e-06	6.4488	UP
TIGD5	0.837489	2.41594	5.57795	2.43e-07	2.42e-06	6.44634	UP
ERO1LB	-1.75292	1.83273	-5.57751	2.44e-07	2.42e-06	6.44452	DOWN
DUSP9	1.49191	1.47771	5.57727	2.44e-07	2.42e-06	6.44351	UP
KIF3C	1.25132	2.11344	5.57666	2.44e-07	2.43e-06	6.44098	UP
RAB35	0.596409	3.79553	5.57402	2.47e-07	2.46e-06	6.42999	UP
PNO1	0.850604	3.4776	5.574	2.47e-07	2.46e-06	6.42988	UP
SMPDL3B	-1.62213	1.07291	-5.57204	2.49e-07	2.47e-06	6.42175	DOWN
TMEM39B	0.808527	2.9005	5.5711	2.5e-07	2.48e-06	6.41782	UP
AMPD1	-0.286311	0.112916	-5.57013	2.51e-07	2.49e-06	6.41378	DOWN
TBC1D2	1.64567	4.12596	5.56992	2.52e-07	2.49e-06	6.41292	UP
ACYP1	0.887013	2.5226	5.56897	2.53e-07	2.5e-06	6.40898	UP
KIF20B	1.19966	2.54488	5.56896	2.53e-07	2.5e-06	6.40894	UP
LSM2	0.878657	4.54144	5.56848	2.53e-07	2.5e-06	6.40693	UP
SLC16A10	-0.742969	0.508956	-5.56659	2.55e-07	2.52e-06	6.39907	DOWN
SYPL2	-0.472849	0.271409	-5.56566	2.56e-07	2.53e-06	6.39521	DOWN
PPP1CA	1.04698	5.48755	5.56427	2.58e-07	2.55e-06	6.3894	UP
SNRPA1	0.818523	3.22802	5.56246	2.6e-07	2.56e-06	6.38189	UP
WDR70	0.71471	2.057	5.56094	2.62e-07	2.58e-06	6.37556	UP
TMEM8A	-0.794011	3.94812	-5.56054	2.62e-07	2.58e-06	6.37392	DOWN
BTBD3	-1.15212	2.75396	-5.55966	2.63e-07	2.59e-06	6.37024	DOWN
SGSM3	-0.794964	3.4574	-5.55901	2.64e-07	2.59e-06	6.36757	DOWN
TMEM138	0.729576	2.53006	5.55898	2.64e-07	2.59e-06	6.36743	UP
CEP72	1.0004	1.87663	5.55797	2.65e-07	2.6e-06	6.36325	UP
NUP188	1.00686	4.33125	5.55654	2.67e-07	2.62e-06	6.35729	UP
DAZAP1	0.632825	3.72313	5.55601	2.67e-07	2.62e-06	6.35508	UP
TPD52L2	0.918698	4.74871	5.55437	2.69e-07	2.64e-06	6.34829	UP
TMEM11	0.666957	2.89729	5.55428	2.69e-07	2.64e-06	6.34792	UP
SLC10A5	-0.443812	0.333927	-5.55295	2.71e-07	2.65e-06	6.3424	DOWN
SLC52A2	1.09211	4.19682	5.55197	2.72e-07	2.66e-06	6.33829	UP
RIOK1	0.847295	3.17382	5.55173	2.72e-07	2.66e-06	6.3373	UP
SPSB1	1.29169	4.41405	5.55068	2.73e-07	2.67e-06	6.33295	UP
DONSON	0.933638	2.40008	5.55021	2.74e-07	2.68e-06	6.33098	UP
RUNX1	1.15304	3.16739	5.54791	2.77e-07	2.7e-06	6.32147	UP
CPEB3	-0.775095	1.12618	-5.54687	2.78e-07	2.71e-06	6.31712	DOWN
SCO2	1.44291	3.6188	5.54648	2.78e-07	2.72e-06	6.31553	UP
DMWD	0.643651	3.18473	5.54545	2.79e-07	2.73e-06	6.31122	UP
FANCG	1.06125	2.59594	5.54447	2.81e-07	2.74e-06	6.30718	UP
NGDN	0.749675	2.40383	5.54329	2.82e-07	2.75e-06	6.30227	UP
FRMD5	-0.602393	0.372621	-5.54247	2.83e-07	2.76e-06	6.29886	DOWN
IPO9	0.894581	3.57801	5.5412	2.85e-07	2.77e-06	6.29358	UP
SLC1A5	1.21645	5.729	5.53996	2.86e-07	2.78e-06	6.28844	UP
FAM92A1	0.915046	1.84089	5.5394	2.87e-07	2.79e-06	6.28613	UP
DTD2	1.11775	3.04205	5.53887	2.87e-07	2.79e-06	6.28394	UP
TRPM3	-0.140646	0.0408389	-5.53803	2.89e-07	2.8e-06	6.28046	DOWN
S100A9	4.67254	9.90593	5.53764	2.89e-07	2.81e-06	6.27884	UP
HAS3	2.57672	3.98425	5.53714	2.9e-07	2.81e-06	6.27675	UP
HS6ST1	1.35457	4.15532	5.53641	2.91e-07	2.82e-06	6.27371	UP
ATXN10	0.7903	4.00079	5.53468	2.93e-07	2.84e-06	6.26656	UP
ADAR	0.842926	5.59166	5.53439	2.93e-07	2.84e-06	6.26537	UP
GLO1	0.888935	5.93555	5.53383	2.94e-07	2.84e-06	6.26305	UP
MYOC	-2.40724	0.810728	-5.53143	2.97e-07	2.87e-06	6.25307	DOWN
PSME2	1.20332	4.57565	5.52863	3e-07	2.91e-06	6.24147	UP
WRAP53	0.719757	1.69993	5.5265	3.03e-07	2.93e-06	6.23264	UP
KCNJ10	-0.340644	0.15672	-5.52603	3.04e-07	2.93e-06	6.2307	DOWN
EXOSC5	1.11087	3.73491	5.52493	3.05e-07	2.95e-06	6.22613	UP
BTF3L4	0.61155	3.17949	5.52404	3.06e-07	2.96e-06	6.22243	UP
RQCD1	0.79117	3.34781	5.52292	3.08e-07	2.97e-06	6.2178	UP
FAM89B	0.884753	4.06986	5.5229	3.08e-07	2.97e-06	6.21774	UP
CABP1	-0.299983	0.171883	-5.52281	3.08e-07	2.97e-06	6.21735	DOWN
STC2	1.69914	1.93077	5.52149	3.1e-07	2.98e-06	6.21187	UP
CASP2	0.845593	2.97257	5.52135	3.1e-07	2.98e-06	6.2113	UP
SMARCB1	0.865189	4.86835	5.52042	3.11e-07	2.99e-06	6.20746	UP
PFDN6	0.876135	2.57473	5.51863	3.13e-07	3.01e-06	6.20003	UP
TRA2B	0.793285	3.73781	5.51856	3.14e-07	3.01e-06	6.19975	UP
TPRXL	1.83115	2.17062	5.51848	3.14e-07	3.01e-06	6.19942	UP
LRP12	1.2249	2.05368	5.51536	3.18e-07	3.05e-06	6.18649	UP
SERP2	-0.713515	0.539927	-5.51519	3.18e-07	3.05e-06	6.18579	DOWN
HAUS6	0.801774	2.14653	5.5136	3.2e-07	3.07e-06	6.17922	UP
HNRNPAB	0.791921	6.18832	5.51208	3.22e-07	3.09e-06	6.17293	UP
TP73	1.53851	2.03971	5.51126	3.23e-07	3.1e-06	6.16953	UP
ECI2	-1.1016	2.48601	-5.51105	3.24e-07	3.1e-06	6.16865	DOWN
CGB7	0.515309	0.5295	5.50748	3.29e-07	3.14e-06	6.1539	UP
CCT2	1.25946	4.87632	5.50703	3.29e-07	3.15e-06	6.15203	UP
BTNL3	-0.706055	0.129812	-5.50679	3.3e-07	3.15e-06	6.15105	DOWN
NAA25	0.607153	2.41734	5.50679	3.3e-07	3.15e-06	6.15102	UP
MBD2	0.95073	4.13268	5.50654	3.3e-07	3.15e-06	6.14999	UP
PCSK9	2.07571	2.36799	5.50578	3.31e-07	3.16e-06	6.14687	UP
COL27A1	1.52399	2.52063	5.50555	3.31e-07	3.16e-06	6.14592	UP
SNPH	-0.891765	0.851509	-5.50544	3.32e-07	3.16e-06	6.14545	DOWN
AMT	-0.764749	0.987733	-5.50384	3.34e-07	3.18e-06	6.13883	DOWN
DIMT1	0.628864	3.25297	5.50341	3.34e-07	3.18e-06	6.13707	UP
LEMD2	0.564939	3.35123	5.50222	3.36e-07	3.2e-06	6.13215	UP
DPY30	0.851267	3.63544	5.50055	3.39e-07	3.22e-06	6.12525	UP
GABRB3	-0.867359	0.346459	-5.50035	3.39e-07	3.22e-06	6.12442	DOWN
OLFM2	2.12699	3.04405	5.5003	3.39e-07	3.22e-06	6.1242	UP
GPR160	-1.50629	1.52044	-5.49903	3.41e-07	3.24e-06	6.11894	DOWN
C1QBP	1.1264	5.44033	5.49845	3.42e-07	3.24e-06	6.11654	UP
FOSL1	2.20949	4.8013	5.49808	3.42e-07	3.24e-06	6.11502	UP
PLXNA1	1.59211	4.65332	5.49679	3.44e-07	3.26e-06	6.10968	UP
MAZ	1.03975	4.82227	5.49623	3.45e-07	3.27e-06	6.10737	UP
MFI2	1.85889	2.47542	5.496	3.45e-07	3.27e-06	6.10644	UP
IAH1	0.593693	2.3209	5.49356	3.49e-07	3.3e-06	6.09635	UP
C16orf70	0.696148	2.53889	5.49356	3.49e-07	3.3e-06	6.09633	UP
KIAA0319L	-0.722045	3.15524	-5.49232	3.51e-07	3.31e-06	6.09122	DOWN
TPSG1	-0.510496	0.203958	-5.49181	3.51e-07	3.32e-06	6.08914	DOWN
PRX	-0.533039	0.7398	-5.49117	3.52e-07	3.33e-06	6.08649	DOWN
PRMT5	0.932579	3.96882	5.49038	3.54e-07	3.34e-06	6.08321	UP
SLC25A4	-1.40587	2.42991	-5.48953	3.55e-07	3.35e-06	6.07971	DOWN
PLA1A	-0.799806	0.560687	-5.48872	3.56e-07	3.36e-06	6.07636	DOWN
RAB11FIP4	-0.851438	1.276	-5.48759	3.58e-07	3.37e-06	6.0717	DOWN
FICD	-0.456925	0.94569	-5.48682	3.59e-07	3.38e-06	6.06852	DOWN
CEP250	0.782229	2.24875	5.48671	3.59e-07	3.38e-06	6.06806	UP
ENOX2	0.750903	2.65843	5.48633	3.6e-07	3.38e-06	6.0665	UP
DUS4L	0.698596	1.48998	5.48523	3.61e-07	3.4e-06	6.06194	UP
UBA6	1.06105	3.17205	5.48485	3.62e-07	3.4e-06	6.06039	UP
TAZ	0.670969	2.62	5.48196	3.67e-07	3.44e-06	6.04846	UP
NCF2	1.5658	2.42556	5.48145	3.67e-07	3.45e-06	6.04635	UP
TMUB2	0.588433	3.47762	5.48042	3.69e-07	3.46e-06	6.04211	UP
GRK5	-0.905478	1.54943	-5.48011	3.69e-07	3.46e-06	6.04082	DOWN
TGFBI	2.66339	4.98943	5.47946	3.7e-07	3.47e-06	6.03814	UP
P4HTM	-0.908977	1.30256	-5.47921	3.71e-07	3.47e-06	6.03709	DOWN
PDE7B	-0.665903	0.576887	-5.47687	3.75e-07	3.51e-06	6.02743	DOWN
CCDC42B	-0.24938	0.211527	-5.47182	3.83e-07	3.58e-06	6.00663	DOWN
GRN	1.07658	7.19042	5.47143	3.83e-07	3.58e-06	6.00503	UP
PCDH9	-0.627144	0.240714	-5.47033	3.85e-07	3.6e-06	6.00047	DOWN
FOXE1	3.24685	3.88369	5.46982	3.86e-07	3.6e-06	5.99837	UP
ARSI	1.8266	2.07087	5.46976	3.86e-07	3.6e-06	5.99813	UP
HDGFRP3	0.955336	1.99327	5.46935	3.87e-07	3.61e-06	5.99644	UP
CEBPB	1.4681	6.4489	5.46737	3.9e-07	3.64e-06	5.98826	UP
AK3	-0.87228	4.1038	-5.46348	3.96e-07	3.7e-06	5.97225	DOWN
CCNE1	1.3568	2.24529	5.462	3.99e-07	3.72e-06	5.96616	UP
GBGT1	-1.32715	1.0927	-5.46156	4e-07	3.72e-06	5.96433	DOWN
WDR4	0.820892	2.69163	5.46149	4e-07	3.72e-06	5.96403	UP
PAQR4	1.32062	3.16056	5.46119	4e-07	3.72e-06	5.96282	UP
FBP1	-2.17842	2.30916	-5.46079	4.01e-07	3.73e-06	5.96117	DOWN
FABP5	3.16301	7.03825	5.45945	4.03e-07	3.75e-06	5.95563	UP
CXorf56	0.766505	2.74329	5.45907	4.04e-07	3.75e-06	5.95406	UP
TCEA3	-1.4479	2.72336	-5.45861	4.05e-07	3.76e-06	5.95218	DOWN
HSPBP1	0.834171	4.38613	5.45768	4.06e-07	3.77e-06	5.94835	UP
HAT1	0.892459	3.12421	5.45703	4.08e-07	3.78e-06	5.94567	UP
RAP2C	0.798405	3.48061	5.45691	4.08e-07	3.78e-06	5.94519	UP
TBL1XR1	1.20011	4.68149	5.45514	4.11e-07	3.8e-06	5.9379	UP
CDH13	1.75868	2.34678	5.45442	4.12e-07	3.81e-06	5.93492	UP
VANGL2	1.77891	3.64953	5.45369	4.13e-07	3.82e-06	5.93191	UP
POLR2K	0.88152	4.77289	5.45333	4.14e-07	3.83e-06	5.93044	UP
RASSF6	-1.81873	1.53884	-5.45227	4.16e-07	3.84e-06	5.92609	DOWN
PRPF4	1.12381	3.80794	5.45204	4.16e-07	3.84e-06	5.92514	UP
PODNL1	1.44951	1.85757	5.45139	4.17e-07	3.85e-06	5.92246	UP
RABEPK	0.815532	2.60992	5.45131	4.18e-07	3.85e-06	5.92213	UP
METAP1	0.885982	4.23976	5.45129	4.18e-07	3.85e-06	5.92205	UP
HIST1H2BK	1.89116	5.71116	5.45043	4.19e-07	3.86e-06	5.91852	UP
XRCC4	0.779396	1.92948	5.45026	4.19e-07	3.86e-06	5.91782	UP
DUSP4	-1.72861	1.7283	-5.44871	4.22e-07	3.89e-06	5.91145	DOWN
ANXA2	1.47229	6.72407	5.44803	4.23e-07	3.89e-06	5.90865	UP
BRCA2	0.897301	1.42088	5.44803	4.23e-07	3.89e-06	5.90863	UP
AIMP2	0.998746	3.3036	5.4474	4.25e-07	3.9e-06	5.90603	UP
AKIP1	0.817607	2.61909	5.44661	4.26e-07	3.91e-06	5.90279	UP
SRRM4	-0.117903	0.0305207	-5.44431	4.3e-07	3.95e-06	5.89333	DOWN
HS6ST2	1.89586	2.05474	5.44369	4.31e-07	3.96e-06	5.89079	UP
ZNF280C	1.02729	1.9701	5.44097	4.36e-07	4e-06	5.8796	UP
MCC	1.23938	3.00675	5.44025	4.38e-07	4.01e-06	5.87665	UP
TRIAP1	0.727842	3.57112	5.44002	4.38e-07	4.01e-06	5.87568	UP
MMP17	1.01601	1.23653	5.43988	4.38e-07	4.01e-06	5.87513	UP
SLC25A32	0.797336	3.29206	5.43903	4.4e-07	4.03e-06	5.87163	UP
C14orf79	0.671154	1.658	5.43876	4.4e-07	4.03e-06	5.87051	UP
ATP8B1	-1.49032	3.71633	-5.43784	4.42e-07	4.04e-06	5.86671	DOWN
RGS1	1.74765	2.95626	5.4377	4.42e-07	4.04e-06	5.86616	UP
RAB20	-1.25222	2.34595	-5.43738	4.43e-07	4.05e-06	5.86482	DOWN
TMEM158	2.13614	3.71896	5.43589	4.46e-07	4.07e-06	5.85871	UP
CERS3	2.32385	3.04241	5.43459	4.48e-07	4.09e-06	5.85338	UP
METTL8	0.932956	2.19288	5.43401	4.49e-07	4.1e-06	5.85098	UP
OCLN	-1.28059	1.35381	-5.43117	4.55e-07	4.14e-06	5.83933	DOWN
B3GNT3	-2.35573	2.59953	-5.43113	4.55e-07	4.14e-06	5.83915	DOWN
PLEKHG5	1.38429	3.09962	5.43054	4.56e-07	4.15e-06	5.83672	UP
CCPG1	-0.771278	1.36635	-5.42822	4.61e-07	4.19e-06	5.82721	DOWN
UBALD2	0.897234	5.2272	5.42758	4.62e-07	4.2e-06	5.82458	UP
EIF4G1	0.934486	6.35443	5.42705	4.63e-07	4.21e-06	5.82239	UP
TSSC1	0.810266	2.29563	5.42565	4.66e-07	4.23e-06	5.81664	UP
ASL	-0.872149	2.27091	-5.42405	4.69e-07	4.25e-06	5.81009	DOWN
CHST5	-0.678985	0.133442	-5.42402	4.69e-07	4.25e-06	5.80997	DOWN
IRF6	1.60894	5.80761	5.42288	4.71e-07	4.27e-06	5.80526	UP
ADCK3	-1.34712	2.33165	-5.42223	4.72e-07	4.28e-06	5.80262	DOWN
GRB2	0.634037	4.4644	5.42196	4.73e-07	4.29e-06	5.80152	UP
SRRM3	1.1488	1.50189	5.42163	4.74e-07	4.29e-06	5.80016	UP
TSEN34	0.823085	3.51931	5.41772	4.81e-07	4.36e-06	5.78409	UP
MTHFR	-0.826621	1.98072	-5.41648	4.84e-07	4.38e-06	5.77903	DOWN
TBC1D7	0.662365	1.39639	5.41543	4.86e-07	4.4e-06	5.7747	UP
NAB1	0.897373	4.36489	5.41492	4.87e-07	4.4e-06	5.77263	UP
ACVR1	0.964539	3.62229	5.40769	5.02e-07	4.54e-06	5.74296	UP
TPRKB	0.781411	3.32719	5.40414	5.1e-07	4.6e-06	5.72843	UP
RNF168	1.20448	3.38248	5.40372	5.11e-07	4.61e-06	5.72668	UP
NSDHL	1.02164	3.89017	5.39981	5.19e-07	4.68e-06	5.71067	UP
RBM42	0.94419	4.65756	5.39945	5.2e-07	4.69e-06	5.7092	UP
RABIF	0.724369	2.95462	5.39687	5.26e-07	4.74e-06	5.69865	UP
MAP6D1	0.880889	1.4457	5.396	5.28e-07	4.75e-06	5.6951	UP
RPH3AL	-1.06689	0.968639	-5.39469	5.31e-07	4.78e-06	5.68972	DOWN
CEP89	0.65551	1.77643	5.39451	5.31e-07	4.78e-06	5.689	UP
NUMBL	1.10608	3.02781	5.39371	5.33e-07	4.79e-06	5.68573	UP
RRP1	0.881668	3.02183	5.39367	5.33e-07	4.79e-06	5.68556	UP
CHST15	1.38581	3.07055	5.39339	5.34e-07	4.79e-06	5.68441	UP
EFNA4	1.01319	3.26732	5.39318	5.34e-07	4.8e-06	5.68353	UP
PPP1R8	0.660303	3.5196	5.39306	5.34e-07	4.8e-06	5.68305	UP
NOLC1	0.911902	5.10958	5.39201	5.37e-07	4.81e-06	5.67874	UP
MRPS28	0.774493	2.60019	5.3908	5.4e-07	4.84e-06	5.6738	UP
NUDT15	0.908808	3.53853	5.38927	5.43e-07	4.87e-06	5.66753	UP
TRMT1	0.928925	3.22801	5.38767	5.47e-07	4.9e-06	5.66099	UP
ISG20L2	0.626364	3.391	5.38554	5.52e-07	4.94e-06	5.65228	UP
PRKDC	1.25375	4.7167	5.38396	5.55e-07	4.97e-06	5.64581	UP
CHKA	-1.35045	2.10392	-5.38288	5.58e-07	4.99e-06	5.64142	DOWN
DNTTIP2	0.717429	3.19466	5.38252	5.59e-07	4.99e-06	5.63993	UP
BMS1	0.697547	3.20349	5.38135	5.62e-07	5.02e-06	5.63515	UP
RING1	0.738159	4.03644	5.38093	5.63e-07	5.02e-06	5.63341	UP
KNSTRN	0.959354	2.77871	5.37884	5.68e-07	5.06e-06	5.62487	UP
PPIH	1.0239	3.98893	5.37272	5.82e-07	5.19e-06	5.59987	UP
CPOX	0.964775	3.25745	5.37242	5.83e-07	5.2e-06	5.59864	UP
MTRNR2L9	-0.989616	1.33309	-5.37193	5.84e-07	5.21e-06	5.59663	DOWN
SUMO1	0.785842	5.05098	5.3714	5.86e-07	5.21e-06	5.59447	UP
QSER1	1.02267	3.38366	5.3714	5.86e-07	5.21e-06	5.59447	UP
HIATL1	0.793062	4.80629	5.37085	5.87e-07	5.22e-06	5.59225	UP
IFITM3	1.72128	7.81425	5.37075	5.87e-07	5.22e-06	5.59182	UP
ABCF3	0.694207	3.56219	5.36755	5.95e-07	5.29e-06	5.57878	UP
HES1	1.26745	5.43428	5.36728	5.96e-07	5.29e-06	5.57766	UP
SERTAD2	1.09408	3.66636	5.36706	5.96e-07	5.29e-06	5.57677	UP
APOE	2.31809	4.85955	5.36614	5.99e-07	5.31e-06	5.57302	UP
CRIPT	0.676398	3.08183	5.3661	5.99e-07	5.31e-06	5.57286	UP
AGRN	1.55348	5.67763	5.36569	6e-07	5.32e-06	5.57118	UP
SNRNP40	0.776889	3.03544	5.36363	6.05e-07	5.36e-06	5.56276	UP
SETD8	0.787368	3.39403	5.36238	6.08e-07	5.39e-06	5.55766	UP
NOP58	0.985656	4.69671	5.36139	6.11e-07	5.41e-06	5.55361	UP
NABP2	0.822843	3.81789	5.36119	6.11e-07	5.41e-06	5.55282	UP
USP54	-1.05651	2.50761	-5.35719	6.22e-07	5.5e-06	5.5365	DOWN
RNF139	0.762094	3.9535	5.35697	6.22e-07	5.5e-06	5.53559	UP
ESPL1	1.36046	2.5058	5.35626	6.24e-07	5.51e-06	5.53267	UP
FMN1	-0.672429	0.691817	-5.35606	6.25e-07	5.51e-06	5.53188	DOWN
ARPC1B	1.55617	5.14608	5.35454	6.29e-07	5.55e-06	5.52569	UP
FAM189B	0.902616	4.05875	5.3505	6.4e-07	5.64e-06	5.50922	UP
BUD31	1.04247	4.06905	5.35002	6.41e-07	5.65e-06	5.50727	UP
RAP1GAP2	-1.45061	2.59061	-5.34695	6.49e-07	5.72e-06	5.49472	DOWN
PLAUR	1.43075	3.14287	5.3456	6.53e-07	5.75e-06	5.48924	UP
GOLGA4	-0.966843	3.58657	-5.34523	6.54e-07	5.75e-06	5.48771	DOWN
MALSU1	0.621539	2.27242	5.34437	6.56e-07	5.77e-06	5.48424	UP
GALNT4	-0.362949	0.248636	-5.34344	6.59e-07	5.79e-06	5.48043	DOWN
SENP1	0.776015	2.6784	5.34215	6.62e-07	5.82e-06	5.47518	UP
GTPBP3	0.730372	2.2765	5.33957	6.7e-07	5.88e-06	5.46469	UP
RIC8A	0.671798	3.8289	5.33847	6.73e-07	5.91e-06	5.46018	UP
SEMA4B	1.38693	5.49144	5.33408	6.85e-07	6.01e-06	5.44232	UP
GTF3C5	0.936655	3.84853	5.3324	6.9e-07	6.05e-06	5.43549	UP
POMP	0.867646	5.77874	5.32902	7e-07	6.14e-06	5.42174	UP
ZMAT1	-0.844409	0.508752	-5.32831	7.02e-07	6.15e-06	5.41883	DOWN
DSP	2.09712	7.63505	5.3278	7.04e-07	6.16e-06	5.41677	UP
RAC2	1.7742	3.94245	5.32734	7.05e-07	6.17e-06	5.41492	UP
KCNS3	1.92625	2.61301	5.32696	7.06e-07	6.18e-06	5.41336	UP
KDM2B	0.672313	2.19965	5.32658	7.07e-07	6.18e-06	5.41179	UP
SLCO3A1	1.4053	2.81849	5.32423	7.14e-07	6.24e-06	5.40224	UP
TNFAIP8L1	0.883829	2.30787	5.32151	7.22e-07	6.31e-06	5.3912	UP
RTN4R	1.27395	2.05809	5.3148	7.43e-07	6.49e-06	5.36392	UP
UBL4A	0.739636	4.34931	5.31159	7.53e-07	6.57e-06	5.3509	UP
HOXD8	1.0219	1.37033	5.31133	7.54e-07	6.58e-06	5.34985	UP
DDX27	0.742713	3.67408	5.31113	7.55e-07	6.58e-06	5.34904	UP
JUP	2.13876	8.54269	5.30984	7.59e-07	6.61e-06	5.34379	UP
TAF6L	0.692731	2.34399	5.30857	7.63e-07	6.64e-06	5.33861	UP
C5orf34	0.907656	1.26543	5.30786	7.65e-07	6.66e-06	5.33574	UP
MTCH2	0.759803	4.57118	5.30628	7.7e-07	6.7e-06	5.32936	UP
HSF1	0.863157	4.66133	5.30538	7.73e-07	6.72e-06	5.32567	UP
[truncated: 15,374 more rows]
