# Supplementary material for: Construction and Evaluation of a Risk Score Model for Lymph Node Metastasis-Associated Circadian Clock Genes in Esophageal Squamous Carcinoma
Source: Cells. 2022 Oct 31;11(21):3432. doi: 10.3390/cells11213432 (PMC9655457; doi:10.3390/cells11213432)
Supplement: Supplementary file 1 [file cells-11-03432-s001.zip › Table S2.xlsx]

## Sheet: Table S2
Table S2 Differential genes in N1 and N0 samples.
logFC "AveExpr" "t" "P.Value" "adj.P.Val" "B" "change"
NDUFB3 0.437441637430558 4.90329547616745 4.55678842791413 1.89659360886849e-05 0.329476241732633 0.542103144503047 "UP"
NDUFB5 0.522522418597297 3.96303527688516 4.25623292003684 5.74810135182876e-05 0.473092938265359 -0.0802018379409848 "UP"
TMUB2 0.291515263870695 3.56628199243345 4.15857911664127 8.16992179827352e-05 0.473092938265359 -0.278233237014125 "UP"
CHCHD10 0.808107540741348 5.39548157519771 4.02919917669888 0.000129274237721851 0.561438014425998 -0.537122876332313 "UP"
NIF3L1 0.347960527156257 3.51867355875008 3.82449512522301 0.000262739323713306 0.666973246372666 -0.937985977085591 "UP"
TMEM101 0.29639273551269 2.70084170646648 3.79414865312213 0.000291338133600332 0.666973246372666 -0.996441645578713 "UP"
C2orf47 0.30788898755034 3.11644493516279 3.78338756115582 0.000302175536342957 0.666973246372666 -1.01710784904023 "UP"
SEMA4D 0.531252502078237 1.85208587419992 3.74385656805798 0.000345383588940661 0.666973246372666 -1.09274031666036 "UP"
HPS3 0.555290091419568 2.8650836133226 3.74372033775289 0.000345542206847455 0.666973246372666 -1.09300017760412 "UP"
FOXL2 0.804486080010969 1.09637729806097 3.69787748453379 0.000403050439079149 0.700179222768298 -1.18013727728584 "UP"
GSTA1 2.04995378290485 2.18876898593598 3.63635101328781 0.000494676347078513 0.781228863767993 -1.29610193107321 "UP"
CHST12 0.258991838429299 1.43068612434768 3.53203536015874 0.000696784538980249 0.795205773740509 -1.49005670402824 "UP"
ATP6V1B2 -0.360045856093118 3.43350458778336 -3.5121567019394 0.000743279506019138 0.795205773740509 -1.5266274109482 "DOWN"
KCNG3 0.284068497538089 0.426161561424919 3.4980871483692 0.000777946033106059 0.795205773740509 -1.5524342087431 "UP"
GOT1 0.440871968109477 4.48983144278154 3.47827992242245 0.00082935038842681 0.795205773740509 -1.58865634056435 "UP"
DOCK4 -0.403648136856057 1.29454597735287 -3.46967043288027 0.000852681156416765 0.795205773740509 -1.60436086612576 "DOWN"
SLC25A44 0.27208235125105 2.97765879931534 3.4340262035961 0.000956036023884301 0.795205773740509 -1.66911955032828 "UP"
COQ9 0.353499792642047 3.64146377452043 3.43386703867148 0.000956523014516743 0.795205773740509 -1.66940777803615 "UP"
C8orf58 -0.298791679930211 1.49207348107225 -3.4168212244625 0.00101005452123958 0.795205773740509 -1.70022666217382 "DOWN"
TPRN 0.425968738100265 2.28610933742087 3.40559884280608 0.00104682758012858 0.795205773740509 -1.72046361107175 "UP"
OXNAD1 0.203801466144742 1.13174465544335 3.40302104465054 0.00105545092715524 0.795205773740509 -1.72510608380899 "UP"
SOWAHB 0.691709571808185 1.52535571245192 3.35580499510357 0.00122574949950485 0.795205773740509 -1.8097407663802 "UP"
GJD3 0.287143543101403 1.00532847653174 3.3437554210191 0.0012731812842636 0.795205773740509 -1.83121745904334 "UP"
CSPG4 -1.18975746074688 3.42100888806184 -3.33835219065495 0.001295006638785 0.795205773740509 -1.84083169839087 "DOWN"
GPD1L 0.56312426098426 2.45234960920184 3.33317874767321 0.00131623323060938 0.795205773740509 -1.85002759763187 "UP"
HSD11B2 0.5187279929706 2.51064054524966 3.30935094702176 0.00141829153644798 0.795205773740509 -1.89226188238716 "UP"
VASN -0.561186775713739 2.77127301926259 -3.30298412336847 0.0014467949024696 0.795205773740509 -1.90351337657416 "DOWN"
AADAC 1.05779131486138 1.34100947140205 3.29863670863232 0.00146656590057608 0.795205773740509 -1.91118798735889 "UP"
PLAC8 0.871689728676411 1.46980196341063 3.29500564220293 0.00148327332492018 0.795205773740509 -1.91759291779968 "UP"
ALG3 0.479540174775922 5.03445651461839 3.29338020849099 0.00149081011628619 0.795205773740509 -1.92045855834852 "UP"
ABCF3 0.29326665534413 3.63942527381677 3.27258276606867 0.00159047171786474 0.795205773740509 -1.95704213304934 "UP"
COL16A1 -0.749282283605283 3.02882035110006 -3.24441787978333 0.00173542941417815 0.795205773740509 -2.00634031131451 "DOWN"
PRR15 0.769194511436989 1.4337185353475 3.23030450349721 0.00181264002208423 0.795205773740509 -2.03093666224872 "UP"
GSTA2 0.202653519231046 0.143877991232579 3.22815411994807 0.00182468292123856 0.795205773740509 -2.03467798358185 "UP"
FOXL2NB 0.428913331876032 0.464558949266075 3.21355998106607 0.00190841642556686 0.795205773740509 -2.06002524581743 "UP"
RNF44 0.332659744574549 3.96991566591196 3.20487084405951 0.00195996446580832 0.795205773740509 -2.07507993356566 "UP"
MARS2 0.397112275075359 2.3274201430147 3.2015544433301 0.00197998021896279 0.795205773740509 -2.08081864010552 "UP"
BECN1 0.23436193415178 2.8669046746478 3.18945685785122 0.00205462640227736 0.795205773740509 -2.10171828371533 "UP"
GPR150 0.195005972264691 0.349075076162791 3.18538529466051 0.00208033560647653 0.795205773740509 -2.10874021959365 "UP"
GFM1 0.345142509678974 3.21006394471904 3.18113915331852 0.00210746732243754 0.795205773740509 -2.11605675827865 "UP"
POU2AF1 0.713309615798885 1.29258730048021 3.17847231846839 0.00212467641876843 0.795205773740509 -2.1206486023286 "UP"
CMTM8 0.605002623943465 2.54743775305054 3.1668655817016 0.00220111563289905 0.795205773740509 -2.14060295804912 "UP"
CYCS 0.399085249367631 5.20156433520142 3.14831232544213 0.00232865817483382 0.795205773740509 -2.17239634963242 "UP"
CCND2 -0.880382978815506 3.10942553856139 -3.14655122595111 0.00234111661705904 0.795205773740509 -2.175407580117 "DOWN"
SLC25A3 0.246945185009797 5.18724021667504 3.13813878592982 0.00240149121136612 0.795205773740509 -2.18977571965379 "UP"
ZBTB38 0.500186691588526 2.8806557704265 3.13304521642388 0.00243874968670148 0.795205773740509 -2.19846251299741 "UP"
LRRC73 0.311969016171727 0.673004254189666 3.12368378831502 0.00250863658259454 0.795205773740509 -2.21440257613692 "UP"
ASRGL1 0.314931264305155 0.569369582268334 3.11251490060079 0.00259445892478998 0.795205773740509 -2.23337723124854 "UP"
GPR98 0.224364805721492 0.532562442722624 3.11218937382267 0.00259700085338063 0.795205773740509 -2.23392955971356 "UP"
TIMM17A 0.258298024280277 4.01970548462073 3.11200781936271 0.00259841955877608 0.795205773740509 -2.23423758982299 "UP"
ATP5A1 0.428673230103582 4.84195189884523 3.10596691703248 0.00264603832106481 0.795205773740509 -2.24447965627475 "UP"
NHLRC1 0.47491151211934 1.64055609848934 3.09822940066217 0.00270821883832709 0.795205773740509 -2.2575781139585 "UP"
ISM1 -0.511882723743874 1.52737653255318 -3.09451770486202 0.00273852745513244 0.795205773740509 -2.26385341559516 "DOWN"
NMD3 0.315977643064917 3.94951640264714 3.09160020221876 0.00276257230557404 0.795205773740509 -2.26878232093887 "UP"
MFSD1 0.371251914269522 3.82035930672314 3.08574681096167 0.00281140742713209 0.795205773740509 -2.27866144416685 "UP"
DUSP6 -0.748225135862261 3.64037675645962 -3.08462258397912 0.00282087841138801 0.795205773740509 -2.28055737880678 "DOWN"
SUMO1 0.298612662580054 5.13715302907672 3.08204258564127 0.00284272583913153 0.795205773740509 -2.28490655677896 "UP"
C18orf8 0.295386405606923 3.09361780443689 3.07909544979231 0.00286787481601614 0.795205773740509 -2.28987152622675 "UP"
PRDX1 0.53700474671059 7.74646156032755 3.07802421143451 0.00287706726887501 0.795205773740509 -2.29167539531509 "UP"
DEPDC7 -0.347268348176859 1.46229649716664 -3.07747096744249 0.0028818254648288 0.795205773740509 -2.29260683703707 "DOWN"
CMC2 0.215414886142517 1.37118988911577 3.06977473641828 0.00294878105976974 0.795205773740509 -2.30555209021267 "UP"
OXA1L 0.30087569288822 4.49694682850232 3.05627182524776 0.00306976116840648 0.795205773740509 -2.32820952529592 "UP"
ILDR1 0.613948137627455 1.8573407352951 3.05041758099594 0.00312363302261674 0.795205773740509 -2.33801098885452 "UP"
SYTL4 0.296561745138846 1.07274231531095 3.04712218601781 0.00315434300383046 0.795205773740509 -2.34352249516719 "UP"
UGT1A6 0.759142284099335 1.19961010081452 3.04298244285817 0.00319331905241969 0.795205773740509 -2.35044022700514 "UP"
COL17A1 -1.37077751965399 5.96412515489964 -3.03634505265954 0.00325674543983683 0.795205773740509 -2.36151784216191 "DOWN"
TOMM40L 0.282357616071741 2.08545462440582 3.0179889655009 0.0034382972606588 0.795205773740509 -2.3920647024072 "UP"
GJA1 -0.856808555606828 6.60780880658092 -3.01725021342901 0.00344579685209972 0.795205773740509 -2.39329133726104 "DOWN"
CECR2 0.527289757558564 0.848359852339246 3.01424539248151 0.00347645757000162 0.795205773740509 -2.39827839389136 "UP"
NATD1 0.384821293208028 1.85328850251017 3.01170892059429 0.00350253610196399 0.795205773740509 -2.40248539708857 "UP"
RFT1 0.215176512865762 1.89483077873508 3.01130580953348 0.00350669732696128 0.795205773740509 -2.40315376754439 "UP"
TNFRSF10B -0.508712576469871 3.72773614061722 -3.01092430222943 0.00351063976401682 0.795205773740509 -2.40378625986385 "DOWN"
TMEM42 0.217957861860145 1.49807686029898 3.01081761661647 0.00351174297180569 0.795205773740509 -2.40396312135488 "UP"
PDGFC -0.562302849990217 2.10504560371799 -3.0004364502805 0.00362064275590058 0.795205773740509 -2.42115154475578 "DOWN"
KIAA0195 0.377785768276901 3.56891148270725 2.99382809822986 0.00369158712454657 0.795205773740509 -2.4320712062451 "UP"
GSTM4 1.00229061148691 2.67928547289611 2.99212443538433 0.00371008462269072 0.795205773740509 -2.43488356391268 "UP"
COX15 0.244886208492372 3.42970509790923 2.98334415703545 0.00380678567701643 0.795205773740509 -2.44935968778482 "UP"
SLC6A6 0.581058695759542 3.05618427820201 2.98239247269735 0.00381740605635299 0.795205773740509 -2.45092691407782 "UP"
CSPG5 0.148858717729671 0.276244449630357 2.98034841149118 0.00384030971012858 0.795205773740509 -2.45429185029279 "UP"
HTATIP2 0.607366634106798 4.18858854060623 2.97577401350207 0.00389202752015288 0.795205773740509 -2.46181625389548 "UP"
SLC38A7 0.263492088742622 2.78814954254418 2.97409189870542 0.00391120700208363 0.795205773740509 -2.46458107641999 "UP"
HACL1 0.301778662470908 2.21649799869246 2.97141098104062 0.00394195577299985 0.795205773740509 -2.4689852764426 "UP"
PPP2CB -0.290334585044483 4.22627884273367 -2.97099592550907 0.00394673620444031 0.795205773740509 -2.46966687359622 "DOWN"
DHDH -0.370881319191972 0.823953828902415 -2.9683463030789 0.00397738010327381 0.795205773740509 -2.47401643063692 "DOWN"
ANAPC2 0.263699427686458 3.1373758440471 2.96667001461131 0.00399688058914806 0.795205773740509 -2.47676674913153 "UP"
TTC30A 0.318311618145929 1.44340797359435 2.95790754385182 0.00410026338789005 0.795205773740509 -2.49112535292191 "UP"
VWA5B2 0.163805534270823 0.216217247013951 2.95753139007934 0.00410475627488299 0.795205773740509 -2.49174105358433 "UP"
NOTCH3 0.591815462630024 6.27352996641774 2.95072820376394 0.00418680545204902 0.795205773740509 -2.50286700847874 "UP"
GADD45G 0.590418259779493 1.71737440505667 2.94580839545133 0.00424708234078301 0.795205773740509 -2.51090138637067 "UP"
ABCC5 0.851637681031692 4.03108162908118 2.9457654658203 0.00424761182220482 0.795205773740509 -2.51097145083139 "UP"
ZDHHC23 0.447975566666424 1.30462475064375 2.94405106896568 0.00426880663103611 0.795205773740509 -2.51376887674643 "UP"
FANCD2 0.395941849489321 1.89190286814903 2.93646492699606 0.00436377130429076 0.795205773740509 -2.52613327708517 "UP"
ABHD11 0.487477781019372 3.37863462640109 2.93626938148413 0.00436624478771588 0.795205773740509 -2.52645168568606 "UP"
ARHGAP26 0.395228161141589 1.45003901780255 2.93325206691191 0.00440457580807127 0.795205773740509 -2.53136286508409 "UP"
SLC9A2 0.612232936423035 0.960977480235059 2.91879726467442 0.0045925537933455 0.795205773740509 -2.5548397479288 "UP"
ZNF79 0.209007019946993 1.73095400493412 2.91631897341757 0.00462551701119511 0.795205773740509 -2.55885644097501 "UP"
NEURL2 0.170432649043239 0.512334925694422 2.91561115411174 0.00463497157564902 0.795205773740509 -2.56000318518559 "UP"
PDCD10 0.320850116047314 4.23332521707452 2.91508139029405 0.00464205946391746 0.795205773740509 -2.56086132792484 "UP"
CS 0.236533066706115 5.16590961688465 2.90583178055017 0.00476743624554498 0.795205773740509 -2.57582612817137 "UP"
PKN1 0.616233391860459 3.59553226291698 2.90536662940129 0.00477382303378591 0.795205773740509 -2.57657777555681 "UP"
ALDH1A1 1.53408977589271 3.82660549230546 2.90014974028079 0.00484599650789369 0.795205773740509 -2.58500185295316 "UP"
COA3 0.397497042689336 4.50341779117627 2.89339974494948 0.00494087319651541 0.795205773740509 -2.59588516704812 "UP"
CPS1 -0.350593740534493 0.468981173050807 -2.88832660125438 0.00501330427213774 0.795205773740509 -2.60405263561486 "DOWN"
SMYD3 0.274641414002028 0.999098161215827 2.88586614704597 0.00504878430888647 0.795205773740509 -2.60801005373224 "UP"
MOB3A -0.393116732402166 4.53976937839628 -2.87167716966714 0.00525794501807855 0.795205773740509 -2.63078356406818 "DOWN"
SERPINB6 0.497216175685038 3.4513819879099 2.8698489393563 0.00528546783009228 0.795205773740509 -2.63371191587179 "UP"
NDUFA10 0.271967196916276 3.1960163956755 2.86801557467311 0.00531320107980336 0.795205773740509 -2.63664711718108 "UP"
ARSJ -0.648921236657202 2.41763234934998 -2.85994153157873 0.00543693804955463 0.795205773740509 -2.64955719309151 "DOWN"
SLC33A1 0.336729702078198 2.70097420980551 2.85757916465732 0.00547364023170269 0.795205773740509 -2.65332946352588 "UP"
GMPS 0.371937343233945 4.05397375507177 2.85619357532683 0.00549527293008202 0.795205773740509 -2.65554093037768 "UP"
GRAMD1C 0.314512616881106 0.92242955494078 2.85096106453241 0.00557767745694361 0.795205773740509 -2.66388514345399 "UP"
CC2D1A 0.285702920630228 3.62863579557334 2.85045340645803 0.00558573252645173 0.795205773740509 -2.66469409882981 "UP"
TMEM203 0.308773976313911 4.38885162295956 2.84356906137974 0.0056960286066522 0.795205773740509 -2.67565384106332 "UP"
ANAPC7 0.27032594942814 3.34671631835837 2.84275524760859 0.00570919845075953 0.795205773740509 -2.67694812382822 "UP"
GPR160 0.475671223357631 1.35228221933532 2.84075220415412 0.00574173277012372 0.795205773740509 -2.68013258222892 "UP"
ESRRA 0.31060450520966 3.87762820891977 2.83958070376162 0.00576083969101211 0.795205773740509 -2.68199427664482 "UP"
MT-CO2 0.421307083325232 12.4322375051624 2.83712017038887 0.00580116087149601 0.795205773740509 -2.68590259488304 "UP"
TFPI 0.489006005894183 1.40784023920755 2.83553378913916 0.00582729450904527 0.795205773740509 -2.68842107911529 "UP"
AARS 0.372129324794462 5.00549199197873 2.83025604940687 0.00591501921998409 0.795205773740509 -2.69679233414164 "UP"
CORO2A 0.50374097410287 3.32371655874653 2.82890763653798 0.00593762579924233 0.795205773740509 -2.69892925901544 "UP"
PARL 0.363390088712138 4.64291848626079 2.82705779563787 0.00596876810956487 0.795205773740509 -2.70185960474755 "UP"
ABHD15 0.329332221329194 2.62284491351817 2.8239628126939 0.00602120819554225 0.795205773740509 -2.70675921123944 "UP"
TARS2 0.25697029157651 2.9647321295751 2.82298217511817 0.00603791176079239 0.795205773740509 -2.70831080896309 "UP"
QRFP 0.18824869345965 0.414402569783468 2.81864357366867 0.00611232453223878 0.795205773740509 -2.71517069133584 "UP"
RNF13 0.358271434972144 4.38285255239059 2.81694300746141 0.00614172046735005 0.795205773740509 -2.71785736641511 "UP"
TRIM11 0.220461699491713 2.39593089352689 2.8159152090325 0.00615954981842977 0.795205773740509 -2.71948057130021 "UP"
CCNO 0.410645636099017 1.61488486581253 2.81572618290156 0.00616283404642619 0.795205773740509 -2.71977905287579 "UP"
RALGPS1 0.347704186028576 1.00908615392106 2.8116489716865 0.00623406578519089 0.795205773740509 -2.72621354491941 "UP"
TPCN1 0.338598537439154 2.54578073261599 2.8015077865686 0.00641452810896105 0.795205773740509 -2.74218785993723 "UP"
BNIP3L -0.402971413860266 4.63498827973579 -2.80084893046553 0.0064264165963634 0.795205773740509 -2.74322419721797 "DOWN"
C1orf233 0.589976574428345 4.02875429713731 2.79745284972919 0.00648801705529934 0.795205773740509 -2.748563125283 "UP"
PIP5K1B 0.300588184928133 0.481342097831954 2.79483856240639 0.00653580507996665 0.795205773740509 -2.75266971523535 "UP"
PARS2 0.255230934517041 1.8280492932087 2.79319909762939 0.00656593818247203 0.795205773740509 -2.75524356638086 "UP"
RND3 -0.472393941438645 4.3919497854709 -2.79189900082695 0.00658992423160149 0.795205773740509 -2.75728383040218 "DOWN"
C19orf26 -0.345540692605117 1.52091619385922 -2.79097432325709 0.00660703285438111 0.795205773740509 -2.75873451081942 "DOWN"
MIDN -0.290240133665919 5.08964815383075 -2.78933772702275 0.00663741340050455 0.795205773740509 -2.76130120460859 "DOWN"
JAGN1 0.315960712461549 3.96791438471235 2.7879458611688 0.00666335163563714 0.795205773740509 -2.76348319924069 "UP"
TRUB2 0.288541739895345 2.89196503040421 2.78791484458257 0.00666393070444556 0.795205773740509 -2.76353181392281 "UP"
PPP3CC -0.251782512432704 2.30987126113552 -2.78671248592778 0.00668641389313269 0.795205773740509 -2.76541605143274 "DOWN"
MUC20 0.951974103002726 1.9111499352903 2.78192367908007 0.00677665230635823 0.795205773740509 -2.77291464068011 "UP"
DHX37 0.258364116656241 2.74409344392909 2.77911655132421 0.00683006599728297 0.795205773740509 -2.77730571373584 "UP"
ERI1 -0.27630058634089 2.01692617561568 -2.77893872877276 0.00683346253578271 0.795205773740509 -2.77758376231022 "DOWN"
FMNL2 -0.49063289389996 3.63739223874842 -2.77830543470923 0.00684557147632803 0.795205773740509 -2.77857389127182 "DOWN"
RAB34 -0.481102233520228 4.10667320987549 -2.77590654259525 0.00689161806354726 0.795205773740509 -2.78232292573809 "DOWN"
ATP5B 0.265845959887287 7.73440333308944 2.77543132044788 0.00690077351371123 0.795205773740509 -2.78306532390252 "UP"
NQO1 0.967731013231159 5.19020093610937 2.77203668721511 0.00696649783665599 0.795205773740509 -2.78836569098022 "UP"
FRAT1 0.233725801245086 1.14617272155999 2.76884533023384 0.00702880860175307 0.795205773740509 -2.79334422381556 "UP"
SPRYD4 0.196597194465459 1.40328124782363 2.76487232390563 0.00710709368300108 0.795205773740509 -2.79953611472145 "UP"
TMEM205 0.404098325112979 4.08488876070705 2.76162708099299 0.00717162989745708 0.795205773740509 -2.80458883492956 "UP"
TNFAIP8L3 -0.429832528670773 1.60993143356091 -2.76049089687696 0.00719435093391461 0.795205773740509 -2.80635677584392 "DOWN"
SWI5 0.350589461497055 3.20389781042549 2.75972000873338 0.00720980438029392 0.795205773740509 -2.80755599223156 "UP"
RAD18 0.250077586693622 1.79460245267749 2.75962509590984 0.00721170912824077 0.795205773740509 -2.80770362400291 "UP"
COX14 0.308406767789268 4.02694544190392 2.75737977970493 0.00725690348892803 0.795205773740509 -2.81119497766126 "UP"
SLC29A2 0.519196210847096 2.66517734024427 2.75699996183557 0.00726457413891975 0.795205773740509 -2.81178536379675 "UP"
SH3TC1 -0.530957155850098 1.96476059287837 -2.75286220840337 0.00734862032938815 0.795205773740509 -2.81821308924036 "DOWN"
GOT2 0.331846615653988 5.58528452920785 2.75259452406452 0.00735408804579688 0.795205773740509 -2.81862866862082 "UP"
MAP6D1 0.31792957941874 1.53754522568634 2.75070051479417 0.00739288145343894 0.795205773740509 -2.82156824387796 "UP"
UGT1A4 0.0642630544295988 0.0766696547787381 2.75026174545329 0.00740189505063027 0.795205773740509 -2.82224901316995 "UP"
GPR137B 0.344699156653211 3.38649233566449 2.74635621105922 0.00748256992963617 0.795205773740509 -2.82830500642096 "UP"
DHX8 0.233119276174242 3.25650613881867 2.74521948943633 0.00750620123509873 0.795205773740509 -2.83006640780024 "UP"
PINX1 -0.290679463589294 1.82409308965756 -2.74488657518108 0.00751313509262674 0.795205773740509 -2.83058216924085 "DOWN"
ETFB 0.466092202798862 3.06255384609678 2.74263761669634 0.00756012941418411 0.795205773740509 -2.83406509073741 "UP"
UBE2T 0.450842420875754 4.36418356508004 2.73620588693495 0.00769601355199772 0.795205773740509 -2.84401388847407 "UP"
NCEH1 0.539708161293173 2.94330442166385 2.73572191527269 0.00770632821503933 0.795205773740509 -2.84476179632137 "UP"
ARL11 0.270217531961085 0.734000775753746 2.7347205856278 0.00772770919101545 0.795205773740509 -2.84630888799854 "UP"
BIN3 -0.236968475557197 1.5951948280957 -2.73441449063664 0.0077342559154171 0.795205773740509 -2.84678173067692 "DOWN"
GTPBP8 0.226765298393829 1.87795301586242 2.7342265034523 0.00773827907420659 0.795205773740509 -2.84707210553035 "UP"
TIGD1 0.329374696033481 1.74298305659897 2.73381186854715 0.00774715953361479 0.795205773740509 -2.84771251892576 "UP"
SENP2 0.335148637014024 3.15870226012689 2.7325836486616 0.00777351963254303 0.795205773740509 -2.84960910220255 "UP"
GHITM 0.301611703234052 6.0926087114195 2.73219981782198 0.007781774207684 0.795205773740509 -2.85020167090857 "UP"
SPATA25 0.248875281725291 0.779801921913825 2.72821042616626 0.00786804433279057 0.797614451983439 -2.85635687224662 "UP"
SIRT5 0.228986755921865 1.66670658890611 2.72635372412279 0.00790849232001972 0.797614451983439 -2.85921923985486 "UP"
ANXA10 0.962621210975063 1.21808629616493 2.7227152990085 0.00798830584949496 0.797614451983439 -2.86482410041265 "UP"
TMEM183A 0.232595411706983 3.36881442608015 2.72268378351864 0.0079890003825189 0.797614451983439 -2.86487262407354 "UP"
ERRFI1 -0.719919050127666 3.87208729765909 -2.71821406042324 0.00808806342995688 0.802890502315491 -2.87175023498008 "DOWN"
C6orf141 -0.666296576857949 1.7308779081438 -2.7116891520364 0.00823468907624982 0.803267687113246 -2.8817747713947 "DOWN"
MYLIP 0.637765396626485 2.79229484716816 2.71085359911638 0.00825363945513674 0.803267687113246 -2.8830571496055 "UP"
FBXO17 -0.43671602198032 1.60064790618776 -2.70691886753943 0.0083434151300623 0.803267687113246 -2.88909200044797 "DOWN"
EXOC3L1 0.201628579467666 1.03950861474604 2.70639099901417 0.0083555265950183 0.803267687113246 -2.88990110545485 "UP"
NDOR1 0.340553799909888 3.27903334859583 2.70040517966832 0.00849399168208899 0.803267687113246 -2.89906762634578 "UP"
AGPAT4 -0.345171314646987 1.36405344863975 -2.69948832252431 0.00851538434172379 0.803267687113246 -2.90047031056261 "DOWN"
USP2 -0.377456440348304 0.879476563766703 -2.69839553245121 0.0085409461097192 0.803267687113246 -2.90214167724035 "DOWN"
TNFSF10 0.711487302033087 5.33867926712011 2.69829269583524 0.00854335518700838 0.803267687113246 -2.90229893403624 "UP"
USP19 0.21658301257375 3.26963331242023 2.69751478484411 0.00856159880091638 0.803267687113246 -2.90348836023529 "UP"
ISL1 -0.225990229200664 0.215131180478739 -2.69477472240882 0.00862614200741736 0.803267687113246 -2.90767583305448 "DOWN"
TRAF3IP2 -0.309568473348126 3.15925246039189 -2.69397892232794 0.00864497027977439 0.803267687113246 -2.90889139800562 "DOWN"
ALDH5A1 0.552817999922318 2.39617159988234 2.69390447093969 0.00864673368007006 0.803267687113246 -2.90900510664414 "UP"
TMPPE 0.235951879484375 1.11662053223842 2.68883720628509 0.00876752612169748 0.805163267889174 -2.91673863433067 "UP"
MT-CO3 0.368039053051522 12.8007766760472 2.68317830143728 0.00890423697343169 0.805163267889174 -2.92536195469236 "UP"
MCIDAS 0.254732631281736 0.589288360606487 2.68154243480395 0.00894411716499508 0.805163267889174 -2.92785218041793 "UP"
SLC30A6 0.253540003334583 3.32004321416841 2.68035397688765 0.00897319204391958 0.805163267889174 -2.9296606017479 "UP"
ADAM15 0.307142190723132 4.82672469580221 2.68025809472529 0.00897554148739376 0.805163267889174 -2.92980647444153 "UP"
CBWD7 0.115720779716006 0.402624846513798 2.67992942462628 0.00898359928777338 0.805163267889174 -2.93030647449217 "UP"
ZDHHC9 0.3173677398159 3.91780112143858 2.67927327148832 0.00899970548345884 0.805163267889174 -2.93130452833887 "UP"
TRMT2B 0.308190171195775 2.74215415238526 2.67772049739792 0.00903792523822179 0.805163267889174 -2.93366565861249 "UP"
FASTKD1 0.265653594710709 2.63399448754647 2.66829722920681 0.00927305350479706 0.80913099476222 -2.94797206646922 "UP"
SERPINB11 0.580016173905952 0.892134891907546 2.6676494780434 0.00928941871313868 0.80913099476222 -2.94895406138833 "UP"
BPNT1 0.248185745979789 3.10935832502742 2.66492272243305 0.00935859766227013 0.80913099476222 -2.95308583344416 "UP"
CD46 0.371418899618966 4.67938827355091 2.66193330657854 0.00943497849142236 0.80913099476222 -2.95761187734389 "UP"
ZNF426 -0.41814539857874 1.85986894856677 -2.66143597480869 0.00944774037499784 0.80913099476222 -2.95836447031201 "DOWN"
VPS33A 0.179230132946077 1.61981359501677 2.66135767391887 0.00944975106028553 0.80913099476222 -2.95848295017919 "UP"
SRGAP3 0.259060518281527 0.877941395055748 2.66035188388188 0.009475613316705 0.80913099476222 -2.96000460869192 "UP"
CHST1 0.773689676949969 2.22040536630144 2.65919711534026 0.00950538564804559 0.80913099476222 -2.96175111134563 "UP"
PANX1 -0.381706399845056 3.62381144140998 -2.6584900468864 0.00952365728827842 0.80913099476222 -2.9628202126964 "DOWN"
PCK2 0.411197426786431 2.82537303539348 2.65641783500578 0.00957739018002389 0.80913099476222 -2.96595217814448 "UP"
STK38 0.323978600990327 4.37166596733274 2.65043803730618 0.00973399587288741 0.80913099476222 -2.97497957582949 "UP"
SEMA3C -0.749186100081812 4.01193474136917 -2.6480608146309 0.00979689687765081 0.80913099476222 -2.97856399559364 "DOWN"
EPHX1 0.778334829608547 5.91976623814436 2.64703828565276 0.00982406624320761 0.80913099476222 -2.9801050210632 "UP"
RECQL5 0.222402720762713 2.15771808956259 2.6456853206179 0.00986012072384611 0.80913099476222 -2.9821433324958 "UP"
NRBP2 -0.420147967563773 3.09536641563405 -2.64538697836519 0.00986808724902729 0.80913099476222 -2.98259269232533 "DOWN"
TMEM14A 0.509470158311684 4.78122516493535 2.64423264477336 0.00989896609363352 0.80913099476222 -2.98433096879692 "UP"
AKR1E2 0.398230604312187 1.05172250134279 2.64329292444279 0.00992416871736774 0.80913099476222 -2.98574563346824 "UP"
GFM2 0.246258309875348 2.7985169598807 2.64054276782064 0.00999826106515321 0.80913099476222 -2.98988351825625 "UP"
ZBED8 0.290827128722656 1.25729979766521 2.6403825060994 0.0100025941441553 0.80913099476222 -2.99012454548397 "UP"
MARC1 0.371530064869959 0.940545555513832 2.63928080898102 0.0100324274705682 0.80913099476222 -2.99178114827932 "UP"
HEXIM1 -0.251754244089484 3.36278532988102 -2.63661325404793 0.0101049981827303 0.80913099476222 -2.99579009277923 "DOWN"
ADSS 0.297768483047629 4.39876979844026 2.63653438941398 0.010107150924672 0.80913099476222 -2.99590856712064 "UP"
MSN -0.500076287308379 6.91541198032959 -2.63211827425075 0.010228362447601 0.810730361233095 -3.00253830238355 "DOWN"
PRADC1 0.281549791756117 2.59517063914856 2.63201118569925 0.0102313180772252 0.810730361233095 -3.00269896339903 "UP"
SEMA7A -0.369662918752526 1.58182859383101 -2.6301637277116 0.0102824298197576 0.810730361233095 -3.00546984075944 "DOWN"
SIX2 0.798381838351594 1.74526996837488 2.62688524506478 0.0103737028704958 0.810730361233095 -3.01038330919461 "UP"
TTC23 -0.175541394859843 1.90242511725588 -2.6251054294581 0.0104235601683349 0.810730361233095 -3.01304873562639 "DOWN"
LRRC45 0.240560305613106 2.66277871532727 2.62260384874129 0.0104940033975451 0.810730361233095 -3.01679270189657 "UP"
MRPL48 0.373705633416221 2.51468700603197 2.62075878240988 0.0105462358229011 0.810730361233095 -3.01955233015954 "UP"
SLC25A5 0.362110946688892 7.65161629616926 2.6192570976516 0.0105889212444994 0.810730361233095 -3.02179725837251 "UP"
PPIL3 0.237121427026415 2.49899588078402 2.61830477887028 0.0106160720210718 0.810730361233095 -3.02322040063044 "UP"
BCAS1 0.323498275532214 0.451152860829309 2.61515959988737 0.0107061905974253 0.810730361233095 -3.0279176942747 "UP"
PALLD -0.444903879697041 5.10183646792016 -2.60938165509641 0.0108735543179632 0.810730361233095 -3.03653557624146 "DOWN"
DSE -0.394315830259884 2.13586345000357 -2.6093465890557 0.0108745772357044 0.810730361233095 -3.03658783251523 "DOWN"
TWIST1 -0.583905787652284 2.19488169270511 -2.60889705592646 0.0108876983714653 0.810730361233095 -3.03725768947849 "DOWN"
ATPAF1 0.232990083982013 3.04446808839809 2.60707617353574 0.0109409937768002 0.810730361233095 -3.03997009991926 "UP"
SCNN1A 1.01627672492283 3.76846057207205 2.60659881651014 0.0109550045789391 0.810730361233095 -3.04068093373329 "UP"
SLC15A2 0.354914509838605 1.40402140868796 2.60430819767957 0.0110224623845797 0.810730361233095 -3.04409049331936 "UP"
ATP5F1 0.245496017541071 5.09516309967014 2.60357811295918 0.0110440420117214 0.810730361233095 -3.0451767260716 "UP"
ALDH3A2 0.54005264704773 4.26128920793901 2.60253135076192 0.0110750486504492 0.810730361233095 -3.04673370376179 "UP"
PPT1 0.504620216473612 5.59241990219002 2.59812378520778 0.0112064737892495 0.810730361233095 -3.05328427059341 "UP"
CD164L2 -0.376055832557438 0.711511173496137 -2.59719548236479 0.0112343333422738 0.810730361233095 -3.05466282123328 "DOWN"
ACTN4 -0.251912165497473 7.23977058415419 -2.59584369251309 0.0112750144019826 0.810730361233095 -3.05666957340747 "DOWN"
RPS6KC1 0.278880757495639 2.78067381434585 2.59439362228617 0.0113188013140743 0.810730361233095 -3.05882131938277 "UP"
TTC30B 0.293536011088069 1.77831669851499 2.59344517165568 0.0113475243028329 0.810730361233095 -3.06022820977722 "UP"
MFSD11 0.196268528941587 2.38837485111737 2.59211670171515 0.0113878667386443 0.810730361233095 -3.06219813011218 "UP"
GRIP1 -0.348551336143269 1.42863786046956 -2.5905855712294 0.0114345244396442 0.810730361233095 -3.06446758922144 "DOWN"
IGSF11 0.435458414563108 1.02879420532507 2.59022452124872 0.0114455517823929 0.810730361233095 -3.06500258926277 "UP"
C19orf57 0.239443085650291 0.964142438374677 2.58977858877411 0.0114591849224331 0.810730361233095 -3.06566328700814 "UP"
GANC -0.210139579398144 1.54887395428237 -2.58716134910293 0.0115394962763054 0.810730361233095 -3.06953922487204 "DOWN"
HOXA1 0.379488432714526 1.79325825794208 2.58399820373369 0.0116372383217585 0.810730361233095 -3.07421952597555 "UP"
MRPL47 0.363759246726381 5.1224203721054 2.57825903143132 0.0118164937256579 0.810730361233095 -3.08269998634372 "UP"
BMP8B 0.430583611026087 1.42175534819513 2.57665549723333 0.0118670221627029 0.810730361233095 -3.08506680634836 "UP"
PLEKHF1 -0.444393583354929 2.48000738173873 -2.57640316462627 0.0118749910917383 0.810730361233095 -3.08543914497029 "DOWN"
PPARG 0.386930993997937 0.916855635009922 2.57390002270004 0.0119543053092205 0.810730361233095 -3.08913120263109 "UP"
PARP6 -0.295040192884303 2.71424005991964 -2.57367731990816 0.0119613849787969 0.810730361233095 -3.0894595463995 "DOWN"
BRK1 0.298862155512048 5.67269980566138 2.5723742297938 0.0120028859053131 0.810730361233095 -3.09138032277526 "UP"
NDUFS2 0.234500647265062 4.34983409343179 2.57101137520038 0.0120464293698753 0.810730361233095 -3.09338837830141 "UP"
TFB2M 0.317315955352933 3.39313373974528 2.57039963498972 0.0120660209549187 0.810730361233095 -3.09428945686823 "UP"
SNAI3 0.163151402272524 0.549570166219904 2.57030232897619 0.012069139928447 0.810730361233095 -3.09443277079955 "UP"
FAM117B 0.432117295980209 2.8810685585081 2.57026819721802 0.012070234134611 0.810730361233095 -3.09448303961983 "UP"
RHBDL1 -0.419616577030821 1.1699386296432 -2.56972121651248 0.0120877816373815 0.810730361233095 -3.09528855454357 "DOWN"
BRI3BP 0.331914625096098 2.86599897469645 2.56969657402697 0.0120885727268658 0.810730361233095 -3.09532484130978 "UP"
HADHA 0.19613626674713 5.47590045412085 2.5686026261462 0.0121237385304575 0.810730361233095 -3.09693543630096 "UP"
PIGM 0.275037397233774 2.31942032893625 2.5682874416151 0.0121338875155771 0.810730361233095 -3.09739937574823 "UP"
SUSD1 0.288202639237977 1.72505256145126 2.56453471718092 0.0122553167751481 0.812979516369574 -3.102919812981 "UP"
CTD-2616J11.11 0.09252405636446 0.215675481125664 2.55867028182606 0.012447274508185 0.812979516369574 -3.1115340010266 "UP"
RUNDC1 0.213407380765831 2.65896924607038 2.55793985476412 0.0124713723413403 0.812979516369574 -3.1126058314333 "UP"
KIAA1244 0.418523706041079 0.976173239101743 2.55672093210243 0.0125116801297371 0.812979516369574 -3.11439394643849 "UP"
PTGR1 0.752205830280578 4.13336599724571 2.5565256546583 0.012518148553344 0.812979516369574 -3.11468034912029 "UP"
TTLL2 0.0759961444106386 0.0603479580810949 2.55528133351556 0.0125594367265461 0.812979516369574 -3.11650492295019 "UP"
LMLN 0.329471544578629 1.75188936020793 2.55493612957243 0.0125709127927953 0.812979516369574 -3.11701097900733 "UP"
WDR5B 0.280467712205906 1.68764630703944 2.55278776986039 0.0126425464761858 0.812979516369574 -3.1201591865348 "UP"
SEC61A1 0.29847519536311 6.1913671676176 2.55068607055033 0.0127129805349923 0.812979516369574 -3.12323700382739 "UP"
SRPRB 0.288675793160762 3.7142969983717 2.55011388556986 0.0127322173299316 0.812979516369574 -3.1240745905645 "UP"
ATR 0.332077312567959 2.53106755222452 2.54971132310597 0.0127457671671961 0.812979516369574 -3.12466378868923 "UP"
C2orf71 0.0746056376563214 0.100626323565 2.54921166610386 0.0127626031985904 0.812979516369574 -3.12539499450185 "UP"
GUSB 0.333078047520557 3.55844696353427 2.54881665874232 0.012775927237445 0.812979516369574 -3.12597297464167 "UP"
MFN1 0.263977116498696 3.70570432591578 2.54648426821519 0.0128548574649012 0.815016729490012 -3.12938432392341 "UP"
FTCDNL1 0.242108763145945 0.552308305769131 2.54120141183179 0.0130352626221837 0.821649375233212 -3.1371019282546 "UP"
HOXA7 0.358504468962345 1.44934603983117 2.53952999464341 0.0130928136238907 0.821649375233212 -3.13954103490449 "UP"
EMC3 0.293108569603956 3.17710871984876 2.53927917681344 0.0131014696348018 0.821649375233212 -3.13990694539156 "UP"
RRNAD1 0.286702298596736 2.80884417128924 2.53737729607838 0.0131672737563228 0.821649375233212 -3.14268061439331 "UP"
TMEM44 0.419712427514636 2.29051957004498 2.53373814660049 0.0132940173882127 0.821649375233212 -3.14798331787903 "UP"
ADAT1 0.247657182224462 2.81673786433902 2.53299377455715 0.013320077267073 0.821649375233212 -3.149067223085 "UP"
CDC26 0.246811919066256 2.29789101620921 2.53108917253995 0.01338696555413 0.821649375233212 -3.15183943413447 "UP"
CAMK2D -0.37363171684048 3.2571085594747 -2.52966661833793 0.0134371219010151 0.821649375233212 -3.15390893497148 "DOWN"
FRMD6 -0.381044303770768 4.04153557859016 -2.52884553445992 0.0134661486232692 0.821649375233212 -3.1551030118165 "DOWN"
TMX2 0.26838343560122 5.09708132986514 2.52835351630659 0.013483569357767 0.821649375233212 -3.15581839191433 "UP"
SLC35D2 0.25639105398694 2.54860368506823 2.52628212448902 0.0135571333079062 0.821649375233212 -3.15882892970612 "UP"
PLA2G10 0.260579881615481 0.439624426811546 2.52296449692012 0.0136757096546874 0.821649375233212 -3.1636466706328 "UP"
GULP1 0.43185963862692 1.15693701337507 2.5216608214218 0.0137225596993331 0.821649375233212 -3.1655384522377 "UP"
DENND4B 0.243513388711886 3.1324152341861 2.5212565715844 0.0137371165015524 0.821649375233212 -3.1661249077501 "UP"
LPCAT3 0.351928747900231 2.82760667901551 2.52093890744174 0.0137485651550083 0.821649375233212 -3.16658569902533 "UP"
SLC26A1 0.20059977813871 0.708761416845228 2.51914229986724 0.0138134769087901 0.821649375233212 -3.16919092391073 "UP"
GDA 0.631074273965148 0.876854614246329 2.51872778641477 0.0138284924620877 0.821649375233212 -3.1697917930164 "UP"
SCAP 0.249071712229449 3.80949578836928 2.518488088146 0.0138371821203874 0.821649375233212 -3.17013921837996 "UP"
CNOT10 0.1669471439201 2.60229170710402 2.51791107711674 0.0138581203628443 0.821649375233212 -3.17097544698502 "UP"
ATG3 0.228132608727199 3.30412618246138 2.51463537618059 0.0139775284306813 0.824483108486167 -3.17571985585818 "UP"
SEPW1 -0.336508432189471 4.30730698623418 -2.50987206496653 0.0141528159122073 0.824483108486167 -3.18261013809698 "DOWN"
KRT19 1.43909639563615 6.92180109696633 2.50984722381513 0.0141537352136231 0.824483108486167 -3.18264604448539 "UP"
AFG3L2 0.25399555554122 3.29802375672754 2.50975903402778 0.0141569993043783 0.824483108486167 -3.18277351523726 "UP"
SLC25A38 0.238713449466051 3.22831545708529 2.50887326288787 0.014189821139206 0.824483108486167 -3.18405362432577 "UP"
STAG3 0.196944722851437 0.625044389635701 2.50833794948042 0.0142096900887966 0.824483108486167 -3.18482708116051 "UP"
TMEM156 0.35753546832532 0.558217269750556 2.50409374439825 0.0143681076951419 0.824483108486167 -3.19095476129742 "UP"
ALG1L 0.545765428531382 3.07150189785529 2.50286422670346 0.0144142958951817 0.824483108486167 -3.1927283711218 "UP"
PIK3R4 0.318580831898625 3.43822200791225 2.5016714397502 0.014459231772273 0.824483108486167 -3.19444833527453 "UP"
POU3F1 -0.711610708980836 1.54526908402264 -2.50140090765303 0.0144694410331297 0.824483108486167 -3.1948383441604 "DOWN"
MAB21L3 0.481261033894858 0.909514922735757 2.50132917319529 0.0144721492136264 0.824483108486167 -3.19494175354082 "UP"
RBM23 0.221290642506215 2.47858706372566 2.49894274661007 0.0145625037179815 0.824483108486167 -3.19838058361236 "UP"
PPIE 0.32656883071874 2.29206718488899 2.49700139162108 0.0146363805968679 0.824483108486167 -3.20117614433882 "UP"
EHD1 -0.290152152739775 3.45216641672133 -2.49591687668926 0.0146777974909131 0.824483108486167 -3.20273709963919 "DOWN"
TES -0.325487772300546 4.20869042646665 -2.49556262857385 0.0146913487849997 0.824483108486167 -3.20324685642469 "DOWN"
HENMT1 0.456934951287022 1.81196902293468 2.49483651042047 0.0147191606158806 0.824483108486167 -3.20429154788403 "UP"
UBL4A 0.247376984341028 4.43506258813285 2.49449445403077 0.0147322784668453 0.824483108486167 -3.20478359258702 "UP"
LSG1 0.347606086235154 4.0573490832259 2.49376721379975 0.0147602030128481 0.824483108486167 -3.20582954216856 "UP"
CPVL 0.554783371037128 1.96253450254149 2.48844536654269 0.0149660023907518 0.825279585148386 -3.21347627926354 "UP"
CLINT1 0.317241432700926 4.11618088827084 2.48668507753695 0.0150346388732769 0.825279585148386 -3.21600270296924 "UP"
NCK2 -0.295476726331383 4.93264774563885 -2.48534113178147 0.0150872315809948 0.825279585148386 -3.21793061918651 "DOWN"
PQLC1 -0.233097711659933 2.96686113631216 -2.48431355098638 0.0151275553158653 0.825279585148386 -3.21940414382192 "DOWN"
KCNJ16 0.25375128489552 0.201905465445566 2.48400543417109 0.0151396650980402 0.825279585148386 -3.21984588088905 "UP"
MARK3 -0.302226524305396 3.4240025095236 -2.48275037912697 0.0151890819456799 0.825279585148386 -3.22164476154506 "DOWN"
MBOAT1 0.355494248109278 2.24480412019006 2.48171943751356 0.0152297827489354 0.825279585148386 -3.22312187670782 "UP"
BRPF1 0.214981316977954 2.48257619661223 2.48070158742462 0.015270062706728 0.825279585148386 -3.22457975493184 "UP"
C9orf69 0.323902112371731 4.27326236805534 2.47966035084338 0.0153113670506896 0.825279585148386 -3.22607063663799 "UP"
SLCO4C1 0.410196901686316 0.506277488813297 2.47957593664297 0.0153147200288903 0.825279585148386 -3.22619148220046 "UP"
TMEM241 0.298193360793958 1.93460517514834 2.47885387065911 0.0153434278176819 0.825279585148386 -3.22722504238511 "UP"
CSTF2 0.292143691372507 3.51629340524042 2.4758934230813 0.0154616343125072 0.825279585148386 -3.23146009637219 "UP"
C16orf70 0.195714273658988 2.62740092424837 2.47494893604107 0.015499517874805 0.825279585148386 -3.23281037827304 "UP"
ZMYND8 0.292574122715757 3.65131401976911 2.473825568646 0.0155446847577821 0.825279585148386 -3.23441586043576 "UP"
CCDC142 0.202828529936662 1.45739473339611 2.47310515820454 0.0155737121702762 0.825279585148386 -3.23544514274903 "UP"
C1GALT1C1 0.305960343521824 3.55209178761884 2.47299170506234 0.0155782879525565 0.825279585148386 -3.23560721647029 "UP"
GPT2 0.500453667718642 2.98286221664733 2.47200591378337 0.0156180975843725 0.825279585148386 -3.23701522079378 "UP"
TTC6 0.181226524053154 0.233405145010177 2.47066348718386 0.015672456082156 0.825279585148386 -3.23893188606012 "UP"
COX7B 0.326676007734959 5.05096273312472 2.47054944697607 0.0156770816888653 0.825279585148386 -3.23909466998607 "UP"
SGK223 -0.401806227448165 3.70550256644913 -2.46434382946433 0.0159306420759252 0.836094000431943 -3.24794367541082 "DOWN"
DHX36 0.310774942168534 3.29944453960798 2.46089104651054 0.0160733081206895 0.841040688772947 -3.25285952503916 "UP"
CARD18 -0.684369280511443 1.20910998959969 -2.45899939786889 0.0161519538794265 0.842617846226419 -3.25555039415257 "DOWN"
KAZALD1 0.248119369734742 0.805248450268661 2.45145978113428 0.0164688516041468 0.851077308956306 -3.2662590295531 "UP"
PPP1R18 -0.333161448240728 4.27874061448132 -2.45050394649036 0.016509421383793 0.851077308956306 -3.26761473441283 "DOWN"
RNASEL 0.262085049467327 1.75259778530508 2.44991805196348 0.0165343335052709 0.851077308956306 -3.26844552642324 "UP"
SSR3 0.288633765700552 5.32757905974024 2.44951701753674 0.0165514048068602 0.851077308956306 -3.26901409701658 "UP"
SLC44A3 0.368591815553607 1.32632306333993 2.44933711474059 0.0165590680651181 0.851077308956306 -3.26926913176656 "UP"
HLTF 0.458235777645132 3.3283017605127 2.44716067027635 0.0166520292914639 0.852427993883481 -3.27235332421957 "UP"
SLC12A8 0.457105807698895 2.4759124699308 2.44642665697565 0.0166834859498264 0.852427993883481 -3.27339298268153 "UP"
EPHB1 0.395536498588963 0.615527268274633 2.44227753405043 0.0168623015469158 0.85646144090656 -3.27926510539038 "UP"
SAMM50 0.178859289527554 2.90050198405963 2.43665747225177 0.0171072443605467 0.85646144090656 -3.28720623568675 "UP"
AC104650.2 -0.46614308381005 1.41575869188906 -2.43664836879909 0.017107643690156 0.85646144090656 -3.28721908691223 "DOWN"
SOX9 -0.706812290164409 4.51279619196083 -2.43526459992232 0.01716844074663 0.85646144090656 -3.28917208657254 "DOWN"
MON1B 0.200968026091872 3.50807732267785 2.43471488831097 0.0171926463610583 0.85646144090656 -3.28994768144546 "UP"
IGLL1 0.162369309253851 0.225046509729312 2.43287730498327 0.0172737828566817 0.85646144090656 -3.29253932829737 "UP"
IGBP1 0.252455956799876 4.81702473426685 2.43286669941788 0.0172742521257724 0.85646144090656 -3.29255428135349 "UP"
YAP1 -0.384564949874799 4.55420998338963 -2.43244401443023 0.0172929641345907 0.85646144090656 -3.29315019296952 "DOWN"
EIF2B5 0.270547219861951 3.59987960523967 2.43209621208086 0.0173083747214681 0.85646144090656 -3.29364047074899 "UP"
VKORC1L1 0.265304119318412 3.54126042733295 2.43049775888466 0.0173793577002267 0.85646144090656 -3.29589299669495 "UP"
C6orf136 0.252532757759588 2.80784523162688 2.43004041368876 0.0173997149803728 0.85646144090656 -3.29653726420024 "UP"
SPCS1 0.219008275310825 3.3543850187598 2.428862635561 0.0174522382116986 0.85646144090656 -3.29819596474607 "UP"
MRRF 0.250769625957584 2.35295436478415 2.42687885403208 0.0175410257050017 0.85646144090656 -3.3009883207798 "UP"
APP -0.347625841691787 6.8146237259254 -2.42362030598971 0.0176877437841111 0.85646144090656 -3.30557104033225 "DOWN"
ZNF782 0.165863488311054 0.946453814278052 2.4223878757432 0.0177435197932781 0.85646144090656 -3.30730299851564 "UP"
TMCO1 0.220447363483512 3.99832643105133 2.42222711116242 0.0177508070761755 0.85646144090656 -3.30752887176171 "UP"
MMP10 -1.08965097839324 2.93018779045795 -2.42149150096583 0.0177841855961571 0.85646144090656 -3.30856224542774 "DOWN"
DECR2 -0.239931443986602 1.77721053037024 -2.42076773403848 0.017817081426176 0.85646144090656 -3.3095787349213 "DOWN"
SLC22A15 0.327485022945868 1.35614198702409 2.42032691225392 0.0178371437753381 0.85646144090656 -3.31019772401185 "UP"
RNF31 0.214968002917716 2.73362933089551 2.41981965893086 0.0178602544697207 0.85646144090656 -3.31090988186522 "UP"
CES1 1.72758641899738 3.16774453226906 2.41948220557712 0.0178756438079034 0.85646144090656 -3.31138358253353 "UP"
ISM2 0.173314270960523 0.229854704900577 2.41773564407472 0.0179554840025261 0.85646144090656 -3.31383446944532 "UP"
PAM -0.373463716640577 3.71562686153519 -2.41697894739706 0.0179901734648311 0.85646144090656 -3.31489587142545 "DOWN"
PMPCA 0.254114909226767 2.80486050179885 2.41541402516689 0.0180621045384727 0.85646144090656 -3.31709010336086 "UP"
SLC26A11 0.288441074272527 1.68082680402888 2.41283854895873 0.0181810444584335 0.85646144090656 -3.32069877098303 "UP"
ALG1L2 0.183344132985643 0.498745951522215 2.4122851120634 0.0182066941924649 0.85646144090656 -3.3214738218024 "UP"
PSMG3 0.298230888208667 3.64320076656315 2.41163142778246 0.0182370316159283 0.85646144090656 -3.3223890773548 "UP"
HSPE1 0.343433597623937 5.48013593988496 2.41147529775777 0.0182442842661742 0.85646144090656 -3.32260765305572 "UP"
GCH1 0.350908046275632 2.53845147340834 2.41041738537146 0.018293494925011 0.85646144090656 -3.32408838639328 "UP"
MRPL9 0.262271382391912 4.22057896072624 2.40991228219482 0.0183170324399499 0.85646144090656 -3.32479518149005 "UP"
DCUN1D3 -0.269001917628297 1.86088936767278 -2.4098081058624 0.0183218903568067 0.85646144090656 -3.32494094141854 "DOWN"
JTB 0.283561572430617 5.79363161493515 2.40886450791783 0.0183659443014957 0.85646144090656 -3.3262609592176 "UP"
NTS 1.85082759881932 3.10686168739543 2.40834189776748 0.0183903841516319 0.85646144090656 -3.3269918691424 "UP"
ICK 0.494087958804703 3.20254506621626 2.40653747527976 0.018474991121968 0.85646144090656 -3.32951450561709 "UP"
GCLC 0.66757721032703 3.85032781194669 2.40626129447568 0.018487971467877 0.85646144090656 -3.32990047976597 "UP"
RNF130 0.324380948202518 2.19357645448985 2.40379458319203 0.0186042668330336 0.858967165287259 -3.33334622277585 "UP"
TLX2 0.177924841127212 0.346418917977695 2.4001987523948 0.0187749643632228 0.858967165287259 -3.33836410906443 "UP"
HIGD2A 0.333378747086626 6.0115707015744 2.39612412857755 0.018970077164943 0.858967165287259 -3.34404278975126 "UP"
VPRBP 0.206324341731423 2.90450095234682 2.3953664643454 0.0190065564359419 0.858967165287259 -3.3450978621298 "UP"
SLC29A3 0.288731908475387 1.81505133180154 2.39487264232213 0.0190303661326612 0.858967165287259 -3.34578538006536 "UP"
DNAJB11 0.309748274011513 3.76211723929715 2.39439615634958 0.0190533651634876 0.858967165287259 -3.34644865323314 "UP"
TRIM59 0.314032996553572 1.76965753543754 2.3942137067014 0.0190621782014318 0.858967165287259 -3.34670259663242 "UP"
POLE3 0.311708743088509 4.96344405841222 2.39395814960622 0.0190745287252387 0.858967165287259 -3.34705826861579 "UP"
MDGA1 0.549053595488364 1.27005392150922 2.39321131519202 0.0191106625019923 0.858967165287259 -3.34809750026214 "UP"
SLC1A5 0.377247365394001 5.87239847411144 2.39241471598337 0.0191492712414083 0.858967165287259 -3.34920569078576 "UP"
DUSP23 0.542084721589247 4.83748237711624 2.39202174192336 0.019168343084943 0.858967165287259 -3.34975226727616 "UP"
CYB561D1 0.24208188448074 1.71666687078247 2.39084308080774 0.0192256474887621 0.858967165287259 -3.3513911971421 "UP"
PTGS2 -0.757507297081137 2.21262218444283 -2.39077294811005 0.0192290620214612 0.858967165287259 -3.35148869611223 "DOWN"
HOXD10 0.636193555685324 2.57980784426863 2.39066542253996 0.0192342981404987 0.858967165287259 -3.35163817441439 "UP"
SFXN1 0.319901763955586 3.12836785042196 2.38964638408155 0.0192839848446768 0.858977909542884 -3.35305453557091 "UP"
MTMR9 -0.196901016745007 1.72646419390938 -2.38556233702708 0.0194842657696421 0.862658442305507 -3.35872603597731 "DOWN"
HPDL 0.498534348536434 1.69381222402036 2.38496820765448 0.0195135555842032 0.862658442305507 -3.35955044534222 "UP"
PLEKHD1 0.118919102677302 0.140940875230603 2.38337183341005 0.0195924490703614 0.862658442305507 -3.36176473647802 "UP"
ZC3H14 -0.166106716581326 1.80346938945122 -2.38275102896129 0.0196232060979358 0.862658442305507 -3.3626255139111 "DOWN"
GPN3 0.242150861030793 2.84593992605389 2.37896782965928 0.0198115711173897 0.862658442305507 -3.36786717876 "UP"
NDE1 -0.283686353439641 3.26085350002194 -2.37808920748089 0.0198555472060512 0.862658442305507 -3.36908355142771 "DOWN"
TNFRSF17 0.213724222510407 0.503119292466067 2.37789980474401 0.0198650384128531 0.862658442305507 -3.3693457144932 "UP"
EPB41L5 -0.241899092133095 1.8283141670208 -2.37731648400723 0.0198942947106122 0.862658442305507 -3.37015301519077 "DOWN"
KRTAP5-9 0.245636021287292 0.357622265263015 2.37676737122098 0.0199218703460843 0.862658442305507 -3.37091282589329 "UP"
CHTF8 0.192038651890897 4.5666529828579 2.37610761852832 0.0199550471320672 0.862658442305507 -3.37182554103189 "UP"
KCNS3 0.637554413138967 2.85164271138266 2.37591180105439 0.0199649036030705 0.862658442305507 -3.37209639922359 "UP"
GTF3C6 -0.280709315882119 4.69090917346216 -2.37363560646678 0.0200797940609855 0.862658442305507 -3.37524354017329 "DOWN"
KIAA0319 0.428573414717718 0.594409747188561 2.3733106528705 0.0200962439143959 0.862658442305507 -3.37569263153688 "UP"
TMEM63A 0.295222703631659 2.35865674446186 2.37260515660037 0.0201319989319647 0.862658442305507 -3.37666746716949 "UP"
LYN 0.426740740665736 2.92713720999389 2.37176541589564 0.0201746312988013 0.862658442305507 -3.37782749081955 "UP"
FBRSL1 0.278985423564201 4.11805070240955 2.3716642398297 0.0201797732712303 0.862658442305507 -3.37796723359207 "UP"
ALAS1 0.264937357525689 4.03013309135068 2.37105426400059 0.0202107981820367 0.862658442305507 -3.37880961974186 "UP"
SUGCT -0.352674586428709 1.46433475698754 -2.36564385223077 0.0204878475648649 0.863565815055119 -3.38627376258003 "DOWN"
NECAB3 0.296630902082916 2.28515118637397 2.36546393946084 0.0204971180284035 0.863565815055119 -3.38652172968645 "UP"
VPS37A -0.2208284584191 2.71360206354635 -2.3646142327307 0.0205409517432423 0.863565815055119 -3.38769264140845 "DOWN"
AMOTL1 -0.394603031556907 3.6834989379336 -2.36451300033986 0.020546179556885 0.863565815055119 -3.38783211868703 "DOWN"
IFI27L2 -0.367906123649472 3.82482409583823 -2.36406246383255 0.0205694603789922 0.863565815055119 -3.38845280573056 "DOWN"
SLC25A19 0.185082694548087 1.29358337720471 2.36254803265325 0.0206478883831213 0.863565815055119 -3.39053847369999 "UP"
NCOA4 0.248315465227075 5.8933162214527 2.3623920759728 0.0206559800018372 0.863565815055119 -3.39075319470634 "UP"
AKR1C2 1.33557613843473 4.45218743719659 2.36119437089649 0.0207182154238148 0.863565815055119 -3.3924018088766 "UP"
ARHGAP23 0.360585344751814 4.86699567953925 2.35996301955935 0.0207823728400498 0.863565815055119 -3.39409602591498 "UP"
OSGIN1 0.815410925174697 2.29390330788896 2.35977589181317 0.0207921382416762 0.863565815055119 -3.39435343202913 "UP"
NKX2-8 0.530081078125623 1.33682843034324 2.35914110413821 0.0208252954925577 0.863565815055119 -3.39522649886263 "UP"
C9orf91 0.288283047435914 2.68412715192521 2.35829946048657 0.0208693300093524 0.863565815055119 -3.39638377352264 "UP"
THBS2 -0.77961842219852 4.32700217427544 -2.35766642041143 0.0209025049424063 0.863565815055119 -3.39725399273297 "DOWN"
SLC27A5 0.24557168475865 0.615992946873783 2.35697667447901 0.0209387049113162 0.863565815055119 -3.39820194668844 "UP"
ZNF367 0.401447511057663 2.45735949495834 2.35602139401912 0.0209889329139361 0.863565815055119 -3.39951446496604 "UP"
STMN3 -0.634397969868675 3.09225634145143 -2.35529078624874 0.021027419972848 0.863565815055119 -3.40051799873103 "DOWN"
PRNP -0.427092517681505 6.69404255205629 -2.34927455789294 0.0213467342075961 0.866544323518525 -3.40877199004362 "DOWN"
KCTD9 -0.285883990332123 3.38557553636694 -2.34785501948286 0.0214227016849272 0.866544323518525 -3.41071701813541 "DOWN"
GUCY2D 0.116920094004494 0.271505287481797 2.34748699308313 0.0214424359741405 0.866544323518525 -3.41122112504209 "UP"
CDC14B 0.28815609303191 1.44686318040638 2.34690983698632 0.0214734166966041 0.866544323518525 -3.41201155887232 "UP"
RNF20 0.209004825270708 3.73031970463541 2.34658887675119 0.0214906624599515 0.866544323518525 -3.41245105551111 "UP"
MZB1 0.520382923133525 1.31157825380455 2.34637458418149 0.0215021836223209 0.866544323518525 -3.41274446284409 "UP"
DDTL 0.170056618042956 1.08483330448728 2.34603753549457 0.0215203156992568 0.866544323518525 -3.41320590236665 "UP"
FITM2 0.245506350393331 1.69349104280041 2.34572197028348 0.021537304335993 0.866544323518525 -3.41363788063485 "UP"
CHRNA7 0.0901575275949164 0.15231937459944 2.34550707325843 0.0215488802532813 0.866544323518525 -3.41393202670253 "UP"
CLDN3 0.706625483533128 1.63314167833993 2.34211765790634 0.0217321904974891 0.867642138230086 -3.41856846551345 "UP"
KHK 0.262826677441959 0.968895691704175 2.34196478219492 0.02174049100538 0.867642138230086 -3.41877745756559 "UP"
FAM27C 0.102474858521283 0.297499510645757 2.34131461563223 0.0217758237377986 0.867642138230086 -3.41966615720572 "UP"
TKT 0.503122593549463 5.19309873166579 2.34131211518435 0.0217759597207182 0.867642138230086 -3.41966957462819 "UP"
PDLIM2 -0.343347798115782 1.58383271140631 -2.33835954263257 0.0219370572800982 0.870289600663312 -3.42370284313027 "DOWN"
NOC4L 0.287274728326854 4.05864569322795 2.33803781183854 0.02195467518166 0.870289600663312 -3.42414208167487 "UP"
ADHFE1 0.381346490847444 0.87309974563728 2.33734425017296 0.0219926971385675 0.870289600663312 -3.42508878893707 "UP"
SPATA13 0.293960879675835 1.35972066858927 2.33527917302627 0.0221062533505127 0.871389001811591 -3.42790624443011 "UP"
KLF10 -0.436547745384503 4.77396878571101 -2.33501530207412 0.0221208007022169 0.871389001811591 -3.42826610568055 "DOWN"
CANX 0.248091233880828 6.51533904174168 2.33277966251517 0.022244393707145 0.871993777714873 -3.4313136839255 "UP"
HOGA1 0.124459966739702 0.326422788736183 2.33056115386801 0.0223676443414782 0.871993777714873 -3.43433554523306 "UP"
ZFHX4 -0.320504312574966 0.859968280370764 -2.32911915960074 0.0224480794013489 0.871993777714873 -3.43629844192573 "DOWN"
WDR77 0.26158767686119 3.58418898862737 2.32896776578047 0.0224565390629926 0.871993777714873 -3.43650446710503 "UP"
APH1A 0.189434554750711 4.90893725195751 2.32707030221678 0.0225628063273986 0.871993777714873 -3.43908571039462 "UP"
TNFAIP3 -0.60004031446759 4.30842267089686 -2.32537700760033 0.0226580150641674 0.871993777714873 -3.44138775240791 "DOWN"
C9orf152 0.294713939156707 0.460321475813005 2.3237871125895 0.0227477337247047 0.871993777714873 -3.44354797080414 "UP"
KLC1 -0.178468361911199 1.68267753849982 -2.32144767302321 0.0228803217169627 0.871993777714873 -3.44672440386354 "DOWN"
DLEC1 0.308218407344452 0.254250978383476 2.3196723173062 0.0229813964358895 0.871993777714873 -3.44913318489329 "UP"
MRPS22 0.246610701337209 2.92435965029947 2.31876770124638 0.0230330499951605 0.871993777714873 -3.45035997496004 "UP"
COG2 0.206619140646205 1.93535378515307 2.3183610909422 0.0230563008977756 0.871993777714873 -3.45091126925076 "UP"
NRP1 0.43752085317202 2.63697808143538 2.31727367311801 0.0231185840380987 0.871993777714873 -3.45238523234227 "UP"
DIRC2 0.264725745355504 3.07215133097122 2.31650469507358 0.0231627180126291 0.871993777714873 -3.45342721669484 "UP"
VAMP1 0.224075613552633 1.41863451264921 2.31582037283507 0.0232020560266165 0.871993777714873 -3.4543542513709 "UP"
MCPH1 -0.18946975061317 1.57693652740084 -2.31517523750788 0.0232391955298396 0.871993777714873 -3.4552279943792 "DOWN"
POLD2 0.295892230757958 4.87884210369511 2.3141456285505 0.0232985776122134 0.871993777714873 -3.4566220371543 "UP"
SPRY4 -0.405283110552018 2.47928732373377 -2.31408728744605 0.0233019464167522 0.871993777714873 -3.45670101304528 "DOWN"
PANX2 0.774410555152742 2.84210292443644 2.31399957467741 0.0233070120475848 0.871993777714873 -3.45681974604543 "UP"
ARAF 0.230666920961444 4.09345759285849 2.31399593506512 0.0233072222653135 0.871993777714873 -3.45682467275202 "UP"
HOXB7 0.480529451910883 3.0433077482033 2.31374843755586 0.0233215212314102 0.871993777714873 -3.45715967909902 "UP"
COMMD2 0.283283284989293 3.44092980973865 2.31281245796864 0.0233756668966914 0.871993777714873 -3.45842633095734 "UP"
NUP93 0.246533243482841 2.75482255083903 2.31234840510872 0.0234025532014636 0.871993777714873 -3.45905417282987 "UP"
CASP8 0.255842222100677 2.4248899750422 2.31225442585432 0.0234080015039337 0.871993777714873 -3.45918130976349 "UP"
FOXD3 0.287651344459578 0.623710672830398 2.30941578943749 0.0235730968108651 0.871993777714873 -3.46301946860921 "UP"
DIRAS3 -0.250632612456019 0.600684031637886 -2.30941526786622 0.0235731272398882 0.871993777714873 -3.46302017347645 "DOWN"
FGF5 -0.109838510778697 0.166140687800936 -2.3087631150298 0.0236112017213834 0.871993777714873 -3.46390141014465 "DOWN"
USP35 0.295442123050501 1.67374255181559 2.30828826929508 0.0236389587349798 0.871993777714873 -3.46454292763967 "UP"
LNP1 0.269662794061514 1.02305045235985 2.30820580505898 0.0236437821056508 0.871993777714873 -3.464654325915 "UP"
SETD8 0.227486794022692 3.4912567132292 2.30721884013731 0.0237015777176927 0.871993777714873 -3.46598733081679 "UP"
CHN2 0.135290134890517 0.327000977843417 2.3060446267948 0.0237705011101005 0.871993777714873 -3.4675726241609 "UP"
PGD 0.715873329916046 6.15533173166491 2.30495524840238 0.023834603323413 0.871993777714873 -3.46904278864934 "UP"
TXNRD1 0.76475602466462 4.39413874707655 2.30340994661227 0.0239257955679645 0.871993777714873 -3.47112726084519 "UP"
PPP1R3E 0.251453811192189 1.54714128591106 2.30283920659973 0.0239595543253125 0.871993777714873 -3.47189684632251 "UP"
FAM160B2 -0.234278982780618 3.25210971341941 -2.3027230064216 0.0239664326179052 0.871993777714873 -3.47205351132522 "DOWN"
UNC119B 0.315763355495958 2.70641467104067 2.30067556780139 0.0240879142866608 0.871993777714873 -3.47481286889625 "UP"
RAP1GAP2 0.417626851607573 2.39953771682834 2.30058092130311 0.0240935431303239 0.871993777714873 -3.47494037621549 "UP"
KLHL24 0.439017165106563 3.47070071849628 2.30008434910346 0.0241230944680238 0.871993777714873 -3.47560928512939 "UP"
OPA1 0.289304548867695 4.18889268591695 2.30004115972359 0.0241256662099097 0.871993777714873 -3.47566745787503 "UP"
MMP16 -0.21801298192184 0.47286007786518 -2.29874658822026 0.0242028649398135 0.871993777714873 -3.47741072740913 "DOWN"
ARMC8 0.216976353018177 2.53776262700406 2.29787461093213 0.0242549862097719 0.871993777714873 -3.47858447577003 "UP"
TMEM91 -0.33721241408234 1.55944490530236 -2.29700805892434 0.024306881418392 0.871993777714873 -3.47975055759696 "DOWN"
TJP3 0.54496791991547 1.33491205834906 2.29549448046839 0.0243977604535689 0.871993777714873 -3.48178644521177 "UP"
ACP6 0.254576340824003 0.945955267605466 2.29474718765381 0.0244427403646774 0.871993777714873 -3.482791207473 "UP"
PXMP2 0.325633888843088 2.50996626921349 2.29409202658268 0.0244822350660261 0.871993777714873 -3.48367187327893 "UP"
TATDN2 0.243954899496992 2.41802429675823 2.29406771870239 0.0244837014879525 0.871993777714873 -3.48370454387751 "UP"
SEC22A 0.197706498576984 2.10988206706207 2.2916169878577 0.0246319455556775 0.871993777714873 -3.48699694152891 "UP"
ISL2 0.233539034054201 0.880469386015446 2.2914893294642 0.0246396892522862 0.871993777714873 -3.48716836271528 "UP"
MATK 0.321788868712588 0.733809856298343 2.29127070314776 0.0246529560126712 0.871993777714873 -3.48746191838832 "UP"
PPP1R3B -0.484164496093313 2.47593694985735 -2.29113673540435 0.0246610886076953 0.871993777714873 -3.48764178920412 "DOWN"
WBSCR27 0.499655868206404 1.57811288009223 2.29111598475713 0.0246623485004801 0.871993777714873 -3.48766964913324 "UP"
UBAC1 0.297963640627465 4.01055495758592 2.28957881410637 0.0247558372879276 0.871993777714873 -3.489732883426 "UP"
FECH 0.410378752497181 2.71623966792509 2.28935204860852 0.024769655331814 0.871993777714873 -3.49003715779023 "UP"
ELP3 -0.215421077771105 2.23033795393883 -2.28737951183512 0.02489014014601 0.871993777714873 -3.49268286159207 "DOWN"
COX6A1 0.293375226886261 6.25347514744633 2.28680145809875 0.0249255462105592 0.871993777714873 -3.49345783072364 "UP"
TTC22 0.496278803958583 3.50384959010572 2.28608282752441 0.024969624654222 0.871993777714873 -3.49442103894644 "UP"
PPP4R4 -0.434567663557077 0.889218493942045 -2.28575696855923 0.0249896344357117 0.871993777714873 -3.49485771785491 "DOWN"
HSPD1 0.334424001028724 6.23632514808718 2.28108965557466 0.0252777935923215 0.871993777714873 -3.50110667160271 "UP"
GCSH 0.254918484658716 2.31973627139007 2.28102326263823 0.0252819137411399 0.871993777714873 -3.50119548735499 "UP"
MDFI -0.451257650815439 4.15180203286846 -2.28042015484107 0.0253193679655981 0.871993777714873 -3.50200218421301 "DOWN"
CEP85 0.275625768350487 2.57584410516749 2.28003048260669 0.0253435934274987 0.871993777714873 -3.50252330298657 "UP"
RPP25 0.422309236167874 3.16627216879712 2.27978304802451 0.0253589867540993 0.871993777714873 -3.50285416543633 "UP"
TSPAN12 0.293239616445303 0.878131349003608 2.27849342805842 0.0254393497883451 0.871993777714873 -3.5045781276413 "UP"
GLS2 0.123312775813041 0.306755018385032 2.27665726098527 0.0255541586157546 0.871993777714873 -3.50703132088725 "UP"
PDHA1 0.252004790421674 3.7409711441258 2.27511248757922 0.0256511013046533 0.871993777714873 -3.50909393291422 "UP"
ORC2 0.212891643792462 2.56488954333359 2.27493814938889 0.0256620622832056 0.871993777714873 -3.50932663995851 "UP"
PSAT1 0.477370004509023 4.85341587706714 2.27351106972617 0.0257519408967589 0.871993777714873 -3.51123095444817 "UP"
TRIM7 0.446413130527712 2.14850592358321 2.27339454817384 0.0257592917566014 0.871993777714873 -3.51138639870871 "UP"
MAPK11 -0.325966712627396 1.82977661858149 -2.27158656872122 0.0258735869039383 0.871993777714873 -3.51379746800841 "DOWN"
ACTBL2 0.220316212498423 0.175096462343949 2.27002147181341 0.0259728884363451 0.871993777714873 -3.51588335330021 "UP"
GCLM 0.822886416271939 3.96605678818878 2.26992770203538 0.025978848547099 0.871993777714873 -3.51600828730498 "UP"
COA6 0.500096446122445 4.20559476117419 2.26927614316645 0.0260202956432896 0.871993777714873 -3.51687627259572 "UP"
TNK2 0.318009359782053 3.31145460852336 2.26918101383775 0.0260263519019479 0.871993777714873 -3.51700298348767 "UP"
C2CD3 0.244432150134619 2.03724301507043 2.26862433617887 0.0260618168150253 0.871993777714873 -3.51774438185989 "UP"
WDR46 0.197560077529955 3.70161730197977 2.26856980483804 0.0260652931957087 0.871993777714873 -3.51781700007045 "UP"
VPS9D1 0.301086156778977 2.84519359454925 2.26677348196676 0.0261800376820887 0.871993777714873 -3.52020831584851 "UP"
MRS2 0.208972905208959 2.73020753198448 2.26655064197165 0.0261943031099829 0.871993777714873 -3.52050485729149 "UP"
TRIP10 -0.311682269061774 3.83036024063458 -2.26611677096835 0.0262220976437009 0.871993777714873 -3.52108215619388 "DOWN"
SRR -0.189036968809174 1.42692983352604 -2.26561031349593 0.0262545750551695 0.871993777714873 -3.52175592111727 "DOWN"
PHLDA1 -0.496022501305272 4.00502378385767 -2.26450095908497 0.0263258380543777 0.871993777714873 -3.5232313128021 "DOWN"
KATNB1 0.242357982044517 3.02890791872868 2.26443639136692 0.0263299910141285 0.871993777714873 -3.52331716652544 "UP"
GYG1 0.296804843271774 3.73134734356206 2.26397995726346 0.0263593650630888 0.871993777714873 -3.52392401512511 "UP"
MIPOL1 0.215990131169545 0.676712517058162 2.26285589323615 0.0264318278717238 0.871993777714873 -3.52541807361245 "UP"
NOXA1 0.411731835176556 2.04600136409117 2.26252286911983 0.0264533299373048 0.871993777714873 -3.52586059705404 "UP"
USP47 -0.192418041981032 3.11198700001889 -2.26240907262465 0.0264606808625276 0.871993777714873 -3.52601179779349 "DOWN"
BCO1 0.292571066989122 0.440935463849905 2.26133378924785 0.026530229918771 0.871993777714873 -3.52744020910508 "UP"
CPT2 0.204710147128254 2.91822379610278 2.26080029126346 0.0265647961376339 0.871993777714873 -3.52814870115644 "UP"
MT-CYB 0.391561714320364 12.0014083765992 2.26050794135183 0.026583754786835 0.871993777714873 -3.5285368866995 "UP"
BEAN1 -0.12636154438483 0.320672652611239 -2.2604109322719 0.0265900483770181 0.871993777714873 -3.52866568725715 "DOWN"
ANXA8 0.554415110423812 3.17992534265254 2.25949050292174 0.0266498277302117 0.871993777714873 -3.52988752829018 "UP"
HYAL3 0.259896107129798 1.55918156801095 2.25927851422166 0.0266636125647502 0.871993777714873 -3.5301688781189 "UP"
THEM5 0.609078504490711 2.03795747191795 2.25818199034398 0.0267350156783444 0.871993777714873 -3.5316238267077 "UP"
COL21A1 -0.311823352331936 0.488197311660872 -2.25732710852152 0.0267908003291206 0.871993777714873 -3.53275774010293 "DOWN"
CBX2 0.500019440946514 2.61160374523454 2.25673793808115 0.0268293058014825 0.871993777714873 -3.53353900702201 "UP"
HEATR5A 0.258009766283272 1.73922429592328 2.256352584199 0.0268545171009358 0.871993777714873 -3.53404991228129 "UP"
UPK1B 1.19944477549215 2.17233759027907 2.25249896892723 0.0271077841251689 0.873344055484158 -3.53915508049033 "UP"
ITGA5 -0.553376260110138 4.50757451548584 -2.2515729212604 0.0271689580430489 0.873344055484158 -3.54038080366764 "DOWN"
EGR3 -0.505203457037197 2.00800899151372 -2.25031451067304 0.0272522822021074 0.873344055484158 -3.54204577338745 "DOWN"
DBR1 0.254106161175773 2.97832785045826 2.25003160391497 0.0272710454539105 0.873344055484158 -3.542419973313 "UP"
MARK4 -0.218011133987815 3.38247955265426 -2.2486060133338 0.0273657680274217 0.873344055484158 -3.54430500263353 "DOWN"
PIN4 0.25112915308878 2.18102718107019 2.24859279588154 0.027366647605786 0.873344055484158 -3.54432247515365 "UP"
BCAT2 0.279622677191236 2.85413995459387 2.24844286613 0.0273766266827527 0.873344055484158 -3.54452066551098 "UP"
ABCG2 0.335489912310041 0.709990239887074 2.24705295564095 0.0274692892780501 0.873344055484158 -3.54635744854265 "UP"
BTBD19 -0.248188740043146 1.18797617519371 -2.24542511354516 0.0275781648548494 0.873344055484158 -3.54850745994839 "DOWN"
SOX13 0.450480435074708 2.82770064682152 2.24500192077074 0.0276065314800506 0.873344055484158 -3.54906618966014 "UP"
CAPN12 -0.195602085280085 0.846238158413091 -2.2443657915464 0.02764921950097 0.873344055484158 -3.54990588863942 "DOWN"
SFXN4 0.246641107855604 3.14353464915273 2.24222511164563 0.0277932982303911 0.873344055484158 -3.55273015996395 "UP"
RAB3B 0.554726148637662 1.10868053874463 2.24130164786172 0.0278556555331224 0.873344055484158 -3.55394782438348 "UP"
CD70 -0.584259012754115 1.17604017441597 -2.240655658124 0.0278993493328896 0.873344055484158 -3.55479936779426 "DOWN"
DCTN6 -0.242527950371012 3.65041102808812 -2.23931026099769 0.0279905434072839 0.873344055484158 -3.55657221364803 "DOWN"
SMG5 0.196356303630129 4.58922284839789 2.23918714911623 0.0279989012757223 0.873344055484158 -3.55673439536348 "UP"
PLCD4 -0.201672423514397 0.954279895489154 -2.2382072880148 0.0280655006914698 0.873344055484158 -3.55802495284222 "DOWN"
HAUS4 0.246692524735311 2.63784837665256 2.23671951389549 0.0281668881426798 0.873344055484158 -3.55998357388266 "UP"
C17orf53 0.301572751842059 2.41660387013719 2.23657256061279 0.0281769200166481 0.873344055484158 -3.56017697568678 "UP"
FAM120A 0.23623997147842 5.60137222712035 2.23542064936612 0.0282556648664088 0.873344055484158 -3.5616926125742 "UP"
CCDC60 0.128655603553353 0.153806869505554 2.23454713024914 0.0283155075794573 0.873344055484158 -3.56284151889925 "UP"
MOB3B -0.395813210314823 1.78887241130676 -2.23445475472224 0.0283218425099684 0.873344055484158 -3.56296299502111 "DOWN"
CDC34 -0.226424039230783 4.03896005396021 -2.23287518700281 0.0284303589055695 0.873344055484158 -3.56503951822025 "DOWN"
RASSF9 0.607810339915522 1.95233247683649 2.23155628708404 0.0285212469299489 0.873344055484158 -3.56677242580554 "UP"
SLC27A2 0.503456041993 1.13656806098645 2.22923884490935 0.0286815645327451 0.873344055484158 -3.56981525354621 "UP"
UBE2Q1 0.196091792449345 4.16376763428178 2.22858982761914 0.0287266042456033 0.873344055484158 -3.57066694787876 "UP"
MPP3 0.288598366430143 1.5875921975548 2.22832810774974 0.0287447843199883 0.873344055484158 -3.57101033986717 "UP"
NANOS1 0.252344745978682 0.831739855649751 2.22798827764352 0.0287684053019823 0.873344055484158 -3.57145616690932 "UP"
TBC1D30 0.285986928229269 0.78405188606082 2.22731177074943 0.0288154788027357 0.873344055484158 -3.57234351522978 "UP"
KLHL31 0.128171348237721 0.422743871185001 2.22709390637867 0.0288306528819658 0.873344055484158 -3.57262923175771 "UP"
DDX41 0.201934309897162 3.7617366130939 2.22546273135722 0.028944485884931 0.873344055484158 -3.57476768241316 "UP"
APPL2 0.242601223410117 3.33468567402406 2.22488451176067 0.0289849320276211 0.873344055484158 -3.57552540732519 "UP"
TALDO1 0.452812665388119 6.24868065373637 2.22437801610042 0.0290204018555167 0.873344055484158 -3.57618900692111 "UP"
NCAM2 -0.159992061564491 0.290965987922081 -2.2233424898526 0.0290930381674742 0.873344055484158 -3.57754533830116 "DOWN"
VPREB3 0.354368983231223 0.849504487527506 2.2225184404028 0.0291509544879152 0.873344055484158 -3.57862430073769 "UP"
AGFG2 0.338295899113603 2.15247568254536 2.2220537401755 0.0291836593958496 0.873344055484158 -3.57923260490149 "UP"
SDHC 0.184582642936222 2.51652261844742 2.21998864260249 0.029329387494366 0.873344055484158 -3.58193458376811 "UP"
SYNJ2BP-COX16 -0.0471612597379575 0.169603846393839 -2.2195524172959 0.0293602521945647 0.873344055484158 -3.58250507355571 "DOWN"
IFFO2 -0.471628357669029 4.15169156719666 -2.21910144311948 0.029392190377034 0.873344055484158 -3.58309475324448 "DOWN"
FLRT3 -0.646402943387633 1.57184696844601 -2.2188785596388 0.0294079863258376 0.873344055484158 -3.58338615172274 "DOWN"
TOMM7 0.300988033981129 5.71686951075847 2.21599888627038 0.0296127416706697 0.873344055484158 -3.58714884476266 "UP"
RDH10 0.532749617496402 3.54331693809464 2.21577971135507 0.0296283768687355 0.873344055484158 -3.58743505993793 "UP"
DVL3 0.291302396376646 5.56600841806986 2.21547664377046 0.0296500086076765 0.873344055484158 -3.58783078951088 "UP"
MRPS18B 0.224163581289464 4.8464815151905 2.21491461170222 0.0296901608287756 0.873344055484158 -3.58856454137302 "UP"
SAPCD2 0.506035062575197 3.59900912223569 2.21384715191216 0.0297665526296056 0.873344055484158 -3.58995771758174 "UP"
CIAPIN1 0.196090691634756 3.66432729966959 2.21306557605254 0.0298225945910323 0.873344055484158 -3.59097742126335 "UP"
LRP8 0.381533444268582 2.24522476892256 2.21183645018832 0.0299109146415624 0.873344055484158 -3.59258042365788 "UP"
MRPL2 0.249014885600227 3.41093577378151 2.2113969603851 0.0299425501959683 0.873344055484158 -3.59315341701024 "UP"
BIRC2 -0.235334920316604 3.85894462428072 -2.21135029510587 0.0299459109984142 0.873344055484158 -3.59321425217807 "DOWN"
METTL22 -0.142418193486033 1.39990354524987 -2.21101761422557 0.0299698800335417 0.873344055484158 -3.59364792031564 "DOWN"
IGFL1 -1.02288153247504 3.13918836370085 -2.2105624572374 0.0300027004736429 0.873344055484158 -3.59424115446657 "DOWN"
PSEN2 0.294389693776771 1.81824809996222 2.209870591725 0.030052649795455 0.873344055484158 -3.59514270966647 "UP"
DPH7 0.206298585323735 2.25506095900786 2.20945777803478 0.0300824876237986 0.873344055484158 -3.59568052588138 "UP"
PLEKHA4 -0.470723792327087 2.82056108442589 -2.20882558328918 0.0301282324361115 0.873344055484158 -3.59650399007607 "DOWN"
PRR36 0.342437154502683 0.746475170639054 2.20658703324409 0.0302907013285296 0.873344055484158 -3.59941822359722 "UP"
PLEKHG5 -0.375339949945162 3.26068344937668 -2.20643942761485 0.0303014411258881 0.873344055484158 -3.59961029553019 "DOWN"
MSL2 0.310774220434175 3.39758619305738 2.20501820907799 0.0304050198529055 0.873344055484158 -3.60145910660058 "UP"
KRT7 0.988086773631946 2.07443975755018 2.20446630290394 0.0304453263970385 0.873344055484158 -3.60217679214137 "UP"
TUFM 0.23852922685039 5.93806505876373 2.2038990344632 0.0304868036200332 0.873344055484158 -3.60291429757034 "UP"
GTF3C5 0.277975309840476 3.96223937517792 2.20378979284269 0.0304947967676442 0.873344055484158 -3.60305630429067 "UP"
COPB2 0.264305788692067 4.69785880365452 2.20338923681068 0.0305241209264282 0.873344055484158 -3.6035769495947 "UP"
SSR4 0.271231975468534 4.39739862003573 2.20214212998424 0.030615578054336 0.873344055484158 -3.6051974392879 "UP"
AKR1C1 1.30126704694423 4.05874509292252 2.20161305069269 0.0306544507316319 0.873344055484158 -3.60588469226602 "UP"
PRMT6 0.321919090990491 2.74230461772698 2.2006617887084 0.0307244508262793 0.873344055484158 -3.60711999566674 "UP"
TMEM116 0.484216471791588 1.4443973973706 2.20023169737721 0.0307561456677848 0.873344055484158 -3.60767836292982 "UP"
CTD-2192J16.20 0.0428185638006806 0.177277520747576 2.20011329765469 0.0307648759534998 0.873344055484158 -3.60783205963925 "UP"
TXNL4B 0.170675145878862 2.52827686555032 2.19997106155157 0.0307753666990191 0.873344055484158 -3.60801668959536 "UP"
DLGAP4 -0.23238765616203 3.78019003638126 -2.19943947369381 0.0308146021375905 0.873344055484158 -3.60870663005853 "DOWN"
GAA 0.518280798528403 4.74179138995427 2.19929796071015 0.0308250543034879 0.873344055484158 -3.60889027422718 "UP"
C3orf36 0.167002295386185 0.419536998172166 2.198803867426 0.0308615724243203 0.873344055484158 -3.6095313910735 "UP"
NAGLU 0.214935612509357 3.33453748299664 2.19856017584655 0.030879597450977 0.873344055484158 -3.60984755161947 "UP"
SLC9A4 0.319470317612062 0.362807079879239 2.19786352164672 0.0309311773839981 0.873344055484158 -3.6107512146778 "UP"
PCSK1N 0.76618285431889 1.94403240979274 2.19723977443237 0.0309774232701308 0.873344055484158 -3.61156010286484 "UP"
DCAF11 0.204481597746386 3.37286186012075 2.1971998059024 0.0309803886795703 0.873344055484158 -3.61161192831033 "UP"
CA2 -0.892939178747177 3.88299105689495 -2.19637078704677 0.0310419526075266 0.873344055484158 -3.61268670253139 "DOWN"
PLK3 -0.326639427686564 2.92250968112838 -2.19386207272871 0.031228905188467 0.873344055484158 -3.61593703037605 "DOWN"
MAOA 0.640985570112063 3.6345071635245 2.1930867998581 0.0312868783553611 0.873344055484158 -3.6169408550588 "UP"
SLC20A1 -0.316705813369218 3.54464018169697 -2.19127694896799 0.0314225814117678 0.873344055484158 -3.61928309413874 "DOWN"
NEBL 0.516704055008632 2.27111464708451 2.19092158700653 0.0314492869042285 0.873344055484158 -3.61974279919971 "UP"
GPR157 0.383923282245055 3.08443098891779 2.18940160485582 0.0315637378408185 0.873344055484158 -3.62170837934346 "UP"
SECTM1 0.540640518633733 2.98513950943827 2.18865672957879 0.0316199579548725 0.873344055484158 -3.62267120403178 "UP"
UVRAG 0.240866387922394 2.47432992721143 2.18841559035419 0.0316381768959624 0.873344055484158 -3.62298284128194 "UP"
EHD2 -0.426267606202171 5.8957268874618 -2.18834913203297 0.0316431996753886 0.873344055484158 -3.62306872389224 "DOWN"
PGAP3 0.229619372027376 2.8324544326486 2.18625703316047 0.0318016728363757 0.873344055484158 -3.62577117664715 "UP"
SPATA12 0.0712977169960236 0.201492738843119 2.185038376842 0.0318943034513796 0.873344055484158 -3.6273443656575 "UP"
FH 0.211138352591464 4.88306103582343 2.1846461899935 0.0319241638561404 0.873344055484158 -3.62785049110693 "UP"
EIF2A 0.276949403021129 5.01617297286337 2.18324589855422 0.0320309789507526 0.873344055484158 -3.62965697386664 "UP"
SNAI2 -0.427197885708961 4.95862853623885 -2.18294774263541 0.0320537627471928 0.873344055484158 -3.63004149201799 "DOWN"
MARS 0.238342113091278 3.76488238553287 2.18283156219504 0.0320626445908681 0.873344055484158 -3.63019131270409 "UP"
SAMD4A -0.344474973117257 1.20273389022666 -2.18243329662626 0.0320931077965544 0.873344055484158 -3.63070484587336 "DOWN"
TMEM256-PLSCR3 -0.146736057141177 0.699992493221969 -2.18201615515078 0.0321250419228439 0.873344055484158 -3.63124263361837 "DOWN"
KSR2 0.0692799180324819 0.119681460215905 2.18193615749563 0.0321311692877886 0.873344055484158 -3.6313457584355 "UP"
NUPL2 0.20499251271865 2.74211985467904 2.18037032923849 0.0322513085464218 0.873344055484158 -3.63336362436234 "UP"
SERTAD1 -0.30339929136007 2.69087156509222 -2.17966839542178 0.032305292147062 0.873344055484158 -3.63426780339391 "DOWN"
ACBD3 0.201151687985729 4.68964033048582 2.17923424522661 0.0323387208075554 0.873344055484158 -3.63482692087691 "UP"
KCNJ11 0.243555943007793 0.405914394932158 2.17817737674292 0.0324202237858137 0.873344055484158 -3.63618761037056 "UP"
IDH1 0.402299293173711 4.31226824464236 2.17816057427081 0.0324215209964461 0.873344055484158 -3.63620923861314 "UP"
TP53 -0.583919181524768 4.12843987917038 -2.17514510432193 0.0326550612003502 0.873344055484158 -3.64008849595353 "DOWN"
INTS10 -0.219448313773701 2.92140031037902 -2.17425557498515 0.0327242328081717 0.873344055484158 -3.64123196875593 "DOWN"
MUT 0.275591875258435 3.43166107871005 2.17416764382897 0.0327310774546644 0.873344055484158 -3.64134498117603 "UP"
FAM192A 0.200024735197958 3.85328306260092 2.17197325192836 0.0329022962310361 0.873344055484158 -3.64416404953356 "UP"
CATSPER3 0.0912910134944381 0.330810072634625 2.17194665379215 0.0329043763523127 0.873344055484158 -3.64419820464353 "UP"
TCF15 0.362240704317082 0.791983982532867 2.17029067310239 0.0330341093906112 0.873344055484158 -3.64632398327249 "UP"
STEAP1B 0.534955616372029 1.51265162926609 2.1686837867341 0.0331604226875549 0.873344055484158 -3.64838543381283 "UP"
SUDS3 0.214505142573192 3.44629531163352 2.16827921387753 0.0331922914612283 0.873344055484158 -3.64890425155581 "UP"
FSCN2 0.0817590658021658 0.317564647073001 2.16699935489154 0.0332932837653605 0.873344055484158 -3.65054498497299 "UP"
PIGO 0.244589160839144 2.67761648045582 2.16688523960079 0.0333023014811826 0.873344055484158 -3.65069123704601 "UP"
PCDHA5 0.0723404250003819 0.077342014238137 2.16615246601222 0.033360258116839 0.873344055484158 -3.65163021729091 "UP"
KIRREL -0.450180461144246 3.37135200659296 -2.16451316468555 0.0334902325791339 0.873344055484158 -3.65372985784496 "DOWN"
PYCR2 0.379381813060863 4.22707587643846 2.16406504979422 0.0335258388003085 0.873344055484158 -3.65430357653228 "UP"
PPP2R5A 0.328077258713164 4.49682839606582 2.16391669890166 0.0335376337054077 0.873344055484158 -3.65449348718026 "UP"
BMP1 -0.352337015543929 3.59737872876699 -2.16361453869458 0.0335616686873909 0.873344055484158 -3.65488026209261 "DOWN"
ECHS1 0.262862339925158 5.41882923107058 2.16296306990129 0.0336135401152629 0.873344055484158 -3.65571400840082 "UP"
MADCAM1 0.108073756264727 0.269252172828039 2.16226837542214 0.0336689302621491 0.873344055484158 -3.65660284139587 "UP"
C21orf58 0.250074382222164 1.43783185066695 2.16221093056076 0.0336735140791303 0.873344055484158 -3.65667632895097 "UP"
CDKN1A -0.482234758844434 5.54628575377395 -2.16111366245409 0.0337611751696477 0.873344055484158 -3.65807971621398 "DOWN"
INPP4B -0.354556316604854 1.27407063313302 -2.16078028274805 0.0337878483475983 0.873344055484158 -3.65850598415435 "DOWN"
NVL 0.166647089383488 2.57744856144867 2.15993610010351 0.0338554722116201 0.873344055484158 -3.65958512983266 "UP"
LUC7L -0.210136680845422 2.2458149176891 -2.1593668884889 0.0339011358776436 0.873344055484158 -3.66031257038897 "DOWN"
USP21 0.262264818284391 3.37924651473293 2.1586832428669 0.0339560506824139 0.873344055484158 -3.66118604134312 "UP"
IP6K1 0.193202188601952 3.24964526441961 2.15861036431436 0.0339619093253199 0.873344055484158 -3.66127914204304 "UP"
TMEM39A 0.251272395740203 2.77148360823326 2.1574054262071 0.0340589009960593 0.873344055484158 -3.66281803861384 "UP"
GPR107 0.236221867475284 3.92575161163065 2.15666704386743 0.0341184563833008 0.873344055484158 -3.66376071121312 "UP"
GCN1L1 0.200017587779319 4.32966838160191 2.15435130090747 0.0343058251333015 0.873344055484158 -3.66671538973366 "UP"
CASP1 -0.378893522080354 3.03762326511503 -2.15346978371659 0.0343773846180125 0.873344055484158 -3.6678394214015 "DOWN"
NUDT16 0.287241827419039 2.07584326686246 2.15341375781366 0.034381937059257 0.873344055484158 -3.6679108474752 "UP"
AMIGO1 0.259492481774515 1.03535051805346 2.15263251659019 0.034445472331056 0.873344055484158 -3.66890666951716 "UP"
MTMR14 0.203521240021075 2.46709410191893 2.15216803136472 0.0344832955321523 0.873344055484158 -3.66949858858122 "UP"
COCH 0.616079296177954 1.25709477045034 2.15198415657694 0.0344982785127839 0.873344055484158 -3.6697328805158 "UP"
DKK2 -0.183606543976111 0.505763654440802 -2.15161385119872 0.0345284699383306 0.873344055484158 -3.67020466963788 "DOWN"
EIF2AK3 0.24232294387083 2.60260790617412 2.15139231758418 0.0345465428272542 0.873344055484158 -3.67048688267148 "UP"
CHMP7 -0.208731551925018 2.8811292317363 -2.15073066203916 0.0346005702626077 0.873344055484158 -3.67132962354215 "DOWN"
SH2D5 -0.459140601312951 1.12366918984283 -2.15021854675288 0.0346424374909694 0.873344055484158 -3.67198174679919 "DOWN"
FAM178B -0.419624468150885 0.715835929531289 -2.14998694619285 0.034661386131915 0.873344055484158 -3.67227662188432 "DOWN"
ATP6V0B 0.244017226715136 4.67796627469434 2.14746393223619 0.0348683944241715 0.873344055484158 -3.67548719734524 "UP"
COQ4 0.221510504620064 3.23350264518524 2.14713597145297 0.0348953818293875 0.873344055484158 -3.67590429858127 "UP"
MRAP2 0.61696265854825 1.68282333216269 2.14703619289754 0.0349035960644032 0.873344055484158 -3.67603118647714 "UP"
DHX16 0.173580584022138 3.61319833860833 2.14462691825391 0.0351024503106385 0.873344055484158 -3.6790935350411 "UP"
EIF3K 0.287088445301973 5.30819912548345 2.14299693918799 0.0352375422651604 0.873344055484158 -3.68116369740806 "UP"
PPP2R2A -0.242974064739341 3.30626651196874 -2.14288023482262 0.0352472320003669 0.873344055484158 -3.68131186723066 "DOWN"
CDC42BPA 0.328900043138275 2.52344164852423 2.14261867947087 0.0352689568491071 0.873344055484158 -3.68164391749826 "UP"
FBLIM1 -0.375757651397856 4.38731070621698 -2.14167213851262 0.0353476741457984 0.873344055484158 -3.68284528537218 "DOWN"
HDHD3 0.332747004982274 3.42978767956079 2.14152401755648 0.0353600061647158 0.873344055484158 -3.68303324266751 "UP"
SYTL5 0.322349348748056 0.601462121831733 2.14090585125057 0.0354115128793897 0.873344055484158 -3.68381754271409 "UP"
C1orf110 0.913329854810704 2.11080418827492 2.14065180111868 0.0354326997003551 0.873344055484158 -3.68413981388533 "UP"
HSPA4L -0.325380285756365 2.49049308990087 -2.13950699720663 0.0355283088532404 0.873344055484158 -3.6855916346448 "DOWN"
SF3B5 0.268272838789688 6.27124278747851 2.13805019775636 0.0356502988873402 0.873344055484158 -3.6874381720042 "UP"
RGS9BP 0.11761665072947 0.214976749277478 2.13799183567149 0.0356551936125264 0.873344055484158 -3.68751212552301 "UP"
SLAIN2 -0.228504093250785 3.95084195236278 -2.13764103110568 0.0356846272869846 0.873344055484158 -3.68795661152412 "DOWN"
GPX2 1.22524930790421 6.2863926153538 2.13709390036124 0.0357305755521495 0.873344055484158 -3.68864972878957 "UP"
NUP214 0.21785178700297 3.23406049899087 2.13689050900363 0.0357476695523254 0.873344055484158 -3.68890735112136 "UP"
UGT1A7 0.736427761131032 1.32061169955084 2.13640486466685 0.0357885142258679 0.873344055484158 -3.6895224005667 "UP"
HRASLS2 0.451237567557129 1.01725096546658 2.13627366179521 0.0357995558821662 0.873344055484158 -3.6896885435243 "UP"
COPG1 0.252329263242462 5.73186381797705 2.13465080060688 0.0359363762613262 0.873344055484158 -3.69174286732511 "UP"
AKR1C3 1.22069691956768 4.17644552673121 2.13288596718377 0.0360856817129398 0.873344055484158 -3.69397540729021 "UP"
NEURL1 0.211473031198755 0.694719439716064 2.12934552125186 0.036386830645083 0.873344055484158 -3.69844940296511 "UP"
MIF4GD 0.267928959482968 3.28576386432254 2.12829496121551 0.0364766098591396 0.873344055484158 -3.69977576355323 "UP"
EXTL3 -0.306998031324892 2.95870585481747 -2.12803649291759 0.0364987276241247 0.873344055484158 -3.70010200170647 "DOWN"
PIK3C2B 0.304968424578921 2.16762634217244 2.12731535684923 0.0365604985996488 0.873344055484158 -3.70101204046785 "UP"
PPP2R2B 0.166024742226836 0.285396389546374 2.12656608486421 0.0366247757928747 0.873344055484158 -3.70195730821861 "UP"
SCIN 0.315226379839199 0.628712856090402 2.12647573067914 0.0366325335613518 0.873344055484158 -3.70207127830807 "UP"
CCDC184 0.219520622672913 0.498120637896778 2.12617663130234 0.036658224276487 0.873344055484158 -3.7024485240804 "UP"
ABCC10 0.209875451910245 2.53600512072843 2.12609457528482 0.0366652750956122 0.873344055484158 -3.7025520111957 "UP"
CCDC9 -0.167558659169362 2.79735219650103 -2.1250807921918 0.0367524835306765 0.873344055484158 -3.7038302909499 "DOWN"
ALAD 0.234985252798122 3.02839310961685 2.12482014362649 0.0367749343275478 0.873344055484158 -3.70415885928616 "UP"
LRPPRC 0.218829200118314 4.50281677861938 2.12446942115914 0.0368051623722888 0.873344055484158 -3.70460091899533 "UP"
RNF157 0.217780603066436 0.490877288015979 2.12398921167139 0.0368465856232426 0.873344055484158 -3.70520608705653 "UP"
HAT1 0.24681008762217 3.21865463135566 2.12360092904974 0.0368801087778636 0.873344055484158 -3.70569532243507 "UP"
ABCA1 0.39155451762157 2.71966587421098 2.12302517743601 0.0369298661797277 0.873344055484158 -3.70642062863438 "UP"
RUSC1 0.180736073402922 3.52786878933253 2.12237562685055 0.0369860713576468 0.873344055484158 -3.70723870305585 "UP"
TG 0.216826795835363 0.304138475550956 2.12208646307667 0.0370111163808766 0.873344055484158 -3.70760282108706 "UP"
AACS 0.24201582185202 2.11070187414101 2.12173064237951 0.0370419548867666 0.873344055484158 -3.70805081640209 "UP"
VSIG8 0.421510857901302 0.751064586184149 2.12124512982861 0.0370840695881386 0.873344055484158 -3.70866199707998 "UP"
SPTB 0.10090599924714 0.279559697219623 2.12105727710713 0.0371003755993481 0.873344055484158 -3.70889844098157 "UP"
DCTPP1 0.29214179791641 4.38617589755197 2.12105021203656 0.0371009889837243 0.873344055484158 -3.70890733320129 "UP"
HIST3H2A 0.515774957421316 3.55488795737552 2.12048890821037 0.0371497491151209 0.873344055484158 -3.70961371950177 "UP"
RUVBL1 0.278340706521587 3.17443377911471 2.11911649393545 0.0372692042148401 0.873344055484158 -3.71134019850361 "UP"
AMPD2 0.209609723061701 2.69125640185863 2.11806068365318 0.0373613287569091 0.873344055484158 -3.7126677476798 "UP"
HIATL1 0.215997609489513 4.88981281875064 2.11773058294966 0.0373901721482317 0.873344055484158 -3.71308269263036 "UP"
GOLPH3L 0.24171688160809 3.24512831447849 2.11736159705691 0.0374224360961284 0.873344055484158 -3.7135464522097 "UP"
ZFP3 0.312142511658485 1.29002320936662 2.11728172118113 0.037429423583266 0.873344055484158 -3.71364683509012 "UP"
SLC36A1 0.307590386589759 2.46460980820154 2.11722982185773 0.0374339643072828 0.873344055484158 -3.71371205710831 "UP"
PRDM12 0.0626717045212697 0.0996826183091084 2.11696240637769 0.0374573683320765 0.873344055484158 -3.71404809732294 "UP"
AC012363.2 -0.347449459697768 0.930796175853085 -2.1163459442657 0.0375113690491577 0.873344055484158 -3.71482261985409 "DOWN"
SLC7A6 0.259086079598176 1.6733680158051 2.11624735484417 0.0375200115249335 0.873344055484158 -3.71494646974899 "UP"
LIN9 0.249224572792093 2.01358723393677 2.11554605401011 0.0375815383153019 0.873344055484158 -3.7158273156187 "UP"
LMAN2 0.221951296374877 5.14720851026248 2.11369216803776 0.0377446057395212 0.873344055484158 -3.71815463309595 "UP"
MID1IP1 0.255697017535506 3.56046019860915 2.11346216752266 0.0377648792580524 0.873344055484158 -3.71844324847357 "UP"
G6PD 0.644394031487009 5.88123239408702 2.11126921628262 0.0379586528042007 0.873344055484158 -3.72119372478124 "UP"
CDX2 0.220758586652672 0.321105437978476 2.11042771575362 0.0380332379891168 0.873344055484158 -3.72224851951846 "UP"
PRKCD 0.227046916929539 3.89500982899487 2.10983578257009 0.0380857792140117 0.873344055484158 -3.72299027505828 "UP"
EVC2 -0.290757840157458 0.977225897898244 -2.10947484758274 0.0381178474246605 0.873344055484158 -3.72344247829929 "DOWN"
ERP29 0.272299444127127 4.71838122410988 2.10945152375724 0.0381199204956001 0.873344055484158 -3.7234716976676 "UP"
FAM221A 0.206391719243405 0.618331572721759 2.10827700763559 0.0382244404136505 0.873344055484158 -3.72494273975977 "UP"
CYP26A1 0.674412829043429 1.09983898806545 2.10806967198707 0.0382429169336675 0.873344055484158 -3.72520234832225 "UP"
JMJD1C -0.257355497738735 2.94813628530973 -2.10728498698321 0.0383129134874872 0.873344055484158 -3.72618466931426 "DOWN"
SATB2 0.189786134516089 0.78004416088714 2.10728386915003 0.03831301328112 0.873344055484158 -3.72618606847034 "UP"
HSPA9 0.21738566387358 5.5776382296076 2.10645697492855 0.0383868953162366 0.873344055484158 -3.72722089249929 "UP"
GPR114 0.241792063800555 0.596247184296862 2.10612488641175 0.0384166017644183 0.873344055484158 -3.72763639029573 "UP"
SLC6A9 0.354617837310997 2.96372234450163 2.10499361127547 0.038517947722201 0.873344055484158 -3.72905138451758 "UP"
RALGPS2 0.337316402931704 2.24848800213283 2.10434652213414 0.0385760216591528 0.873344055484158 -3.72986046992776 "UP"
TTBK1 0.0802314633389415 0.164348852244181 2.1039880519541 0.038608225712094 0.873344055484158 -3.73030859056982 "UP"
SLC31A1 0.241796654823609 3.54771251233481 2.10392521779225 0.0386138729721611 0.873344055484158 -3.73038713234637 "UP"
MOB3C 0.220917459097384 2.64658957328131 2.10370866476513 0.0386333412952955 0.873344055484158 -3.73065780513623 "UP"
FAM73B 0.20668709244361 2.21783772173925 2.10338757252994 0.0386622234418759 0.873344055484158 -3.73105909934023 "UP"
TCHH 0.616556314000564 1.10371328871795 2.10302075643569 0.0386952413204944 0.873344055484158 -3.73151747441144 "UP"
METTL13 0.174255102477855 3.04315238444964 2.10258410655952 0.0387345769200776 0.873344055484158 -3.73206302533846 "UP"
ABHD2 0.435708210466507 3.95613511632915 2.1013499047853 0.0388459473127506 0.873344055484158 -3.73360451685914 "UP"
TDP2 0.321389420351204 3.81277893542773 2.10132187719038 0.0388484796493952 0.873344055484158 -3.73363951377081 "UP"
INHBA -0.705263871544318 3.55402748544853 -2.10060752166387 0.0389130710500713 0.873344055484158 -3.73453136607909 "DOWN"
PRRT3 0.193888745252273 0.988893108252299 2.09996188511874 0.038971528922762 0.873344055484158 -3.73533720245539 "UP"
TRAF3IP3 -0.221811924715142 0.638988575048307 -2.09978578100711 0.0389874871106122 0.873344055484158 -3.73555696610932 "DOWN"
ACTL6A 0.323883737068329 4.67007885558518 2.09957313524866 0.0390067641666556 0.873344055484158 -3.73582230984672 "UP"
RASEF 0.399164580123087 1.62730128742918 2.09937354253594 0.0390248654273922 0.873344055484158 -3.73607134489363 "UP"
NSD1 0.216170876814169 3.0953096101233 2.09935436638199 0.0390266049146411 0.873344055484158 -3.736095270228 "UP"
WDR31 0.196001625198643 0.922759987098851 2.09909070003435 0.0390505291487365 0.873344055484158 -3.73642421749451 "UP"
TSHZ3 -0.384773977029936 1.8856142503107 -2.0989031190262 0.0390675573733615 0.873344055484158 -3.73665822008573 "DOWN"
TBC1D2 0.428403099714625 4.32840090926663 2.09876312828611 0.0390802696381378 0.873344055484158 -3.73683284340187 "UP"
PSMD7 0.168041238652064 4.81846612612879 2.09876137648728 0.0390804287379894 0.873344055484158 -3.73683502851868 "UP"
RP11-54C4.3 0.251171940216889 1.13795350013694 2.09683568089906 0.0392556614852149 0.873344055484158 -3.73923611641812 "UP"
TNKS1BP1 -0.278846906589172 5.25150219719396 -2.09679085033688 0.0392597490245149 0.873344055484158 -3.73929199182687 "DOWN"
RBP1 -0.566752818940955 3.88002568971325 -2.0965333429792 0.0392832350415664 0.873344055484158 -3.73961292120838 "DOWN"
CEP70 0.30541607182227 2.41516637195337 2.09648243756928 0.0392878793203031 0.873344055484158 -3.73967636024007 "UP"
METTL6 0.105860598964561 1.06098023356796 2.09639535364846 0.0392958253930661 0.873344055484158 -3.73978488239188 "UP"
IL10 -0.115929973183438 0.35379324428095 -2.09631494923207 0.0393031632216932 0.873344055484158 -3.73988507727353 "DOWN"
SPC24 0.279969655742511 2.2191992382431 2.09620830939797 0.0393128971636222 0.873344055484158 -3.74001796001397 "UP"
GNG10 0.245166798454004 2.29457493558149 2.09601952068375 0.0393301346622086 0.873344055484158 -3.74025319345055 "UP"
MALSU1 0.17773568694429 2.34241817532253 2.09429425521013 0.0394879646056272 0.873344055484158 -3.74240206202031 "UP"
CLUH 0.228020143947756 4.89205303034423 2.09407486875116 0.0395080736395045 0.873344055484158 -3.74267520613049 "UP"
TRIM16L 0.683610289811067 2.68842334348113 2.09401119422293 0.0395139117261703 0.873344055484158 -3.74275447866188 "UP"
MIA3 0.191346791857802 3.17437267333828 2.09333600131256 0.0395758636530352 0.873344055484158 -3.74359494343327 "UP"
RPN1 0.247166942527481 6.29453304023179 2.09315233853665 0.0395927300543128 0.873344055484158 -3.74382352268415 "UP"
SCAMP3 0.224551497079435 4.93060353654721 2.0931384877045 0.0395940022772841 0.873344055484158 -3.74384076017511 "UP"
MUC4 0.660938491160678 1.44778366493677 2.09300515690495 0.0396062507516024 0.873344055484158 -3.74400668663387 "UP"
ZBED9 0.199672696627679 0.735254249132511 2.091896256132 0.0397082473243852 0.873344055484158 -3.74538633337578 "UP"
CENPN 0.278741505639948 2.94968026465102 2.09177495796059 0.0397194180916413 0.873344055484158 -3.74553720950936 "UP"
CYB561 0.187021847870867 3.69328341591434 2.09120457645134 0.0397719829463215 0.873344055484158 -3.7462465756727 "UP"
TTC7A 0.19994501420415 3.32906702022347 2.09110746260761 0.039780938693868 0.873344055484158 -3.746367336768 "UP"
MDH1 0.180130966556496 4.32763376819215 2.09094379036675 0.0397960363415599 0.873344055484158 -3.74657085242315 "UP"
TBC1D13 0.260734459271448 3.29625908443069 2.09091680511006 0.0397985260232618 0.873344055484158 -3.74660440550791 "UP"
BBOX1 -0.416237714879814 1.20222896990244 -2.08984842195313 0.0398972042319852 0.873344055484158 -3.74793252103566 "DOWN"
CDCA7L 0.359314508721469 2.8450254393225 2.08937979191934 0.0399405546474541 0.873344055484158 -3.74851489595982 "UP"
GTF3C3 0.197785722165703 2.89365054738422 2.08906756598649 0.0399694595752086 0.873344055484158 -3.7489028428392 "UP"
TACO1 0.194401062276598 3.02838610743524 2.08880960595297 0.03999335437584 0.873344055484158 -3.74922332593885 "UP"
PRDX6 0.28498118400289 6.34970123116532 2.08702456941656 0.0401590407814901 0.873344055484158 -3.75144008501401 "UP"
DOC2A 0.185666164644129 0.372244226713991 2.08664854445016 0.0401940188485477 0.873344055484158 -3.75190684771892 "UP"
RNF220 0.14943690161803 2.58228060888939 2.08615361572871 0.0402400975589877 0.873344055484158 -3.75252109711379 "UP"
RNPEP 0.236483430608022 4.98343983103226 2.08596644672157 0.0402575352100682 0.873344055484158 -3.7527533576347 "UP"
TPBGL 0.190852723743511 0.510072441514047 2.08499158158725 0.0403484644349998 0.873344055484158 -3.75396279307369 "UP"
ETNK2 0.480589008317894 2.36501242321314 2.08443930881912 0.0404000556582873 0.873344055484158 -3.75464773848484 "UP"
UMODL1 0.0885287444861743 0.119915833907001 2.08351566628968 0.0404864662497232 0.873344055484158 -3.75579292156646 "UP"
TTC5 0.191329787269136 1.55290920244824 2.08311256407774 0.0405242281711621 0.873344055484158 -3.75629257407906 "UP"
PIGS 0.206663000545801 3.43816072823573 2.0825951725487 0.0405727411202528 0.873344055484158 -3.75693376923933 "UP"
EIF2AK1 0.215809231556776 5.19556735344277 2.0823581046099 0.040594986433035 0.873344055484158 -3.75722751833688 "UP"
PDHB 0.161455368959147 2.75832161017036 2.08235719786227 0.0405950715380905 0.873344055484158 -3.7572286418262 "UP"
GATS 0.332594095891135 1.64750638848808 2.08179500182065 0.0406478675359025 0.873344055484158 -3.75792514022998 "UP"
DHX30 0.157578777936051 3.40880431486907 2.08175447439572 0.0406516757699868 0.873344055484158 -3.75797534299512 "UP"
ZBTB26 0.226327985872109 1.81702319017827 2.08168727756705 0.0406579907230042 0.873344055484158 -3.75805858026066 "UP"
WIPI1 0.354714746395655 2.82133472469263 2.08123055372419 0.0407009346993103 0.873344055484158 -3.75862426701547 "UP"
KRTCAP2 0.245727780611016 2.67591909494662 2.08046899296941 0.0407726284646212 0.873344055484158 -3.75956728126639 "UP"
TOPBP1 0.342508913282532 3.92887767777026 2.07951926419814 0.040862189317607 0.873344055484158 -3.76074288414482 "UP"
MRPS25 0.203612661034747 2.30604408329393 2.07949277950646 0.0408646892975436 0.873344055484158 -3.76077566111829 "UP"
HYKK 0.141320538594326 0.737739734072764 2.07758437397872 0.0410451782664831 0.873344055484158 -3.76313652981598 "UP"
GSTM2 0.696505922623942 1.74988388554345 2.07751750277177 0.0410515151289412 0.873344055484158 -3.76321922188654 "UP"
ADIPOR1 0.20302067970666 5.74081253647324 2.07740832835077 0.0410618625525701 0.873344055484158 -3.76335422067434 "UP"
HOXC11 -0.252824661735786 0.880144054600999 -2.07642075048615 0.0411555664100825 0.873344055484158 -3.76457512682229 "DOWN"
SLC29A1 0.347328950407107 3.61267849935922 2.07635472627404 0.0411618375320559 0.873344055484158 -3.76465673242014 "UP"
CRHR2 0.0656511713629752 0.147873138202011 2.07625033081194 0.0411717549218331 0.873344055484158 -3.76478576016384 "UP"
TNKS -0.251345359497607 2.27826194581178 -2.07599324412755 0.041196186512963 0.873344055484158 -3.76510348322104 "DOWN"
ARX 0.0663992216342859 0.06025536452578 2.07569985168522 0.0412240836250032 0.873344055484158 -3.76546603398774 "UP"
TIMMDC1 0.221064597185109 4.69973704596809 2.07389820399829 0.0413957504964292 0.873344055484158 -3.76769140421973 "UP"
PGF -0.47217446892548 2.05507463508935 -2.07262899429791 0.0415170551175207 0.873344055484158 -3.76925812188565 "DOWN"
RNF144B -0.341609881851053 2.76808181328834 -2.07215756185158 0.041562190319099 0.873344055484158 -3.76983985100537 "DOWN"
SIRT2 -0.203390902837657 3.14704571650621 -2.07181381248289 0.0415951277647917 0.873344055484158 -3.77026395283263 "DOWN"
NFATC3 0.223032211539274 2.45788468778664 2.07170466761795 0.0416055905400798 0.873344055484158 -3.77039859804682 "UP"
SLC39A6 0.407963627134745 5.16902489153724 2.0715768522844 0.041617845979151 0.873344055484158 -3.77055626813693 "UP"
NUP133 0.193230212580253 3.39715169384463 2.07151242789537 0.0416240244248894 0.873344055484158 -3.77063573744311 "UP"
PABPC4 0.36598406615488 5.10316567159196 2.07069358983519 0.0417026218548609 0.873344055484158 -3.77164561305309 "UP"
TRPS1 -0.316864177547065 2.42547503992051 -2.07005170266557 0.0417643238959789 0.873344055484158 -3.77243701560857 "DOWN"
ABHD4 0.438833137108428 4.12642475873349 2.06961218016509 0.0418066188543176 0.873344055484158 -3.77297879535251 "UP"
PPARD -0.356697206649113 4.67874006655502 -2.06958502127986 0.0418092335477309 0.873344055484158 -3.77301226966576 "DOWN"
SENP5 0.23504291115628 3.21320529055288 2.06835916327238 0.0419273987528931 0.873344055484158 -3.77452279262563 "UP"
DNMT3B 0.328708470651488 2.06125198974447 2.06720337894596 0.0420390730501885 0.873344055484158 -3.77594626772007 "UP"
ERGIC1 0.216102831632261 3.254817502381 2.06665842434192 0.0420918166478814 0.873344055484158 -3.77661720267319 "UP"
NDUFA8 0.306730750091617 5.0195263499489 2.06589875930904 0.0421654362916311 0.873344055484158 -3.77755223111113 "UP"
IMMT 0.188235633158779 4.79960069678158 2.06579549280452 0.0421754524862301 0.873344055484158 -3.77767931323829 "UP"
FAM189B 0.247910614547952 4.16162647607212 2.0657518029501 0.0421796907421048 0.873344055484158 -3.77773307733634 "UP"
TOX2 0.512145976807362 2.52796399606227 2.06551900568248 0.042202280082156 0.873344055484158 -3.77801953783858 "UP"
POC5 0.166564227839967 1.90289551455346 2.06533635001495 0.0422200112664181 0.873344055484158 -3.77824427899374 "UP"
NID1 -0.610738331533511 4.291394579013 -2.06516525456558 0.0422366260768364 0.873344055484158 -3.77845478091022 "DOWN"
KRTAP4-1 0.219653894913844 0.674706263971367 2.06301001890079 0.0424464009575533 0.873344055484158 -3.78110512790944 "UP"
ARPC4 0.2087405839144 4.15653605202123 2.06297353264157 0.0424499599815374 0.873344055484158 -3.78114997555951 "UP"
IPO13 0.207325756087847 3.7169134526619 2.06264930363277 0.0424815979526671 0.873344055484158 -3.78154847680378 "UP"
APBB2 -0.287428023076207 2.15916522641394 -2.06259605554146 0.0424867957958101 0.873344055484158 -3.78161391748374 "DOWN"
TNFRSF10A -0.326428038181664 2.80457087557353 -2.06230934850967 0.0425147922928523 0.873344055484158 -3.78196624894832 "DOWN"
NCKAP5 -0.256393460007371 1.01824560237387 -2.06220028556829 0.0425254462947115 0.873344055484158 -3.78210026430824 "DOWN"
PNMA5 0.0752297745061169 0.0612078517102788 2.06154450117845 0.0425895562639777 0.873344055484158 -3.78290595697909 "UP"
GLI3 -0.377901864927752 2.63777362021049 -2.06130876440307 0.0426126224147056 0.873344055484158 -3.7831955280629 "DOWN"
COL4A6 -0.611254646563091 2.47110890327962 -2.0599891136638 0.0427419453203896 0.873344055484158 -3.78481601815888 "DOWN"
TIMM8A 0.205546626533902 2.10526978900525 2.0578524311255 0.0429520527775562 0.873344055484158 -3.78743791115441 "UP"
AANAT 0.104421699110872 0.319504369767584 2.05736061951054 0.0430005401307337 0.873344055484158 -3.78804107588278 "UP"
ADCK3 0.33648520128816 2.17208130315167 2.05713102182055 0.0430231921438171 0.873344055484158 -3.78832261540278 "UP"
JPH3 0.22399600696449 0.302407742233217 2.05612468838403 0.0431225979038786 0.873344055484158 -3.78955629344936 "UP"
MLPH 0.377223552777924 0.894470515581848 2.05503378416893 0.0432305810107386 0.873344055484158 -3.7908930629931 "UP"
CLDN8 0.688061808406435 1.42080570193265 2.05452246167442 0.0432812743608027 0.873344055484158 -3.79151941658794 "UP"
IZUMO4 -0.232615833626091 0.680352081958447 -2.05447856408791 0.0432856288248997 0.873344055484158 -3.79157318348438 "DOWN"
BMP2 -0.501117370654351 2.49272665506814 -2.05434849943279 0.0432985329310524 0.873344055484158 -3.79173248424201 "DOWN"
LRRIQ4 0.0988668644511506 0.13146709074975 2.05407143398727 0.0433260324749649 0.873344055484158 -3.79207179996533 "UP"
ATP6V0A2 0.144153501951372 1.46604820371411 2.05406060085313 0.0433271080002393 0.873344055484158 -3.7920850662595 "UP"
EFTUD2 0.185071252835412 3.77035689832401 2.05384261625684 0.0433487546336481 0.873344055484158 -3.79235199820331 "UP"
RPS10 0.260654407149276 7.02793506547235 2.05359967062021 0.043372890959823 0.873344055484158 -3.79264946741708 "UP"
TRPV3 -0.3886407580528 1.14198398285838 -2.05311455128744 0.0434211215509805 0.873344055484158 -3.79324337029882 "DOWN"
PIK3AP1 0.372516250176252 1.61429684829465 2.05295401876829 0.0434370918700201 0.873344055484158 -3.79343987424036 "UP"
INO80C 0.245632015052068 1.92478150293571 2.05280303329478 0.0434521170321983 0.873344055484158 -3.79362467984147 "UP"
ME1 0.614063078253603 4.33406205087628 2.05217344412079 0.043514818192479 0.873344055484158 -3.79439516865848 "UP"
TMPRSS11A 0.970788223011797 2.37462382079319 2.05181068780122 0.0435509806731994 0.873344055484158 -3.79483901632976 "UP"
EIF4A2 0.263517728994263 5.90875914648925 2.05113361050921 0.0436185464301299 0.873344055484158 -3.79566726878654 "UP"
SCGB3A2 0.358998348091154 0.314979085043747 2.05047062183822 0.0436847937077589 0.873344055484158 -3.79647805955219 "UP"
KCNE3 0.606519119355162 1.53477911579333 2.05017731133715 0.0437141295595434 0.873344055484158 -3.79683668685448 "UP"
FOXA2 -0.291749270786656 0.46003066735297 -2.04978248405719 0.0437536455283788 0.873344055484158 -3.79731936796725 "DOWN"
DIRAS1 -0.400232117793891 1.07099623872628 -2.04935916415348 0.0437960473115251 0.873344055484158 -3.79783679297645 "DOWN"
HIST3H2BB 0.250645057073014 0.750982782093367 2.04910583649067 0.0438214387566523 0.873344055484158 -3.79814639213762 "UP"
ACTN1 -0.40428204179253 5.44729284611894 -2.04746406760987 0.0439863032755188 0.873344055484158 -3.80015204915198 "DOWN"
MFSD6L 0.140350127334007 0.266084227083515 2.04740541678965 0.0439922027841155 0.873344055484158 -3.80022367402521 "UP"
ARHGAP17 -0.146579751831981 2.70568533567706 -2.04737931819406 0.0439948281818041 0.873344055484158 -3.80025554528224 "DOWN"
UAP1L1 0.38677714610624 2.65097990574902 2.04737133403944 0.0439956313776669 0.873344055484158 -3.80026529535572 "UP"
EPB41L4B 0.317438646875394 1.8200687588768 2.04698104453187 0.0440349093966975 0.873344055484158 -3.80074186846857 "UP"
UMPS 0.241658997130226 2.61836610642377 2.04676631843574 0.0440565319011947 0.873344055484158 -3.80100403204592 "UP"
PSMD2 0.283158189426509 5.96490808596708 2.04666046384931 0.0440671946159011 0.873344055484158 -3.80113326342749 "UP"
GMCL1 0.250311878840001 3.07698247898904 2.0463783828868 0.0440956194273976 0.873344055484158 -3.80147761075959 "UP"
TAGLN2 0.227187672887412 8.2188033589472 2.0461354504109 0.0441201119560058 0.873344055484158 -3.80177413531152 "UP"
GET4 0.104234790608896 0.852192759438592 2.04612606182509 0.0441210587510607 0.873344055484158 -3.80178559445759 "UP"
STK17A -0.303506932641791 3.64221781395942 -2.04362236533537 0.0443741695873084 0.873344055484158 -3.80483984391396 "DOWN"
IARS2 0.209528978634896 5.19913089968375 2.04362142927698 0.0443742644510779 0.873344055484158 -3.80484098520687 "UP"
CHD1 -0.230136788983873 2.52592715706254 -2.04357196387293 0.0443792777141899 0.873344055484158 -3.80490129545838 "DOWN"
CDK6 -0.505600004103962 3.70428348833026 -2.04334543156708 0.0444022427335519 0.873344055484158 -3.8051774769152 "DOWN"
SREK1IP1 -0.268153802734151 3.03562221195591 -2.04294391695813 0.0444429719356428 0.873344055484158 -3.80566692693581 "DOWN"
RPA3 0.280449775228698 3.1867834900193 2.04282250262012 0.0444552943988504 0.873344055484158 -3.80581491585515 "UP"
PCBD2 0.146731832559791 1.17749753385026 2.04240838160568 0.0444973460635041 0.873344055484158 -3.80631962079355 "UP"
HOXA13 0.213235692722568 0.508266277876899 2.0423112271292 0.0445072165082421 0.873344055484158 -3.80643801388827 "UP"
TMEM41A 0.194453511563482 2.66754460757697 2.04201085795195 0.0445377445360619 0.873344055484158 -3.8068040151517 "UP"
CDH3 -0.500685895344029 5.61137067069892 -2.04124464442047 0.0446157002341823 0.873344055484158 -3.80773744034435 "DOWN"
INIP 0.182777687811823 2.63231708662981 2.04088765379108 0.0446520610397411 0.873344055484158 -3.80817223458901 "UP"
GLIPR1 -0.329670800282433 2.21986778036999 -2.03926691986906 0.0448174593477677 0.873344055484158 -3.81014537372194 "DOWN"
ZFP62 0.223193459788079 2.56996617622868 2.03903243544474 0.0448414323930315 0.873344055484158 -3.81043073176618 "UP"
SLC46A3 0.346707650981198 1.72634656881685 2.03835058253479 0.0449112058127071 0.873344055484158 -3.8112603587631 "UP"
PARP1 0.286388485825209 4.74695271032833 2.0381061992401 0.0449362360531195 0.873344055484158 -3.81155764774965 "UP"
SYT17 0.308011634220662 1.10027449438553 2.03802847189939 0.0449441995605044 0.873344055484158 -3.81165219558555 "UP"
TPM4 -0.243767567410235 6.49847437173311 -2.03784070643693 0.0449634419616635 0.873344055484158 -3.81188058141794 "DOWN"
PREB 0.195206537928611 3.66046817393134 2.03732219651273 0.0450166161837168 0.873344055484158 -3.81251116952251 "UP"
ISCU 0.214979017126211 3.72728452126091 2.03727913720136 0.0450210344312166 0.873344055484158 -3.81256353008334 "UP"
SGSH 0.234511451062331 2.46473915402251 2.0371140085099 0.0450379814792713 0.873344055484158 -3.81276431942564 "UP"
CPEB2 -0.336386653799759 2.50406714170624 -2.03704171664071 0.0450454024712893 0.873344055484158 -3.81285221880283 "DOWN"
CDC42EP2 -0.282529286652543 2.6280914733171 -2.03688485908717 0.0450615080159067 0.873344055484158 -3.8130429320075 "DOWN"
ULK4 0.114439428034656 0.662398260302241 2.0357037383867 0.0451829400673845 0.873344055484158 -3.81447857633252 "UP"
ETS1 -0.390432905542479 3.0573435723702 -2.03429089015756 0.0453285655064705 0.873344055484158 -3.8161949425785 "DOWN"
TMCO6 0.185144299443256 2.13106342532618 2.03424914262593 0.0453328746452372 0.873344055484158 -3.81624564300847 "UP"
MT-ND2 0.324647891185391 11.4720092079577 2.03367164785938 0.0453925191998171 0.873344055484158 -3.81694689158141 "UP"
MITD1 -0.18990961806073 2.03762289163756 -2.03216028983954 0.045548933795702 0.873344055484158 -3.81878131363323 "DOWN"
FICD 0.105555304318336 0.895882447267961 2.03196778388183 0.0455688899682875 0.873344055484158 -3.81901488486731 "UP"
DAPK3 -0.237398505439301 3.68778866148268 -2.03180991032311 0.0455852615701172 0.873344055484158 -3.81920642171652 "DOWN"
DDT 0.232541938278904 3.01706861632714 2.0316676916059 0.0456000140788393 0.873344055484158 -3.81937895467967 "UP"
BLOC1S5-TXNDC5 0.0568733742846761 0.126568354069448 2.03126711984008 0.0456415878847922 0.873344055484158 -3.81986485333969 "UP"
FETUB 0.691837496810652 1.24395793232374 2.03098043094674 0.0456713622077941 0.873344055484158 -3.82021255996676 "UP"
OXCT2 0.244116768208786 0.319378460845009 2.03036080116969 0.0457357713887116 0.873344055484158 -3.82096392490602 "UP"
AKAP17A -0.258743506525518 3.14459353337288 -2.02997309565965 0.0457761122038712 0.873344055484158 -3.82143395734916 "DOWN"
GLRX 0.325920493267082 1.60587644708103 2.02924317888669 0.0458521430694035 0.873344055484158 -3.82231865775702 "UP"
RFC4 0.352232797227894 3.49787962980332 2.02899840863876 0.0458776635216953 0.873344055484158 -3.82261527177689 "UP"
IQCD 0.125772652453243 0.450184908290089 2.02885752232984 0.0458923582643545 0.873344055484158 -3.8227859846549 "UP"
B3GALT5 0.253773807385095 0.393367481269745 2.028607805479 0.0459184141946872 0.873344055484158 -3.82308854313343 "UP"
MLYCD 0.0795084721544739 0.623735322936556 2.02810484925295 0.0459709321583861 0.873344055484158 -3.82369783061498 "UP"
MGAT4B 0.243943914545088 4.38563403151371 2.02796565039575 0.0459854762103766 0.873344055484158 -3.82386643485973 "UP"
TXN 0.448431093000777 8.05901975727955 2.02775469349795 0.0460075253587209 0.873344055484158 -3.8241219368344 "UP"
PFKFB3 -0.29915211102793 3.87131880892313 -2.02714672779343 0.0460711205194033 0.873344055484158 -3.82485815079276 "DOWN"
POLR3D -0.224297008352198 2.53830239454686 -2.02650902213986 0.0461379076493268 0.873344055484158 -3.82563017381869 "DOWN"
FRAT2 0.331049528964801 3.1104049002534 2.02648237517486 0.04614070020299 0.873344055484158 -3.82566242877051 "UP"
ZNF687 0.196853296651693 3.38367172114522 2.02626016974519 0.0461639925792974 0.873344055484158 -3.82593138421031 "UP"
P4HTM 0.238773140695988 1.19820860510142 2.0255597532505 0.0462374788254891 0.873344055484158 -3.8267789956591 "UP"
FUCA2 0.283006298065294 3.8652427245071 2.02552971903216 0.0462406321970564 0.873344055484158 -3.82681533602528 "UP"
EID3 0.327405096730097 1.07766138414955 2.02552534725509 0.0462410912168169 0.873344055484158 -3.82682062568572 "UP"
AC069368.3 -0.0378071188724698 0.0693793455615376 -2.02471075106126 0.0463266889624723 0.873344055484158 -3.82780607996482 "DOWN"
ZKSCAN4 0.134465595145937 1.37775521172193 2.02324098836802 0.0464814756224645 0.873344055484158 -3.82958325462929 "UP"
MCUR1 0.199079024210746 3.1370203256044 2.02310614203429 0.0464956990345472 0.873344055484158 -3.82974624936896 "UP"
RAF1 0.161134850554573 3.63151097148404 2.02278046122599 0.0465300668157382 0.873344055484158 -3.83013987556417 "UP"
MRPS7 0.181915009991435 3.72901470240111 2.02265963392328 0.0465428227752269 0.873344055484158 -3.83028589665113 "UP"
RARA -0.252252696388246 3.09824447288823 -2.02259072637339 0.0465500988147427 0.873344055484158 -3.83036916879405 "DOWN"
SMG7 0.20707928266992 4.27700532523773 2.0223255703164 0.0465781060976845 0.873344055484158 -3.83068957694664 "UP"
DBN1 0.318198825185056 4.00840186537561 2.02191492042646 0.0466215097944191 0.873344055484158 -3.83118572482849 "UP"
ABCB7 0.187329439803761 2.94473363510821 2.02139368538652 0.0466766517720836 0.873344055484158 -3.83181535673237 "UP"
PPP1R14C -0.513862389331927 4.39039137967788 -2.02085095490446 0.0467341272211768 0.873344055484158 -3.8324708055189 "DOWN"
INPP5E 0.222968984177953 2.92491145283511 2.02068331083332 0.0467518930858633 0.873344055484158 -3.83267323647034 "UP"
ACBD5 0.214329594795466 3.02770219591071 2.02055966983197 0.0467649994933441 0.873344055484158 -3.83282252424093 "UP"
RNF187 0.209193965728145 5.42705264755541 2.01992893096263 0.0468319092245916 0.873344055484158 -3.83358397422078 "UP"
AIFM1 0.197651145389648 3.50073962369551 2.01691556507906 0.0471527059230444 0.873344055484158 -3.83721898391961 "UP"
EPT1 0.290422502557412 3.75826337670284 2.01681327112684 0.0471636289090234 0.873344055484158 -3.83734229847055 "UP"
GLDN 0.18072851910778 0.558167573710249 2.01661332011938 0.0471849860160509 0.873344055484158 -3.8375833222425 "UP"
SLC7A11 0.824678996218596 2.78732206127396 2.01563948600221 0.0472891214604533 0.873344055484158 -3.83875690080841 "UP"
COX4I1 0.269197257664214 5.59242268095074 2.01544933787319 0.0473094776296685 0.873344055484158 -3.83898599338393 "UP"
A4GNT 0.105439073807522 0.145577941982122 2.0150446361605 0.047352827683496 0.873344055484158 -3.8394735203873 "UP"
JSRP1 0.194259503417365 0.515741691839404 2.01455291042205 0.0474055452221031 0.873344055484158 -3.84006576781195 "UP"
HAX1 0.212572991873594 4.93223207663055 2.01425766286939 0.0474372226490063 0.873344055484158 -3.84042131178024 "UP"
CRTAP 0.260097543925435 4.46732517937949 2.01355982177549 0.0475121668933993 0.873344055484158 -3.84126148940423 "UP"
FAM155B 0.39035978719869 0.953942235809189 2.01353673992466 0.0475146474882113 0.873344055484158 -3.84128927489544 "UP"
FCRL5 0.138859520168625 0.245298370612046 2.0133447133068 0.0475352887945277 0.873344055484158 -3.84152042220913 "UP"
CBS 0.09418900763793 0.115242845923666 2.01298743365894 0.0475737139135758 0.873344055484158 -3.84195043813199 "UP"
GTF3C2 0.182741476245617 3.93225547153355 2.01278562617569 0.0475954298962505 0.873344055484158 -3.84219330118355 "UP"
CYP2F1 0.086909216526768 0.115748131427674 2.0121335011699 0.047665661469563 0.873344055484158 -3.84297795026934 "UP"
RASGRP1 0.375162757755923 1.55004386081846 2.01211056289646 0.0476681334568941 0.873344055484158 -3.84300554603413 "UP"
EPB41L1 0.499797827905954 3.1980489843897 2.01166555703625 0.0477161121142663 0.873344055484158 -3.84354085414199 "UP"
OXSM 0.167469322337895 1.79428360283065 2.01160408232074 0.0477227433107973 0.873344055484158 -3.84361479549655 "UP"
YIPF6 0.22519248375612 2.84070910270983 2.01119702952043 0.0477666714861592 0.873344055484158 -3.84410434648945 "UP"
CHML 0.35503551723567 2.3347005933821 2.01109232705396 0.0477779763286288 0.873344055484158 -3.84423025537444 "UP"
PCDHGA2 -0.0901914423068761 0.271401837789021 -2.01105915621756 0.0477815582990546 0.873344055484158 -3.844270143445 "DOWN"
SETDB1 0.197865802922129 2.78964926234028 2.01006208917313 0.0478893345602531 0.873344055484158 -3.84546885547623 "UP"
SH3BGRL -0.392043122760789 4.80489759470063 -2.00993339617869 0.0479032605726681 0.873344055484158 -3.84562353768328 "DOWN"
THAP11 0.198403185173151 3.94714701719549 2.00970243923642 0.0479282613801036 0.873344055484158 -3.84590111431801 "UP"
HIATL2 0.213590989076889 2.55039116789387 2.00967474571993 0.0479312599198166 0.873344055484158 -3.84593439604445 "UP"
ELMSAN1 -0.255235903588386 3.00905933217116 -2.00950423005931 0.0479497261931196 0.873344055484158 -3.84613931093074 "DOWN"
C1orf204 0.170583100303223 0.533016810900985 2.00886165041535 0.0480193701740287 0.873344055484158 -3.84691138733968 "UP"
GBX2 0.146883075648503 0.312158657777853 2.0085607232465 0.048052014998485 0.873344055484158 -3.84727288592303 "UP"
CHSY1 -0.265661987616231 3.35785585534959 -2.00835819116883 0.048073996542932 0.873344055484158 -3.84751615784519 "DOWN"
ACPP 0.518684081775348 2.00491350223347 2.00714917594004 0.0482053945999323 0.873344055484158 -3.8489679285674 "UP"
BRMS1L 0.311854243684225 2.31185264416242 2.00688633759815 0.0482340010293906 0.873344055484158 -3.84928344165608 "UP"
CDIPT 0.210541634732289 4.43887984014811 2.00666963535219 0.0482575970951654 0.873344055484158 -3.84954354577371 "UP"
PDCD7 -0.15411357448368 2.98397140817316 -2.00620544832108 0.0483081743102191 0.873344055484158 -3.85010062008091 "DOWN"
TTC14 0.243224683322186 2.26990000320285 2.00581872473679 0.0483503458600953 0.873344055484158 -3.85056464486056 "UP"
MT1H 0.424120853903991 0.972543952006383 2.00523622544535 0.0484139259105105 0.873344055484158 -3.85126343249047 "UP"
NSUN5 0.261946936527611 3.40890155910492 2.00429062871224 0.0485172906126208 0.873344055484158 -3.85239743156437 "UP"
PHLDB1 -0.265168768684562 1.42915612035424 -2.00400277812846 0.0485487935061834 0.873344055484158 -3.85274254217999 "DOWN"
CIB2 -0.333386754273972 1.9012827357829 -2.00393786950388 0.0485558996433971 0.873344055484158 -3.85282035668511 "DOWN"
MT-ND3 0.350907023994463 10.4359001094523 2.0038657032781 0.0485638013814009 0.873344055484158 -3.85290686927276 "UP"
ISOC2 0.225850932270479 2.67674689558144 2.00266513549842 0.0486954173942866 0.874805368121558 -3.85434570995665 "UP"
TMEM63C 0.493463233166122 1.62958845719038 2.00169881010243 0.0488015754850172 0.87580678649351 -3.85550327718594 "UP"
ANGPTL4 -0.577939064772047 2.85800413608357 -2.00080226262899 0.0489002449948676 0.87629608343157 -3.85657682482127 "DOWN"
ERO1L -0.450848633809485 4.93981007096223 -2.00053468726726 0.0489297260493105 0.87629608343157 -3.85689714541635 "DOWN"
SLC7A6OS 0.17829529238108 1.03264653582418 1.99966237324583 0.0490259419307704 0.877114998168222 -3.85794115513157 "UP"
MAPK9 0.166405185436586 2.48952395072944 1.99774541611016 0.049237950348249 0.880001721656155 -3.86023403847977 "UP"
PLCZ1 0.0596935198885307 0.0810824594024894 1.99564389626923 0.0494712712871796 0.881392969925203 -3.86274549113332 "UP"
E2F4 0.20305447420855 4.7651630652067 1.99533072529799 0.0495061218631869 0.881392969925203 -3.86311955486007 "UP"
PLEKHG3 -0.302922350067815 3.23353569044468 -1.99531734203728 0.0495076116589444 0.881392969925203 -3.86313553922065 "DOWN"
NGF -0.361899625564436 0.900815585050725 -1.99517566128177 0.0495233856066464 0.881392969925203 -3.86330475060642 "DOWN"
PTCHD4 -0.0640686348124378 0.14794823630247 -1.99472691149831 0.0495733752764639 0.881392969925203 -3.8638406303346 "DOWN"
HIBADH 0.277863112329517 3.53577543476968 1.99370152939245 0.0496877623698148 0.881392969925203 -3.86506471044748 "UP"
pk -0.341786773233264 3.19290198982498 -1.99328614318932 0.0497341651947716 0.881392969925203 -3.86556043484182 "DOWN"
GNMT 0.164829567918663 0.484889321938014 1.99285715387335 0.0497821265033259 0.881392969925203 -3.86607229936789 "UP"
C1orf43 0.179000542918277 5.82644831348589 1.99188789114001 0.0498906363554538 0.881392969925203 -3.86722845978555 "UP"
HMGB3 0.386382212606298 4.09641694649285 1.99027165805258 0.0500720247091405 0.881392969925203 -3.86915525865634 "NOT"
CFHR3 0.124362835743744 0.307384691548189 1.99010417495803 0.0500908533666565 0.881392969925203 -3.86935484682191 "NOT"
GLCCI1 0.274945697155211 1.24422447492245 1.98992071718743 0.0501114848597783 0.881392969925203 -3.86957345516951 "NOT"
PLA2G16 0.512121114898027 1.74783336538435 1.98983945379136 0.0501206259872278 0.881392969925203 -3.86967028308158 "NOT"
HMGN4 0.184644151202396 4.71687034145107 1.98919752348404 0.0501928853047759 0.881392969925203 -3.87043504294363 "NOT"
RIMBP3 0.0513911463580354 0.093751371499581 1.98899339041613 0.0502158823257307 0.881392969925203 -3.87067819085087 "NOT"
HOXA10 0.320299851090993 1.48656262891164 1.9889690789605 0.0502186217814267 0.881392969925203 -3.87070714738124 "NOT"
STARD3 0.126707805994549 2.83162868101462 1.98746728235639 0.0503880944812462 0.881392969925203 -3.87249529037761 "NOT"
SORBS3 -0.293880832813854 3.73085221936714 -1.98743997130093 0.0503911809595254 0.881392969925203 -3.87252779797198 "NOT"
PRLR -0.261234306132035 0.451800326439427 -1.98675484198241 0.0504686616836688 0.881392969925203 -3.87334316175575 "NOT"
DARS2 0.27469817430671 3.74100830544651 1.98557659250798 0.0506021469408341 0.881392969925203 -3.87474481163804 "NOT"
CCL17 0.325381608487901 0.889333702546458 1.98556626736642 0.0506033180195491 0.881392969925203 -3.87475709127769 "NOT"
ANKRD28 0.187405149768427 2.34036698493593 1.98508859876873 0.0506575205544716 0.881392969925203 -3.87532511963969 "NOT"
MEIS2 -0.185096383911074 1.07090858585001 -1.98480441712687 0.0506897910412829 0.881392969925203 -3.87566300321871 "NOT"
DOLPP1 0.258733146399249 3.27222576865146 1.98474356612961 0.050696703309148 0.881392969925203 -3.87573534780442 "NOT"
SBNO1 0.191589159045177 2.96656503226643 1.98456542263606 0.050716943850539 0.881392969925203 -3.87594712813578 "NOT"
TAMM41 0.110158515364089 1.02646650510297 1.98452045881581 0.0507220536993946 0.881392969925203 -3.87600057936436 "NOT"
TEX261 0.174471266760483 4.64572183281313 1.98436363762103 0.0507398788595685 0.881392969925203 -3.87618699403997 "NOT"
C5orf63 0.136441616107813 0.605547217437689 1.98415681745378 0.0507633953566455 0.881392969925203 -3.87643282338064 "NOT"
GYG2 0.239263607758836 0.638650000823853 1.98339891351607 0.0508496524141296 0.881392969925203 -3.87733348866032 "NOT"
CTPS1 0.29905126947351 3.23785436734154 1.98313038544489 0.0508802436046272 0.881392969925203 -3.87765252598085 "NOT"
TSEN2 0.149149925101413 1.25703700526874 1.9830568605553 0.0508886224289074 0.881392969925203 -3.87773987412701 "NOT"
ALOX15 0.502534611655174 0.890053898445617 1.98149272816722 0.0510671486973103 0.883458982299662 -3.87959741009607 "NOT"
GLE1 0.256389025542214 3.96512843997635 1.97870250201101 0.0513869458244982 0.883458982299662 -3.88290787535259 "NOT"
CYP4F11 1.11345181070669 3.35392868751933 1.97849510787135 0.0514107840359722 0.883458982299662 -3.88315377659109 "NOT"
WBSCR28 0.194745970170446 0.441541899999098 1.9779066218539 0.0514784769292853 0.883458982299662 -3.88385140564653 "NOT"
DGAT2 0.291867889873875 1.13020223203376 1.97756347804859 0.0515179834669058 0.883458982299662 -3.88425810716505 "NOT"
ENDOG 0.33578850183727 2.86798820948316 1.97722992938432 0.0515564100928022 0.883458982299662 -3.88465337760137 "NOT"
NUDT5 0.2335060905969 3.62662259973589 1.97698461555526 0.0515846871862265 0.883458982299662 -3.8849440487784 "NOT"
FAM195A 0.251451952803539 2.1929996774203 1.97665912576711 0.0516222265085853 0.883458982299662 -3.88532967172965 "NOT"
PRPF4 0.295881819979295 3.94394267362385 1.97591014746779 0.0517086960358622 0.883458982299662 -3.88621681191532 "NOT"
PTK2B -0.341322890612326 3.01551715802555 -1.97533691574663 0.0517749590550574 0.883458982299662 -3.88689558883221 "NOT"
TBCCD1 0.223900771936727 2.64450500365329 1.97491170411181 0.0518241583875297 0.883458982299662 -3.88739898126125 "NOT"
SLC37A1 0.234980822133024 1.59417932346431 1.97472967380738 0.0518452324828204 0.883458982299662 -3.88761445148084 "NOT"
NPDC1 0.43388146204585 3.07325081749097 1.97446453485147 0.0518759413455439 0.883458982299662 -3.88792826698474 "NOT"
CEACAM5 1.10533802873044 3.82637104081533 1.97441019051063 0.0518822375183212 0.883458982299662 -3.88799258381979 "NOT"
AC037459.4 -0.0348228745332917 0.0723862637235601 -1.97393095499302 0.0519377885288705 0.883458982299662 -3.88855969520548 "NOT"
HSDL2 0.204405504452112 3.66960781322988 1.97379471499883 0.0519535901646356 0.883458982299662 -3.8887208952589 "NOT"
LYPLAL1 0.295180791462 2.56538126270349 1.97373864408816 0.0519600946740256 0.883458982299662 -3.8887872359205 "NOT"
EVC -0.346173894051216 2.48983218924859 -1.9736160319458 0.0519743207225257 0.883458982299662 -3.88893229956829 "NOT"
SPESP1 0.491048793861531 0.903665624955411 1.97360633961123 0.0519754454152714 0.883458982299662 -3.88894376633209 "NOT"
STT3B 0.164612031388961 4.94543769948877 1.97313770077309 0.0520298507527627 0.883458982299662 -3.88949814310971 "NOT"
NTAN1 -0.190706037196102 2.64082537007015 -1.97185389749557 0.0521791391267453 0.883458982299662 -3.89101623366147 "NOT"
ZNF654 -0.201962018477191 2.05654955296827 -1.97106000485774 0.0522716403493659 0.883458982299662 -3.89195457791514 "NOT"
DCAF6 0.172316201702346 3.52388745362352 1.97039438283491 0.0523493036804632 0.883458982299662 -3.89274105920168 "NOT"
COX19 0.150479512359034 1.93531638241097 1.97032352475997 0.0523575770358399 0.883458982299662 -3.89282476962445 "NOT"
CFAP52 0.0704732762308838 0.22667413286575 1.97002807728316 0.0523920853554809 0.883458982299662 -3.89317377762861 "NOT"
PCYOX1 0.194384501092013 4.33999067792361 1.96994917371905 0.0524013045853532 0.883458982299662 -3.89326697761824 "NOT"
CBR1 0.595603529367286 5.10407462088943 1.96988780963832 0.0524084754271709 0.883458982299662 -3.89333945792763 "NOT"
ZNF564 0.063609787043487 0.25960947007407 1.96968777727787 0.0524318564788712 0.883458982299662 -3.89357571293542 "NOT"
PPP6C 0.171867523183225 4.10599994527207 1.96884950484695 0.0525299357913846 0.884253919154974 -3.89456555624169 "NOT"
ALG2 0.201745685652354 3.41107968845075 1.9671432578276 0.05273005266313 0.885219565018664 -3.89657918404783 "NOT"
CRTC2 0.148655672470683 3.89777512508629 1.96687630033926 0.0527614214101665 0.885219565018664 -3.89689409667492 "NOT"
NAP1L6 0.127230587442667 0.196367564488778 1.96664021137809 0.052789176207108 0.885219565018664 -3.89717256471683 "NOT"
ARHGEF12 -0.182466538330824 3.10381965536743 -1.96542034808179 0.052932782503686 0.885219565018664 -3.89861093611853 "NOT"
EDNRA -0.34522925346785 2.06014884224218 -1.96532075939583 0.0529445210875725 0.885219565018664 -3.89872832936882 "NOT"
PYGO2 0.179172919152616 4.08474946703628 1.96383660296408 0.0531197224958388 0.885219565018664 -3.90047721168149 "NOT"
KRTAP5-10 0.0828646978690516 0.116771990559772 1.96357138022155 0.0531510834013385 0.885219565018664 -3.90078962061686 "NOT"
USP10 0.189821217842839 4.5922077175147 1.9628636416436 0.0532348461761456 0.885219565018664 -3.90162309441049 "NOT"
CCRN4L -0.303887955448879 2.4632108242384 -1.96216960206236 0.0533170967696619 0.885219565018664 -3.90244018161104 "NOT"
ZNF436 -0.229082699140408 3.20832058443385 -1.9619011599679 0.0533489388332165 0.885219565018664 -3.90275614889673 "NOT"
GRB2 0.160827975312977 4.54970014739373 1.96189008842999 0.0533502524644417 0.885219565018664 -3.90276917974041 "NOT"
PAAF1 0.234518521819964 1.58320886193526 1.96187801468277 0.0533516850385809 0.885219565018664 -3.90278339007925 "NOT"
TBRG4 0.219558441163039 3.75656624375651 1.96168690624254 0.0533743647976181 0.885219565018664 -3.903008307272 "NOT"
SLC34A1 0.0742306079260286 0.170092612016888 1.96138406737642 0.0534103209533034 0.885219565018664 -3.90336468193609 "NOT"
TMEM214 0.151397106462841 4.72139396766571 1.96054800565439 0.0535096938943631 0.885219565018664 -3.90434829394181 "NOT"
DOLK 0.240688154611485 3.30172281521362 1.96025457176396 0.0535446082627604 0.885219565018664 -3.90469342726346 "NOT"
TMEM99 0.268373477074655 2.47249562290231 1.959902811434 0.0535864881840186 0.885219565018664 -3.90510710416968 "NOT"
LDLRAD1 0.208889368687407 0.228268103102899 1.95955608387399 0.0536277961952949 0.885219565018664 -3.90551479920662 "NOT"
GTF2E1 0.210585644296267 2.51916931921511 1.95887070773877 0.0537095294522176 0.885219565018664 -3.90632050499604 "NOT"
RAD54L2 0.177272406887004 1.84681687564695 1.9584238633241 0.0537628741225537 0.885219565018664 -3.90684566856358 "NOT"
TNC -0.786241115159902 6.23503598814549 -1.95826404988092 0.053781963732051 0.885219565018664 -3.90703346744899 "NOT"
AIMP2 0.241337268810973 3.42504292622611 1.9581159384365 0.05379966069525 0.885219565018664 -3.90720750324898 "NOT"
TSSK6 0.172310532416037 1.15294703911846 1.95803274335939 0.0538096033577432 0.885219565018664 -3.90730525516402 "NOT"
FAM72C 0.12177025017358 0.456512194637005 1.95746690550115 0.0538772682588992 0.885219565018664 -3.9079700030699 "NOT"
WNK2 0.578956861109747 2.12773925660057 1.95734280670958 0.0538921181099593 0.885219565018664 -3.90811577231242 "NOT"
FLVCR1 0.294992430082729 2.28433737596128 1.95665810068746 0.0539741137091079 0.885219565018664 -3.90891989878436 "NOT"
RNF122 -0.286430716763753 2.38386991715768 -1.95651462491338 0.0539913088074825 0.885219565018664 -3.9090883673056 "NOT"
PDCL 0.217110137332249 2.96564902945993 1.9562863393772 0.0540186776832645 0.885219565018664 -3.90935639684114 "NOT"
PRR5L 0.37036673427553 1.46169130853253 1.95589981266351 0.0540650448126181 0.885219565018664 -3.90981015489095 "NOT"
NRK 0.183333934161525 0.296999233735122 1.95474883410679 0.0542033149329918 0.88539940646305 -3.91116086884767 "NOT"
EMP3 -0.443929319290896 3.83027379480143 -1.95403402471323 0.0542893382067096 0.88539940646305 -3.91199937430028 "NOT"
RET 0.218352210323978 0.509226609162743 1.95341746027377 0.0543636314998837 0.88539940646305 -3.91272241914552 "NOT"
UNC13B 0.325759612622981 2.57256974507636 1.95247945851889 0.0544768223866405 0.88539940646305 -3.9138220321201 "NOT"
KIAA1549 0.391206621673314 1.25030746509722 1.95233851623501 0.0544938475311004 0.88539940646305 -3.91398721801961 "NOT"
HCN3 0.186656288929986 1.51519131319037 1.95209088129301 0.0545237715891391 0.88539940646305 -3.9142774237172 "NOT"
ZNF718 0.213996063168298 0.980231318248338 1.95189625849039 0.0545472994964923 0.88539940646305 -3.91450548148321 "NOT"
C9orf3 0.283680483436087 2.70703271839512 1.951637097567 0.0545786428033294 0.88539940646305 -3.91480913385121 "NOT"
PRKAB1 0.195740342239215 2.53681968679106 1.95159708849838 0.0545834829236865 0.88539940646305 -3.91485600834491 "NOT"
DPH5 0.194945120819826 2.58761253399283 1.94988249772065 0.0547912497456692 0.88539940646305 -3.91686403030061 "NOT"
FAIM 0.211231618074176 1.93704952743538 1.94981928297107 0.0547989226722087 0.88539940646305 -3.91693803407657 "NOT"
TRADD 0.201772623719696 3.69326188122997 1.94928292229283 0.0548640622135957 0.88539940646305 -3.91756585268266 "NOT"
BBS5 -0.186006468336317 1.23211908465874 -1.94846576399121 0.0549634303703758 0.88539940646305 -3.91852205987623 "NOT"
PTHLH -0.830243877624385 4.67408447543057 -1.94827032233145 0.0549872191375992 0.88539940646305 -3.91875070638805 "NOT"
SPTLC1 0.21098577336608 4.1666742020995 1.94797845846674 0.0550227605124038 0.88539940646305 -3.91909211967148 "NOT"
MARCH8 0.22414358915201 2.43548647457567 1.94777457514975 0.0550475997410866 0.88539940646305 -3.91933058958561 "NOT"
GJA3 0.458563611648017 1.61063511089917 1.94762717137921 0.0550655639667184 0.88539940646305 -3.91950298525493 "NOT"
TMEM38B 0.321724368242221 2.40007213119011 1.94745427587169 0.0550866412408264 0.88539940646305 -3.91970518021721 "NOT"
ATP6V0E1 0.213270570309996 6.23254093456483 1.94703869229908 0.0551373320766278 0.88539940646305 -3.92019112595583 "NOT"
OR2A7 -0.306234222784112 1.1079437283196 -1.94596853062006 0.05526804759885 0.88539940646305 -3.92144205966538 "NOT"
MED22 0.211907852373917 2.50970698738423 1.94595882800177 0.0552692339341211 0.88539940646305 -3.92145339850929 "NOT"
PCYT2 0.209989094702997 2.390159101181 1.94524544381858 0.0553565184259913 0.88539940646305 -3.92228695094978 "NOT"
SLC48A1 0.30521110170063 2.91209022465874 1.94501812349481 0.0553843562754662 0.88539940646305 -3.92255250695934 "NOT"
ADH7 1.09976789120103 3.78273841060609 1.94480840749846 0.0554100488286934 0.88539940646305 -3.9227974735557 "NOT"
YIPF3 0.15623400277296 4.88523290233549 1.94476796696635 0.0554150044100505 0.88539940646305 -3.92284470897868 "NOT"
RIMBP2 0.200426058823968 0.472195772655531 1.9447346806666 0.0554190835944926 0.88539940646305 -3.92288358745949 "NOT"
AUP1 0.197478253180194 5.35621139212505 1.94423394063119 0.0554804792962589 0.88539940646305 -3.92346838301754 "NOT"
MTMR11 -0.237439756005781 2.01480689550743 -1.94404951892533 0.0555031057816176 0.88539940646305 -3.92368372912858 "NOT"
MRPL4 0.219130727754295 3.97014612917377 1.94257505356866 0.0556842882120722 0.886317581645623 -3.9254047965712 "NOT"
NOP9 0.177182344688652 2.90456894876599 1.9413288436895 0.0558378140025149 0.886317581645623 -3.92685854464657 "NOT"
MADD 0.163355123510748 2.77628514517184 1.9410318382378 0.0558744563298306 0.886317581645623 -3.92720489191533 "NOT"
PTPLAD1 0.262967310038613 3.84554006322362 1.94065622577749 0.0559208258397827 0.886317581645623 -3.92764283902518 "NOT"
LARP1 0.179067344954109 5.10128530505842 1.94052091959496 0.0559375374448394 0.886317581645623 -3.92780058177999 "NOT"
ADPRHL1 0.271222170611967 1.27376664390571 1.940143664844 0.0559841543998618 0.886317581645623 -3.92824034249943 "NOT"
AADACL2 0.328598535919189 0.394361616397012 1.93944304778273 0.0560708163814417 0.886317581645623 -3.92905684424818 "NOT"
AQP4 0.0634322193224474 0.0612198564854338 1.93927862938485 0.0560911704060202 0.886317581645623 -3.92924842076988 "NOT"
GLA 0.339348768755157 3.70159298938939 1.93917006121989 0.0561046139399468 0.886317581645623 -3.92937491411728 "NOT"
ANKRD13A 0.171111036784523 3.1414902490424 1.93882475019946 0.0561473905185437 0.886317581645623 -3.92977719672423 "NOT"
KLHL12 0.212249102912319 3.59497593706865 1.9384369905784 0.0561954585551633 0.886317581645623 -3.9302288568184 "NOT"
FAM167A -0.488593969571796 1.31335963008571 -1.93778412476151 0.0562764689883259 0.886317581645623 -3.93098913282981 "NOT"
MMP15 0.379814927873895 3.05685593315014 1.93672339071727 0.0564083008062941 0.886317581645623 -3.93222390316056 "NOT"
DCST2 0.190052264795702 0.712404307932848 1.9366322794799 0.0564196366476279 0.886317581645623 -3.93232993562643 "NOT"
FFAR4 0.0624139505597322 0.135793356644435 1.93652019117388 0.0564335850571936 0.886317581645623 -3.93246037458574 "NOT"
SNX12 0.206305777227949 4.20094965000608 1.93649232964175 0.056437052635257 0.886317581645623 -3.93249279647438 "NOT"
DDIT4 -0.609246907176402 5.25040601923979 -1.93625583961851 0.0564664928850034 0.886317581645623 -3.93276797861851 "NOT"
NR2F6 0.24773510688177 4.68891992859516 1.93611265679536 0.0564843238087415 0.886317581645623 -3.93293457331113 "NOT"
LARS2 0.155697865175321 2.37061366411846 1.93574571779922 0.0565300414726773 0.886317581645623 -3.93336146149987 "NOT"
GNRH1 -0.17514589213161 0.86969235160728 -1.93483333502435 0.0566438531659811 0.88693174373716 -3.93442259980374 "NOT"
MPP4 0.123806087559808 0.204728270319524 1.93433084648793 0.0567066171385014 0.88693174373716 -3.93500682781358 "NOT"
KIAA1958 0.16263686512557 1.00953889063641 1.93411117962623 0.0567340734344161 0.88693174373716 -3.93526218609379 "NOT"
MALT1 -0.225632815647205 2.65170694926969 -1.93355064068878 0.056804186644985 0.88693174373716 -3.93591368644754 "NOT"
PTTG1 0.305370661343809 4.38485582681994 1.93338843399454 0.0568244894531119 0.88693174373716 -3.93610218444185 "NOT"
SNAP47 0.18239741344006 2.38598354424577 1.932479175398 0.0569384119479544 0.887093411925696 -3.93715856456043 "NOT"
ARMC7 0.208777796329789 2.53474704339631 1.93240452377402 0.0569477737697839 0.887093411925696 -3.93724527581487 "NOT"
NEDD4 -0.232726813536762 2.1001702110146 -1.93191442280164 0.0570092681900837 0.887093411925696 -3.93781447767979 "NOT"
PPAPDC2 0.225669879940283 2.12771721113488 1.93167678541668 0.0570391055215866 0.887093411925696 -3.93809042363706 "NOT"
HEG1 0.444606617675213 3.2089863438603 1.92897106922238 0.0573797651934204 0.890327386481683 -3.94123022536983 "NOT"
SLC27A4 0.349514002662854 4.46285956937939 1.92839476679841 0.0574525461585667 0.890327386481683 -3.94189848857668 "NOT"
TSPAN7 0.774381669989149 2.68383250310796 1.9282749176981 0.0574676916697255 0.890327386481683 -3.94203744011176 "NOT"
RBP4 0.45681416997507 0.635706856466006 1.9272362290899 0.0575990941185107 0.890327386481683 -3.94324136626327 "NOT"
UPP1 -0.50900191112095 3.47874287503321 -1.92671476731554 0.0576651591660339 0.890327386481683 -3.94384556978326 "NOT"
PARD6G -0.322492071599905 3.5852608997669 -1.92671144603409 0.0576655801516052 0.890327386481683 -3.94384941760314 "NOT"
OXLD1 0.218090106008816 3.18733564224933 1.92659708512269 0.0576800774386137 0.890327386481683 -3.94398190515086 "NOT"
ANAPC5 0.148622547456961 3.23121384729036 1.92649831262983 0.0576926011007961 0.890327386481683 -3.94409632792156 "NOT"
NXNL2 0.0706342099383723 0.120632085277924 1.92637450061339 0.0577083028539244 0.890327386481683 -3.94423975042529 "NOT"
NACAD -0.271509811334732 0.978616443664163 -1.92589627149861 0.0577689855442372 0.890472774511524 -3.94479365016225 "NOT"
RAD23A 0.210478625346521 5.60801820788386 1.92532567311692 0.0578414597393173 0.890799502297359 -3.94545437745655 "NOT"
PTPN3 0.220699261734689 2.35675385170703 1.92440506948584 0.0579585520275617 0.890851774416889 -3.94652003404009 "NOT"
UGT1A1 0.060057519716226 0.0939341172340655 1.92431757225211 0.0579696913104 0.890851774416889 -3.94662129438733 "NOT"
ANP32B 0.223001847962799 6.56605397502016 1.92408980749539 0.0579986965729623 0.890851774416889 -3.9468848671266 "NOT"
SLC25A39 0.217242854794623 5.61113123041202 1.92270347375019 0.0581755079102498 0.89180284879679 -3.94848856427955 "NOT"
PRMT7 0.217021727633034 1.98767820482182 1.92145264601507 0.058335428521016 0.89180284879679 -3.94993464139027 "NOT"
ABHD6 0.236989534182369 1.78670847760719 1.92108935947234 0.0583819450694614 0.89180284879679 -3.95035448121967 "NOT"
URM1 0.256291547767115 3.55294078632037 1.92060010848248 0.0584446401971976 0.89180284879679 -3.95091978474543 "NOT"
PHF13 -0.200249453304849 3.03811452982412 -1.92033098749772 0.0584791510341941 0.89180284879679 -3.95123068601523 "NOT"
HAP1 0.341826998723342 1.36604948433883 1.91988610770146 0.0585362382064133 0.89180284879679 -3.9517445485329 "NOT"
C10orf55 -0.226284005554021 1.06419238287026 -1.91958227112035 0.0585752537590357 0.89180284879679 -3.95209543788415 "NOT"
HOXD13 0.550299064866818 1.9653101880034 1.91957265632836 0.0585764887504803 0.89180284879679 -3.95210654084943 "NOT"
SMUG1 0.170766812606629 2.41297798380552 1.91896490012931 0.0586545979732532 0.89180284879679 -3.95280826648021 "NOT"
BSPRY 0.421130405362966 1.97828548277306 1.91788294231956 0.0587938700897705 0.89180284879679 -3.95405703186332 "NOT"
PRMT5 0.224745865914635 4.09806790826942 1.91757593869585 0.0588334392467812 0.89180284879679 -3.95441125452404 "NOT"
UCP2 0.466435740270808 3.66669380430946 1.91748320532284 0.0588453959193329 0.89180284879679 -3.95451824109263 "NOT"
CPOX 0.237447756477295 3.34774806097799 1.91693508917242 0.058916109845311 0.89180284879679 -3.95515051060775 "NOT"
SCAMP5 0.344514084302546 1.31069692714933 1.91663376866854 0.0589550146301598 0.89180284879679 -3.95549802601519 "NOT"
POC1A 0.233735591688943 2.1996660867533 1.91658533413768 0.0589612702481693 0.89180284879679 -3.95555388149333 "NOT"
LIMS1 -0.241081632174885 3.69038455475712 -1.91643993325935 0.0589800530414435 0.89180284879679 -3.95572155269317 "NOT"
PODXL2 0.556178025594013 2.99951670361429 1.91591468624088 0.0590479463045609 0.89180284879679 -3.95632715633713 "NOT"
BIN1 -0.289504717582813 1.94014115347096 -1.91561755545053 0.0590863826132605 0.89180284879679 -3.95666968025738 "NOT"
GCDH 0.219540374937527 2.39354006695995 1.91542689352075 0.0591110574484665 0.89180284879679 -3.95688944539492 "NOT"
IPO9 0.225003372832171 3.67934855988806 1.91534722900803 0.0591213699478521 0.89180284879679 -3.95698126446177 "NOT"
ZNF365 -0.297853789943406 0.812632468111089 -1.91470722409226 0.0592042732558652 0.89180284879679 -3.95771879465252 "NOT"
UQCRH 0.249894400876241 6.12933179622961 1.91427674601758 0.0592600907205723 0.89180284879679 -3.95821474840329 "NOT"
CYP4B1 0.446433208788331 0.763349905666353 1.91385113529301 0.0593153208241534 0.89180284879679 -3.95870499843085 "NOT"
ARHGAP5 -0.342769570975998 3.88040711890411 -1.91367925811522 0.0593376370991625 0.89180284879679 -3.95890295225005 "NOT"
COASY 0.154372999343861 4.24417646337143 1.91338516502356 0.0593758381775145 0.89180284879679 -3.95924162805083 "NOT"
KRTAP5-8 0.0971515866264389 0.161980919645763 1.91310520159847 0.0594122232146426 0.89180284879679 -3.95956398984017 "NOT"
SERPINA10 -0.0953885730164518 0.120779696762989 -1.91275643015785 0.0594575771636006 0.89180284879679 -3.95996552228345 "NOT"
SMIM3 -0.337686325026608 3.18715182572964 -1.91164110649841 0.0596028095179678 0.89180284879679 -3.96124913783777 "NOT"
HRG 0.069514895021251 0.11015016028051 1.91069857223884 0.0597257757927246 0.89180284879679 -3.96233338011594 "NOT"
NKD1 -0.251924877603387 0.885289311944109 -1.91065939170872 0.0597308920602717 0.89180284879679 -3.96237844120886 "NOT"
AATK -0.171672993651834 0.715779068845748 -1.90956803701634 0.0598735522024745 0.89180284879679 -3.96363327061561 "NOT"
KLHL6 0.192207242486444 0.695617716603239 1.90924770259599 0.0599154804486763 0.89180284879679 -3.96400146881456 "NOT"
HMG20B 0.221966817650135 4.32359392286806 1.90882757486137 0.0599705081616075 0.89180284879679 -3.96448428916843 "NOT"
SERP1 0.211215921834874 5.33529233368366 1.90869522990461 0.0599878513553494 0.89180284879679 -3.96463636370883 "NOT"
ACO2 0.226244782333441 4.57050577998028 1.90865188228544 0.0599935327817533 0.89180284879679 -3.9646861714493 "NOT"
METTL23 0.190088565737369 3.38280012567053 1.90838670466448 0.0600282986219121 0.89180284879679 -3.96499084705525 "NOT"
COG8 0.153234032188765 2.00531335492744 1.90824261680153 0.0600471962527139 0.89180284879679 -3.96515638112093 "NOT"
SLC46A1 0.148674775271692 0.678645112965312 1.90821921697031 0.060050265697579 0.89180284879679 -3.96518326277544 "NOT"
KATNBL1 -0.182362415825065 2.21289553620056 -1.90812438704964 0.060062706256749 0.89180284879679 -3.96529220013888 "NOT"
GCK 0.068858794656915 0.121438704020868 1.9073389048392 0.0601658359665177 0.892186682865246 -3.96619435266723 "NOT"
EIF2B1 0.153844111783127 3.87440007105849 1.90714534089946 0.060191272871176 0.892186682865246 -3.96641661728468 "NOT"
NELFB 0.222132513248689 4.80107341158532 1.90668618396302 0.0602516486186947 0.892320238537055 -3.96694377655653 "NOT"
QSOX2 0.277172522475878 2.90323478882325 1.90624299007983 0.0603099738736226 0.892423224985154 -3.96745250301763 "NOT"
SNX31 0.387907568122855 0.812441615051098 1.90476158309281 0.0605052765425377 0.893815035782813 -3.96915220440501 "NOT"
PSKH1 0.217324688913156 3.40572392898336 1.903630345404 0.0606547738673655 0.893815035782813 -3.9704493562788 "NOT"
PKDREJ 0.0734170850485378 0.24428987614556 1.90308920929036 0.0607263972973781 0.893815035782813 -3.97106961962036 "NOT"
ZER1 0.234815079120721 4.26241278755926 1.90252598704782 0.0608010198468585 0.893815035782813 -3.97171503427334 "NOT"
KCTD18 0.177105460013869 2.20689992459835 1.90239982703905 0.0608177456754036 0.893815035782813 -3.97185958214132 "NOT"
PCM1 -0.24959856232995 2.91904169934491 -1.90222575424888 0.0608408299833439 0.893815035782813 -3.97205901228219 "NOT"
ESRP2 0.397957478384329 3.90178533341154 1.9022122161756 0.0608426256173978 0.893815035782813 -3.97207452178842 "NOT"
DCBLD1 -0.399300088939709 2.62710564436719 -1.90160653242424 0.0609230068105611 0.893815035782813 -3.97276830692645 "NOT"
TMEM180 0.213561685173598 1.63416459836081 1.90080940356719 0.06102893162525 0.893815035782813 -3.97368108879011 "NOT"
CMTM4 0.244852407287376 2.43403931067003 1.89996935944827 0.0611407273896184 0.893815035782813 -3.97464264880719 "NOT"
RAB8B -0.252109514012002 2.38240007938733 -1.89904400246065 0.0612640769425496 0.893815035782813 -3.97570143063922 "NOT"
ERN2 0.289941067009215 0.428607540304198 1.89849066920279 0.061337936262252 0.893815035782813 -3.97633433123467 "NOT"
SYCE3 -0.170474201055024 0.662146162376056 -1.89793109552464 0.0614127049801324 0.893815035782813 -3.97697420490052 "NOT"
ZNF558 -0.161171474673687 1.88674871612566 -1.89754235284699 0.0614646929933278 0.893815035782813 -3.9774186354543 "NOT"
DLGAP3 0.195614796090719 0.533429009018496 1.8973241094661 0.0614938957734893 0.893815035782813 -3.97766810743223 "NOT"
PSME3 0.179283221725449 5.13434281862616 1.89664713279037 0.0615845553900163 0.893815035782813 -3.97844179284707 "NOT"
PROSER2 0.408291052237952 2.40518510336291 1.89649651302689 0.0616047414756036 0.893815035782813 -3.97861389624875 "NOT"
RNF123 0.153429714739948 2.24885616653727 1.89617852627899 0.0616473764490983 0.893815035782813 -3.97897719958611 "NOT"
KRT17 -0.719700858773038 10.0207541555949 -1.89603706863458 0.0616663507832617 0.893815035782813 -3.97913879929562 "NOT"
ZNF619 0.112622912485085 0.864301041064357 1.89594369931633 0.0616788775189103 0.893815035782813 -3.97924545761084 "NOT"
PPM1H 0.407943093311884 1.12555614590219 1.89588901639564 0.0616862149568072 0.893815035782813 -3.97930792125823 "NOT"
FUK 0.17759533514122 1.71837998401479 1.89587896980401 0.0616875631039155 0.893815035782813 -3.9793193971878 "NOT"
CLDN16 0.220908967468242 0.667323345581394 1.89533366269143 0.0617607748969189 0.893815035782813 -3.9799422055138 "NOT"
REPIN1 0.418401675253601 4.25188229127201 1.89503929843595 0.0618003260849366 0.893815035782813 -3.98027834057664 "NOT"
MEIS3 -0.253052894693871 1.13474862979773 -1.89388876285236 0.0619551186764442 0.893815035782813 -3.98159169919528 "NOT"
SQSTM1 0.316165123664787 4.6570518018346 1.89363203227539 0.061989703699719 0.893815035782813 -3.98188466647936 "NOT"
MYO9A -0.166052970685901 1.72727374351695 -1.89308302215781 0.06206371731508 0.893815035782813 -3.98251105052475 "NOT"
WLS -0.375403654881142 3.76451067157919 -1.89260448677629 0.0621282908143356 0.893815035782813 -3.98305689739342 "NOT"
OGDHL 0.318142110967757 0.70351166819894 1.89163366570203 0.0622594673687552 0.893815035782813 -3.98416390299208 "NOT"
RSPH3 -0.153122921933234 2.25611419631546 -1.89139635090925 0.062291568650922 0.893815035782813 -3.98443443182386 "NOT"
NFE2L2 0.357300415143024 5.6176237049321 1.89136425847477 0.0622959108264742 0.893815035782813 -3.98447101355263 "NOT"
WFDC3 0.160006599090412 0.309323712053165 1.89134093627728 0.0622990665301935 0.893815035782813 -3.98449759786547 "NOT"
B4GALT3 0.187007297857013 3.36403458310217 1.89120281845275 0.0623177578809265 0.893815035782813 -3.98465502855877 "NOT"
AGPS 0.227344247453878 3.18425971500012 1.89097366660045 0.0623487792087044 0.893815035782813 -3.98491620017994 "NOT"
ABRACL 0.28347691953935 4.70293859342797 1.89088209628655 0.0623611791389394 0.893815035782813 -3.98502055798684 "NOT"
GEMIN8 -0.199506085399388 2.22652724819181 -1.89052173428596 0.0624099975028902 0.893815035782813 -3.98543120021558 "NOT"
NANS 0.195483190998439 2.8018877224992 1.89026606086846 0.0624446532054876 0.893815035782813 -3.98572250525467 "NOT"
LMF1 -0.183312791087415 1.20175669339711 -1.89000658838325 0.0624798404460053 0.893815035782813 -3.98601810340366 "NOT"
TAF1D -0.215828584171461 3.12742235634641 -1.88969646165362 0.0625219188714654 0.893815035782813 -3.98637136145327 "NOT"
LSM3 0.212628537071581 3.22975913546962 1.88754422711359 0.0628145957157061 0.893815035782813 -3.98882151681742 "NOT"
TBC1D10A -0.171070638162928 2.03328761963188 -1.88730391644391 0.06284734649253 0.893815035782813 -3.9890949398618 "NOT"
USF1 0.180163252140515 3.75924299489469 1.88691891392812 0.0628998466155317 0.893815035782813 -3.98953292800521 "NOT"
GIT1 0.27971204153973 4.49423257333647 1.88627592404209 0.0629876090887237 0.893815035782813 -3.99026423357119 "NOT"
CCDC177 0.248116718215139 0.391032303087401 1.88590424763911 0.0630383866977739 0.893815035782813 -3.99068686033056 "NOT"
FEZF1 0.20659216303861 0.380925164200958 1.88449029175936 0.0632318735193528 0.893815035782813 -3.99229397541133 "NOT"
ATP13A4 0.456888832021277 1.08338032457799 1.88405134945948 0.0632920403912863 0.893815035782813 -3.99279266551165 "NOT"
IQGAP3 0.263519334134561 3.08935036003329 1.88374577811813 0.0633339542523983 0.893815035782813 -3.99313977016532 "NOT"
PHF7 0.131083802303983 1.03759127965248 1.88331086664207 0.0633936494406921 0.893815035782813 -3.99363370945938 "NOT"
SLC35C1 0.221079194715195 3.27836036515763 1.88326570965882 0.0633998503240639 0.893815035782813 -3.99368498956692 "NOT"
DHCR24 0.396246528250991 6.61565549479616 1.88323221267922 0.0634044504047552 0.893815035782813 -3.99372302791737 "NOT"
GTF2E2 -0.245878857121049 3.59938814719741 -1.88319892195869 0.0634090224387773 0.893815035782813 -3.99376083145519 "NOT"
GLUD1 0.213349126482556 5.67445602348404 1.8822696652739 0.0635367554789738 0.893815035782813 -3.99481581883336 "NOT"
TMEM106C 0.269368485288339 3.96981492753058 1.88218026946536 0.0635490549960091 0.893815035782813 -3.9949172859505 "NOT"
PLOD1 -0.357380917896481 4.81673299301388 -1.88183895895666 0.0635960326251908 0.893815035782813 -3.99530464534368 "NOT"
LRRC41 -0.162628939553509 3.57640908727575 -1.88154178783822 0.0636369587659124 0.893815035782813 -3.99564185980343 "NOT"
APOBEC3A -0.704962160870336 2.28254941093344 -1.8813021138251 0.0636699826107641 0.893815035782813 -3.99591379536657 "NOT"
TCHP 0.149180618096987 1.75867190836107 1.88124827768168 0.0636774024892359 0.893815035782813 -3.99597487398196 "NOT"
PITPNA 0.195973619386548 4.46981062300015 1.8794764339317 0.0639220105661538 0.893815035782813 -3.99798422180434 "NOT"
TCTEX1D2 -0.338508873682477 2.5419293494179 -1.87889592889692 0.0640023227698654 0.893815035782813 -3.99864217722175 "NOT"
SYT15 0.0538055314078008 0.136754498640159 1.87817523541399 0.0641021480465282 0.893815035782813 -3.99945877587819 "NOT"
CHST7 0.432315362034652 2.22466268887348 1.87784192744748 0.064148359766646 0.893815035782813 -3.99983634499444 "NOT"
NDRG4 0.519357999540325 2.55051346842543 1.87780266904189 0.0641538046214357 0.893815035782813 -3.99988081277877 "NOT"
PRRG1 -0.219460597085217 1.15010452763304 -1.87762320821416 0.0641786994836388 0.893815035782813 -4.00008407666584 "NOT"
GRK6 0.186915354063065 3.58298705075531 1.87759285749412 0.06418291054867 0.893815035782813 -4.00011845130841 "NOT"
PEMT 0.292768292095934 3.80694311171805 1.87747852227266 0.0641987762818508 0.893815035782813 -4.00024794079044 "NOT"
RPUSD3 0.177060949540212 2.30383305884702 1.87745900790242 0.0642014845242009 0.893815035782813 -4.00027004094769 "NOT"
FTSJ2 0.208859742712149 3.3409495373736 1.87712970151729 0.0642472008092266 0.893815035782813 -4.00064295216181 "NOT"
FAM3B 0.462449328094582 0.862203538291821 1.87677018799757 0.0642971419053736 0.893815035782813 -4.00105000458335 "NOT"
CYSLTR2 0.0860794693782359 0.249125161496333 1.8766609739692 0.0643123196195976 0.893815035782813 -4.00117364651453 "NOT"
NOD2 -0.404529967727574 2.02097649448143 -1.87605783549014 0.0643961934107556 0.893815035782813 -4.00185634947639 "NOT"
ZMAT2 0.177403495445595 4.58905551415959 1.87475424912134 0.0645777875169567 0.893815035782813 -4.00333124121162 "NOT"
GLMP 0.21034099382388 3.3338040530996 1.87467816301141 0.0645883998684488 0.893815035782813 -4.00341729796556 "NOT"
KEAP1 0.227993032860198 4.6101349935399 1.87405092282988 0.0646759420927526 0.893815035782813 -4.00412661709567 "NOT"
ALX4 -0.319614621071488 0.393804509327611 -1.87391818797087 0.0646944803292193 0.893815035782813 -4.00427669446744 "NOT"
COPS4 0.176606853141653 3.46284171257977 1.87374392139253 0.0647188258234618 0.893815035782813 -4.00447371567752 "NOT"
FAM185A 0.166644441875576 1.58544031687858 1.87370493261122 0.0647242737123686 0.893815035782813 -4.00451779315817 "NOT"
ITSN1 -0.152814080840942 1.30450332531115 -1.8736017923157 0.0647386873300075 0.893815035782813 -4.00463439112058 "NOT"
HSD17B11 0.327818758839093 3.08296563610806 1.87359872587228 0.0647391158997019 0.893815035782813 -4.00463785758461 "NOT"
SLC25A11 0.187976332973028 4.11190683121624 1.87340388831465 0.0647663515162252 0.893815035782813 -4.00485810164753 "NOT"
PRRC2B 0.283730728704064 4.51910751420873 1.87264457327716 0.0648725853147869 0.893815035782813 -4.00571623755048 "NOT"
CNN2 -0.224420263783355 5.6830407412304 -1.87246579368323 0.0648976192065113 0.893815035782813 -4.00591823978261 "NOT"
HES1 0.308327364271797 5.59060704796085 1.87207498564336 0.0649523710027396 0.893815035782813 -4.00635975278549 "NOT"
COMMD3 0.173521127680845 2.28094585945266 1.87202449789694 0.0649594471153929 0.893815035782813 -4.00641678508546 "NOT"
F8A1 0.364247476832197 3.2916272709053 1.87198889132127 0.0649644379465973 0.893815035782813 -4.0064570064044 "NOT"
SEC16A 0.195038377185339 4.320705397448 1.87191911041949 0.0649742197914642 0.893815035782813 -4.00653582921244 "NOT"
ATAD3A 0.211429716571783 3.46481711438409 1.87183444134764 0.0649860903141089 0.893815035782813 -4.00663146585768 "NOT"
COL9A3 -0.53323881293702 1.12400088724132 -1.8713678089732 0.0650515444499818 0.893815035782813 -4.00715847485637 "NOT"
IGLL5 0.714614022446077 2.48836060959214 1.87134044139697 0.0650553849974114 0.893815035782813 -4.00718937987302 "NOT"
WNT10A -0.556678941418036 2.32065919845877 -1.87120626536462 0.065074216950635 0.893815035782813 -4.00734089328155 "NOT"
FAM127C 0.276054098755723 3.49774030266777 1.87100641350389 0.065102275173991 0.893815035782813 -4.00756655097917 "NOT"
EIF4B 0.179687679732203 5.45724752906608 1.87053424565286 0.0651686056358369 0.893815035782813 -4.0080996030316 "NOT"
SLC16A13 0.230979290198919 2.20287211192125 1.87010741649061 0.0652286157743262 0.893815035782813 -4.00858136808732 "NOT"
MLK4 0.270626480446627 2.02738292269002 1.86971107132444 0.0652843815989806 0.893815035782813 -4.00902863885762 "NOT"
CASP4 -0.305545812487964 3.00359374956281 -1.86959525678436 0.0653006842866278 0.893815035782813 -4.00915931839913 "NOT"
KRT24 0.830367387544464 1.29354100457526 1.86950107142416 0.0653139448557416 0.893815035782813 -4.00926558735542 "NOT"
RNF166 0.189450075991595 2.00217725748178 1.86923034109606 0.0653520741937485 0.893815035782813 -4.00957102499322 "NOT"
C2orf42 0.124419348674719 1.99131488998315 1.8689269504042 0.0653948256090234 0.893815035782813 -4.00991326367354 "NOT"
UBQLN4 0.19595232026048 4.18399047764756 1.86761622419423 0.0655797930134953 0.895333073109302 -4.0113912602901 "NOT"
LRP10 0.283643898533244 5.16051429006257 1.86740976248715 0.0656089685740353 0.895333073109302 -4.01162398657704 "NOT"
GMPPB 0.141481241901141 1.5933133752368 1.86687993366533 0.0656838897714352 0.895651909818973 -4.01222111259878 "NOT"
PCYT1A 0.279641082377246 4.29281728327594 1.86521680446852 0.0659195340697611 0.89775963190058 -4.01409451640096 "NOT"
HCK 0.38768789469231 2.34941463131054 1.86492764836805 0.0659605762045029 0.89775963190058 -4.01442008111111 "NOT"
ATP9B -0.134646755588029 1.272827389964 -1.86469581101381 0.0659934981543311 0.89775963190058 -4.01468107771758 "NOT"
MYCL 0.476752408626248 2.50194885658964 1.86281260916595 0.0662614330686027 0.89870842624793 -4.01680007776336 "NOT"
FXR1 0.237148381267502 3.6065966402751 1.86213037060333 0.066358724574148 0.89870842624793 -4.01756727410345 "NOT"
DOC2B 0.497938715820029 2.34539150823065 1.86209171102385 0.0663642412623845 0.89870842624793 -4.01761074045658 "NOT"
TMEM63B 0.23459187501653 4.57770689498132 1.86132145021732 0.0664742371052196 0.89870842624793 -4.01847660631716 "NOT"
CNTF -0.0960756485560167 0.415265565388295 -1.85991275727536 0.066675799169533 0.89870842624793 -4.0200593287737 "NOT"
IFT20 0.13390443053696 2.05242946458212 1.85969797915347 0.0667065756075283 0.89870842624793 -4.02030054758742 "NOT"
PPP1CC 0.167559555398043 4.58492552251651 1.85918244184258 0.0667804977282155 0.89870842624793 -4.02087945079036 "NOT"
TCTA 0.205470984977119 2.70538206956115 1.85911972806738 0.0667894948511974 0.89870842624793 -4.02094986319445 "NOT"
SPICE1 0.198158217033296 1.90725337893665 1.85907045396751 0.0667965645881503 0.89870842624793 -4.02100518462204 "NOT"
SRD5A3 0.261691717822887 2.89107330579029 1.85863712280949 0.066858765021404 0.89870842624793 -4.02149164203331 "NOT"
NME6 0.115227815631056 1.75465106267994 1.85829620325734 0.0669077348351993 0.89870842624793 -4.02187428783193 "NOT"
PLEK2 -0.564455963936973 4.03931722764472 -1.85746803304943 0.0670268189032191 0.89870842624793 -4.02280356230314 "NOT"
REM2 0.11263162646631 0.428637080985314 1.85737009605334 0.0670409131905903 0.89870842624793 -4.02291343140812 "NOT"
ANGPT2 -0.201626127501433 1.42019524049176 -1.85708757946922 0.0670815845894736 0.89870842624793 -4.02323033960548 "NOT"
PSMA5 0.194901221853521 3.78995411205292 1.85666636223288 0.0671422619298928 0.89870842624793 -4.02370275385496 "NOT"
WARS2 0.216357340882322 2.2972675278876 1.85621325309267 0.0672075847784002 0.89870842624793 -4.0242108306556 "NOT"
C17orf59 0.143420340098109 1.74075248870935 1.85577032161982 0.067271491881913 0.89870842624793 -4.02470738924605 "NOT"
ILF2 0.213882126670947 6.27590051798246 1.85559048383778 0.0672974538102876 0.89870842624793 -4.02490897068135 "NOT"
ZNF652 0.219549858254387 2.61567320276718 1.85537524333345 0.0673285376325369 0.89870842624793 -4.02515021259094 "NOT"
RHEBL1 0.197072326129351 0.981000868327752 1.8551869440119 0.0673557406366772 0.89870842624793 -4.02536123850631 "NOT"
HOXD11 0.388013642383809 1.98057629788584 1.85406450485633 0.067518087192812 0.89870842624793 -4.02661875675641 "NOT"
TCF24 0.133069547576842 0.303430365370183 1.85404778301909 0.0675205082728561 0.89870842624793 -4.02663748588752 "NOT"
ALDH3A1 1.25338136525596 4.75197020311517 1.85392558516932 0.0675382029633955 0.89870842624793 -4.02677434787 "NOT"
HERPUD1 0.266673961193211 3.87343541166625 1.85378105199172 0.0675591369102819 0.89870842624793 -4.02693621520284 "NOT"
SPOPL -0.229357858412954 2.48300344843774 -1.85340985558502 0.067612925320656 0.89870842624793 -4.02735187885169 "NOT"
ZIC2 0.435097043899209 1.78061356936884 1.85317461735799 0.0676470312272746 0.89870842624793 -4.02761525922122 "NOT"
ELFN1 -0.371387703197456 1.32774526521428 -1.85298150716083 0.0676750400024779 0.89870842624793 -4.02783144960012 "NOT"
GNPDA1 0.191962638172775 3.34098369745663 1.85281877368823 0.0676986504759461 0.89870842624793 -4.0280136172266 "NOT"
SNX27 0.189897236605723 3.0857634487696 1.85238155864701 0.0677621188030527 0.89870842624793 -4.02850297587364 "NOT"
GEM -0.507201115722187 2.81796476215544 -1.85237278584231 0.0677633928177744 0.89870842624793 -4.02851279390548 "NOT"
OLFM2 -0.535990000201398 3.28036062687812 -1.85183189332916 0.0678419817585122 0.89870842624793 -4.02911805115185 "NOT"
NR1D2 0.298151670589337 3.20087279722865 1.85111141240574 0.067946782658268 0.89870842624793 -4.02992402470516 "NOT"
CCDC28A 0.185523376403171 3.0792426342464 1.85048340541919 0.068038243008107 0.89870842624793 -4.03062632519088 "NOT"
BOLA2B 0.135912914918434 0.475301060583662 1.85028939505503 0.0680665187345115 0.89870842624793 -4.030843244477 "NOT"
SETD7 0.190359482225667 3.1040938252658 1.85011379656857 0.0680921195431024 0.89870842624793 -4.03103956046086 "NOT"
SRSF9 0.173520097768263 4.01180466362172 1.84992599740981 0.0681195080399458 0.89870842624793 -4.03124949835269 "NOT"
ARSG 0.146358697151996 0.826689626365818 1.84982026971489 0.068134931354495 0.89870842624793 -4.03136768148481 "NOT"
SYNPO2L -0.297613237183773 0.348278850772653 -1.84965059052996 0.0681596898842101 0.89870842624793 -4.03155733754348 "NOT"
SPRY2 -0.324210338891284 2.40156155803137 -1.84918607144607 0.0682275081959925 0.89870842624793 -4.03207646725877 "NOT"
GABARAPL1 0.307738891104884 3.57965263844171 1.84855476279455 0.0683197679040995 0.89870842624793 -4.03278181015937 "NOT"
JAKMIP3 0.301573068254956 0.649841667818436 1.84840620721919 0.0683414930661699 0.89870842624793 -4.03294775605804 "NOT"
SYK 0.405585030100138 3.56160488313177 1.84781888626863 0.0684274411381951 0.89870842624793 -4.03360371494036 "NOT"
CHST9 0.251910043682277 0.362640673579968 1.84749531755804 0.0684748306023795 0.89870842624793 -4.03396501912635 "NOT"
PTPN23 0.145282129148739 4.21237561612049 1.84739323397124 0.068489787340593 0.89870842624793 -4.03407899637182 "NOT"
PCNXL3 0.198191810198686 4.28194833809064 1.84716505523059 0.0685232287599753 0.89870842624793 -4.03433373985655 "NOT"
KRT16 -0.956339314850118 8.16233694112889 -1.84699906872682 0.0685475640042336 0.89870842624793 -4.03451903315273 "NOT"
DBNDD1 0.387537903816986 2.19320519177063 1.84691834856278 0.0685594009859944 0.89870842624793 -4.03460913699595 "NOT"
TM9SF1 0.126273587008832 1.68630949194757 1.84566520486104 0.0687433844891382 0.89870842624793 -4.03600751129617 "NOT"
SLFN11 -0.377371729692994 2.07534827842514 -1.84527954761096 0.0688000889026304 0.89870842624793 -4.03643769459255 "NOT"
RCOR1 -0.257529448899885 4.06562374473715 -1.84507787474078 0.0688297571039325 0.89870842624793 -4.03666261993344 "NOT"
GNAI1 -0.275017405737557 3.68593369382779 -1.8443913952916 0.0689308257821547 0.89870842624793 -4.03742808606074 "NOT"
ZDHHC6 0.114320740548174 3.12392673002683 1.84433832648546 0.0689386441446376 0.89870842624793 -4.03748725049766 "NOT"
NPC1 0.227145816247316 3.28594476134588 1.84417687214789 0.0689624349736828 0.89870842624793 -4.0376672406689 "NOT"
MACROD1 0.343918880448184 3.05031638352012 1.84413079786777 0.0689692254316912 0.89870842624793 -4.03771860196959 "NOT"
TMBIM6 0.18094955386837 7.00525199836997 1.84411475376382 0.0689715901538273 0.89870842624793 -4.03773648686691 "NOT"
TAF11 0.182635515661122 3.82259803655406 1.84369711484266 0.0690331693687073 0.89870842624793 -4.03820199445737 "NOT"
SNX24 0.170728411822923 2.1486685357131 1.84244379291921 0.0692182432051531 0.89870842624793 -4.03959840876287 "NOT"
ISY1 0.168210010824423 2.34522814138874 1.84176710062114 0.0693183406594529 0.89870842624793 -4.04035201003044 "NOT"
ACOX2 -0.185589270537861 0.565608053612103 -1.84120717010417 0.0694012581102178 0.89870842624793 -4.04097539380836 "NOT"
MCCC1 0.334852556229547 3.19317178572136 1.84042027752259 0.0695179256086527 0.89870842624793 -4.04185117622453 "NOT"
MRPL45 0.174158389014445 4.22164491518044 1.84025715584297 0.0695421311405819 0.89870842624793 -4.04203268317072 "NOT"
LY6G5C 0.117180923821331 0.581601734795595 1.8394431549969 0.0696630257093014 0.89870842624793 -4.0429382163139 "NOT"
EXO5 0.231363637316797 1.37439245242168 1.83921125033699 0.0696975001254275 0.89870842624793 -4.04319613314129 "NOT"
RBM18 0.191354436471089 2.91081854987991 1.83907798784251 0.0697173170814018 0.89870842624793 -4.04334433033276 "NOT"
LGALS9 0.330497912650088 2.76038024251715 1.83901528831412 0.0697266425194798 0.89870842624793 -4.04341405329418 "NOT"
TNFRSF10D -0.298412879033438 1.42510603133642 -1.83894436967114 0.0697371916624705 0.89870842624793 -4.04349291351698 "NOT"
TBC1D9B 0.169578287481147 3.94206271932096 1.83835687867267 0.0698246322735382 0.89870842624793 -4.04414608913044 "NOT"
FAM92B 0.041574746010037 0.0661812592416227 1.83810801280751 0.0698617004641892 0.89870842624793 -4.04442272380391 "NOT"
CAPN10 0.128678679696974 1.39916286720302 1.83802874137788 0.0698735112796442 0.89870842624793 -4.04451083348916 "NOT"
EXT1 -0.288970748541881 3.93909176781696 -1.83802707637491 0.0698737593698188 0.89870842624793 -4.04451268409321 "NOT"
BRAT1 0.200879554420399 3.663691743381 1.83799124494665 0.0698790985330404 0.89870842624793 -4.04455250935964 "NOT"
CAPNS2 0.690220306110825 3.50442887083297 1.83793817864647 0.0698870064541646 0.89870842624793 -4.04461148926623 "NOT"
S100A5 0.254773547574626 0.808285717784224 1.83720160345076 0.0699968479722109 0.89870842624793 -4.04542999126315 "NOT"
FAM50B 0.376733886930594 2.28494763576678 1.8370638528931 0.0700174059981741 0.89870842624793 -4.04558303110832 "NOT"
AC243945.1 0.165587687921532 0.463460581615738 1.83642510056913 0.0701128000365538 0.89870842624793 -4.04629254737524 "NOT"
TRNP1 0.416557320235128 2.79587591014825 1.8362173689583 0.070143846992645 0.89870842624793 -4.04652324536758 "NOT"
DNAJC19 0.283958140294414 3.08825442626228 1.83607836987554 0.0701646278081827 0.89870842624793 -4.0466775989971 "NOT"
SETD6 0.190111627426168 1.86933255692847 1.83606865153384 0.0701660809245021 0.89870842624793 -4.04668839048925 "NOT"
OGG1 0.136047925765826 1.23493428361108 1.83595380261605 0.0701832553942352 0.89870842624793 -4.04681591779768 "NOT"
XPO7 -0.222305553656111 3.93064374876634 -1.83582917708369 0.0702018958334355 0.89870842624793 -4.04695429298659 "NOT"
FBXO38 0.118687225361041 2.27613096220863 1.83498659447967 0.07032803092209 0.899500349450319 -4.04788961756581 "NOT"
IZUMO1 0.114887307523952 0.287018635224583 1.83472444305176 0.070367313775212 0.899500349450319 -4.04818054608539 "NOT"
NAPSA 0.0970477840730983 0.272481956816637 1.8334431820954 0.070559572192316 0.901150259210862 -4.04960192482833 "NOT"
VIT -0.388054258505438 0.586010181471387 -1.83307988637643 0.070614166047279 0.901150259210862 -4.05000479022355 "NOT"
C9orf117 0.120146723407673 0.833192916701252 1.83276907473046 0.0706609009445748 0.901150259210862 -4.05034939890516 "NOT"
NIPSNAP1 0.273483171101287 3.80201950558976 1.83248339309132 0.0707038799967997 0.901150259210862 -4.05066609932522 "NOT"
BMP6 0.312040655723455 1.03555288859733 1.83061746585177 0.070985135148865 0.903454808055625 -4.05273354937065 "NOT"
TMEM151A 0.128035865884558 0.222917827519084 1.8305938108433 0.0709887067117159 0.903454808055625 -4.05275974717131 "NOT"
HRK 0.147384991072013 0.360005320502056 1.82903585316529 0.0712242665921613 0.905042922083282 -4.05448451660502 "NOT"
SNRPE 0.223848623193169 5.10726184688434 1.82874011993412 0.071269054499979 0.905042922083282 -4.05481176721599 "NOT"
GFI1 0.222190831040679 0.818796602953299 1.82866693608422 0.0712801416051887 0.905042922083282 -4.05489274329718 "NOT"
KRT86 0.278165210214018 0.681845835670354 1.82819465468347 0.0713517252985816 0.905042922083282 -4.05541524163995 "NOT"
DPH2 0.198273577939148 3.42575929294975 1.82737473997018 0.071476142411761 0.905042922083282 -4.05632205240053 "NOT"
DCST1 0.114527877320482 0.381698272264408 1.82649546918179 0.0716097677775571 0.905042922083282 -4.0572941090769 "NOT"
FAM47E-STBD1 0.116021508226905 0.555131317240491 1.82647822270499 0.0716123908603514 0.905042922083282 -4.05731317135604 "NOT"
AKR1A1 0.230067495718468 4.48033399049305 1.82618166431352 0.0716575081190904 0.905042922083282 -4.05764092804719 "NOT"
C10orf54 0.348388601393221 3.24775410283819 1.8254281190293 0.0717722564244265 0.905042922083282 -4.05847353485575 "NOT"
SGPP1 -0.313120726468505 2.77855560879462 -1.82499951458501 0.0718375918496079 0.905042922083282 -4.05894697224428 "NOT"
CCDC25 -0.198703819154575 3.0366238406519 -1.8246889203331 0.0718849691155476 0.905042922083282 -4.05928999369819 "NOT"
COX20 0.110931989615309 1.1252523393428 1.82447738900449 0.0719172505050905 0.905042922083282 -4.05952358004306 "NOT"
CENPBD1 0.163986968987117 1.39477125051494 1.82444160859783 0.0719227120808812 0.905042922083282 -4.05956308866815 "NOT"
MRPS14 0.170770986719879 3.07020313664392 1.82417975842015 0.0719626918328231 0.905042922083282 -4.05985220198222 "NOT"
ADCY3 0.253115088157376 3.6097233522538 1.82374217238573 0.072029544661284 0.905042922083282 -4.06033526613457 "NOT"
TRAIP 0.167244179148552 1.375139987742 1.82297994930021 0.0721461181946999 0.905042922083282 -4.06117646119062 "NOT"
IPMK -0.230128476368346 2.35687079444735 -1.82289283342401 0.0721594516210555 0.905042922083282 -4.06127258305179 "NOT"
BOD1 0.171700968065631 3.93612226786814 1.82282778622389 0.0721694086913437 0.905042922083282 -4.06134435213318 "NOT"
CD200R1 0.20676894510181 0.70289014903588 1.82267888826889 0.0721922054950017 0.905042922083282 -4.06150862842819 "NOT"
SPAG6 0.0404065080764246 0.0478813086536972 1.82261373342639 0.0722021828223423 0.905042922083282 -4.06158050878747 "NOT"
MANF 0.191908728090517 4.01081856795024 1.82257098103697 0.0722087302302594 0.905042922083282 -4.06162767299321 "NOT"
ATP1B3 0.328568175770073 7.17219107331785 1.82151742642048 0.0723702358064822 0.905042922083282 -4.06278963858953 "NOT"
XPO5 0.185015184552026 3.5968475733278 1.82145195805657 0.0723802817778796 0.905042922083282 -4.06286182398539 "NOT"
KIAA0040 -0.301745124969626 3.20091819154601 -1.82132312794294 0.0724000538640287 0.905042922083282 -4.0630038653017 "NOT"
ANXA2R 0.175687503347354 0.97923851124878 1.82109681643884 0.0724347977332221 0.905042922083282 -4.06325336289061 "NOT"
MYEOV 0.616944487931155 1.75391881448942 1.82082358394003 0.0724767635623708 0.905042922083282 -4.0635545519645 "NOT"
TEAD3 -0.177015653555159 4.50652572982643 -1.82054135256796 0.0725201328309883 0.905042922083282 -4.06386561854512 "NOT"
PUS1 0.185431295955369 2.31111910644959 1.81957676704238 0.0726685200127065 0.905099156227304 -4.06492843140846 "NOT"
ZMPSTE24 0.248312255264697 4.33505919374613 1.81954576283273 0.0726732937497148 0.905099156227304 -4.06496258459896 "NOT"
ABCA2 0.387877768789685 2.37909685567815 1.81949609348697 0.0726809419144076 0.905099156227304 -4.06501729759654 "NOT"
MUC17 -0.0818378938003171 0.101757051462317 -1.81884220253398 0.0727816917109156 0.905140862163585 -4.06573746399904 "NOT"
ATP10B 0.342914148849065 1.08459566776864 1.81877886758527 0.0727914563791197 0.905140862163585 -4.0658072060869 "NOT"
HPSE 0.305503140622414 2.05416321326109 1.81832146849547 0.0728620083536446 0.905140862163585 -4.06631081292831 "NOT"
SDHA 0.260522855479823 3.95097670813388 1.81812257474503 0.0728927047068188 0.905140862163585 -4.06652976440774 "NOT"
TMEM201 0.212742405048314 2.99729606029891 1.81716859238502 0.0730400879829614 0.905967073858247 -4.06757965689146 "NOT"
MRM1 0.205068105588309 1.99547819555936 1.81701692033552 0.0730635430851603 0.905967073858247 -4.06774653245241 "NOT"
ZNF680 0.220710028521734 1.51563097910115 1.81553601868335 0.073292885220046 0.908005922821983 -4.06937522876772 "NOT"
REL -0.247810952427165 2.06431749490891 -1.81519965301488 0.0733450605824094 0.908005922821983 -4.06974499952403 "NOT"
POLR3C 0.144867832184086 3.37833636196796 1.81462735722729 0.0734339034137416 0.908005922821983 -4.07037399120186 "NOT"
LSMEM1 -0.134065402939026 0.465227308429657 -1.81339263513259 0.0736258864991899 0.908005922821983 -4.07173043397603 "NOT"
C8orf46 0.0919398278391409 0.126185427605636 1.81337820632015 0.0736281324609388 0.908005922821983 -4.07174628035324 "NOT"
RFXAP 0.203481403665441 1.69147099795593 1.81293292187976 0.0736974726786056 0.908005922821983 -4.07223525688083 "NOT"
IDH3B 0.251053199894938 4.59332207681402 1.81236628730787 0.0737857883723093 0.908005922821983 -4.07285733636044 "NOT"
TTC13 0.165721689515419 2.37159205635324 1.81187286037819 0.0738627657483563 0.908005922821983 -4.07339890412643 "NOT"
SPINK6 -0.761242479839123 1.24190428097342 -1.81129850131656 0.0739524532696733 0.908005922821983 -4.07402913507236 "NOT"
C1orf74 -0.348178896080974 1.96719955420914 -1.81120079493292 0.0739677193797538 0.908005922821983 -4.074136328361 "NOT"
SDHB 0.172042676065674 4.60303491421875 1.81100979325133 0.0739975699750833 0.908005922821983 -4.0743458607125 "NOT"
OGFOD2 0.0575865862913569 0.485686990747013 1.81086837263797 0.0740196782866176 0.908005922821983 -4.07450098906912 "NOT"
MDFIC -0.241932966630291 3.0031209101588 -1.81072623853813 0.0740419036827535 0.908005922821983 -4.07465688922217 "NOT"
UGT2B7 0.0686757987824 0.0821422170977063 1.81026621489247 0.0741138753385735 0.908005922821983 -4.07516139278143 "NOT"
MBNL2 -0.293095830051849 4.22961612197424 -1.80993086723226 0.074166377900918 0.908005922821983 -4.07552909357552 "NOT"
C20orf195 -0.119673984880358 0.347074138390868 -1.808348473804 0.0744145381602978 0.908005922821983 -4.07726333363643 "NOT"
DKK4 -0.219815233302221 0.425144173945349 -1.80827540062684 0.074426014612345 0.908005922821983 -4.0773433863511 "NOT"
PNPLA1 0.273334625263294 0.549713058977654 1.80765834661416 0.0745229843534873 0.908005922821983 -4.07801926320255 "NOT"
RAB44 -0.0482868394032899 0.11886254197018 -1.8074973835973 0.0745482969103785 0.908005922821983 -4.0781955368575 "NOT"
LRCH2 -0.201648077069223 0.633363158468277 -1.80706362774021 0.0746165436899143 0.908005922821983 -4.07867048165201 "NOT"
SEMA5B 0.23393742959634 0.590578769878016 1.80686926383103 0.0746471416184191 0.908005922821983 -4.07888326924284 "NOT"
HOXC9 -0.251719140238917 1.5058980356014 -1.80672556086222 0.074669770916311 0.908005922821983 -4.07904058067607 "NOT"
C5orf34 0.232730617163148 1.3846875116736 1.80634966264408 0.0747289916476674 0.908005922821983 -4.07945202330191 "NOT"
ZNF44 0.161753009373871 1.30749380942311 1.80631823014846 0.074733945438662 0.908005922821983 -4.07948642456118 "NOT"
RIPK2 -0.223942118191732 2.85519073783755 -1.80565619665408 0.074838346085096 0.908005922821983 -4.0802108626894 "NOT"
SLC6A3 0.0440229827695648 0.0552865038131804 1.80548586030886 0.0748652272338191 0.908005922821983 -4.08039721708918 "NOT"
TMEM237 0.220279792150958 2.49557269602692 1.80466497982935 0.0749948849015983 0.908005922821983 -4.08129507212182 "NOT"
PTPN21 -0.21924310385258 1.96674851396801 -1.8044007489402 0.0750366597868823 0.908005922821983 -4.08158400287037 "NOT"
RMI2 0.335062876637563 2.94273915046744 1.80438052964774 0.0750398572532685 0.908005922821983 -4.08160611067839 "NOT"
FAM72A 0.103547052551534 0.550304054232758 1.80312351171752 0.0752388640975088 0.908005922821983 -4.08298010347131 "NOT"
DPP7 0.290013355595436 4.42562977821789 1.80234740259728 0.0753619542451004 0.908005922821983 -4.08382800998761 "NOT"
C1D 0.129698534305222 2.83413139560446 1.80157030428512 0.0754853691181739 0.908005922821983 -4.08467667180352 "NOT"
RAN 0.193865292546546 5.92429808679061 1.80129885115094 0.0755285195592349 0.908005922821983 -4.08497304649345 "NOT"
VPS35 0.125611219284631 4.29900931778113 1.80126359667838 0.0755341251481762 0.908005922821983 -4.08501153469122 "NOT"
M1AP -0.339716230485309 0.663790932507152 -1.80074939594843 0.0756159242766821 0.908005922821983 -4.08557282442254 "NOT"
LIPT2 0.275927274402883 1.4405912490878 1.80031215615907 0.0756855384089052 0.908005922821983 -4.08604999316651 "NOT"
ENDOD1 -0.314135558911151 3.92107986695713 -1.80023339807526 0.0756980833615102 0.908005922821983 -4.08613593251741 "NOT"
G3BP1 0.149081035725695 4.37999878640084 1.80001700360522 0.0757325605808988 0.908005922821983 -4.08637204089756 "NOT"
PDF 0.190349872729867 2.01199365389953 1.7997891569071 0.0757688765515126 0.908005922821983 -4.08662061752293 "NOT"
ALDOB 0.0518409282844319 0.106503870377687 1.79903481907568 0.0758892121315418 0.908005922821983 -4.08744338659933 "NOT"
ADAR 0.186400968594085 5.68792130297692 1.79871558612389 0.075940185544302 0.908005922821983 -4.08779148694554 "NOT"
IRS1 -0.367019732685046 3.00211783930776 -1.79862180178107 0.0759551659373713 0.908005922821983 -4.08789374150938 "NOT"
HDGFRP3 -0.214079496690246 2.09635357773677 -1.79837701956625 0.0759942771531232 0.908005922821983 -4.08816060910065 "NOT"
PTPN6 0.236731611095733 3.09149541531795 1.79723271432498 0.0761773360489253 0.908005922821983 -4.08940772993018 "NOT"
AP2M1 0.221376268914494 6.42265287399118 1.79694456674201 0.0762234898634514 0.908005922821983 -4.08972165613122 "NOT"
HTRA2 0.164397707726065 2.57428227011421 1.79685075996741 0.0762385203058998 0.908005922821983 -4.08982384549473 "NOT"
PRUNE 0.167396563184123 3.52100295922496 1.79636411757462 0.0763165334447258 0.908005922821983 -4.09035389809591 "NOT"
BACE1 -0.215560375310351 2.94230385857389 -1.7960230716212 0.0763712457112881 0.908005922821983 -4.09072529035532 "NOT"
F8A3 0.0805050533027882 0.484046699841443 1.79600733058086 0.0763737717532792 0.908005922821983 -4.09074243051919 "NOT"
PLS1 0.399697840563382 2.23743446440412 1.79497891252149 0.0765389576089797 0.908005922821983 -4.09186196841132 "NOT"
ITGB6 -0.633432535373774 3.95879553515862 -1.79466909005657 0.0765887798652407 0.908005922821983 -4.09219912981304 "NOT"
QARS 0.178159553165707 4.53503178803587 1.79463972076234 0.0765935041118649 0.908005922821983 -4.09223108798337 "NOT"
AMPD1 0.0514856337599612 0.0814208871238616 1.79440129467706 0.0766318655005072 0.908005922821983 -4.09249051386774 "NOT"
NAT10 0.224033850769282 3.94814110739732 1.79421224530075 0.0766622938085773 0.908005922821983 -4.09269619228153 "NOT"
ASB13 0.261507361224248 2.92327791606886 1.79393774664668 0.0767064934180503 0.908005922821983 -4.09299480184782 "NOT"
HS3ST4 0.151027853989413 0.165671782180087 1.79376396792032 0.0767344861103295 0.908005922821983 -4.09318382359706 "NOT"
NMT1 0.128665979238626 4.46723924434568 1.79323993327064 0.0768189502632911 0.908005922821983 -4.09375372526011 "NOT"
ZC3H15 0.211213415408674 4.39052847325184 1.79261584188199 0.0769196423802464 0.908005922821983 -4.09443224777843 "NOT"
DMD -0.340781292622105 0.929263944682082 -1.79241022214385 0.0769528414749224 0.908005922821983 -4.09465575489117 "NOT"
IFI27L1 -0.231029481575841 1.81551489779448 -1.79230353714556 0.0769700713857488 0.908005922821983 -4.09477171168421 "NOT"
GABRB2 0.109830822089734 0.122341034302543 1.7922523420705 0.0769783406644254 0.908005922821983 -4.09482735384471 "NOT"
SIAH2 0.28263956437367 5.05577087097028 1.79162088477883 0.0770803974411028 0.908005922821983 -4.09551354653973 "NOT"
TNFSF9 -0.418064917943244 2.2218565867897 -1.79131239249509 0.0771302971354808 0.908005922821983 -4.09584870093435 "NOT"
ZSCAN18 0.284785973750531 0.964923948423274 1.79111399249545 0.0771624031977956 0.908005922821983 -4.09606422091138 "NOT"
MCHR1 -0.104785448088912 0.181264807575767 -1.79083967304659 0.0772068132030506 0.908005922821983 -4.09636217640621 "NOT"
SMYD1 -0.055458011609969 0.0660607500904916 -1.79077482686317 0.0772173143551174 0.908005922821983 -4.09643260395552 "NOT"
BANP 0.100424979886219 1.34948924683745 1.79059350007283 0.0772466846036513 0.908005922821983 -4.09662952563493 "NOT"
OCIAD2 -0.310036217247377 4.15742905244458 -1.7901773201259 0.0773141300752905 0.908005922821983 -4.09708143166485 "NOT"
ORMDL1 0.163808457982631 2.91736654236891 1.78997961832953 0.0773461864499815 0.908005922821983 -4.0972960719553 "NOT"
PDGFB -0.32247569748643 2.6456628992115 -1.78942808897653 0.0774356725779127 0.908005922821983 -4.09789474300803 "NOT"
FGFR1OP2 -0.187179043004157 2.66137211960854 -1.78864096413528 0.0775635331746124 0.908005922821983 -4.09874886217123 "NOT"
TEX2 0.163762996524492 2.95850990200186 1.78857112525297 0.0775748862678652 0.908005922821983 -4.09882462905224 "NOT"
ARPC5 0.153822896663093 4.04262966196148 1.78850056863834 0.0775863574376296 0.908005922821983 -4.09890117190973 "NOT"
C15orf41 -0.128079224375309 1.42802564238065 -1.78849745149861 0.0775868642580208 0.908005922821983 -4.09890455345522 "NOT"
ZNF75A 0.19080532960345 1.51024022096447 1.7884832203578 0.0775891781553182 0.908005922821983 -4.09891999166016 "NOT"
CHTOP 0.143436712840195 3.67116340403834 1.78826493867526 0.0776246766146851 0.908005922821983 -4.09915677394961 "NOT"
SLC38A5 -0.561264219413808 2.22042062244813 -1.78769807704652 0.0777169265106127 0.908005922821983 -4.09977155998807 "NOT"
CYP4F12 0.273240168251791 0.671969295163966 1.78734238400718 0.0777748577230785 0.908005922821983 -4.10015723580959 "NOT"
NHLRC4 -0.0425528530546527 0.165530168454451 -1.78712081701062 0.0778109621369919 0.908005922821983 -4.10039744498848 "NOT"
SKAP1 0.236723661093535 0.804901365749793 1.78688006149961 0.0778502090968507 0.908005922821983 -4.10065842706675 "NOT"
LRMP 0.238848196364049 0.657741640779636 1.78682977432532 0.077858408776592 0.908005922821983 -4.10071293505458 "NOT"
ADORA3 0.173324196594933 0.611148486788814 1.78624709653823 0.0779534708021557 0.908005922821983 -4.10134441969991 "NOT"
KCNK5 0.293225105530137 1.10945346427632 1.7861314512002 0.077972349423529 0.908005922821983 -4.10146973000285 "NOT"
TMEM208 0.21428734901027 3.83005812009521 1.78576333766316 0.0780324676956042 0.908005922821983 -4.10186856016809 "NOT"
LYPD6B 0.284855602641483 1.31563045975034 1.7857218685535 0.0780392426121238 0.908005922821983 -4.10191348500565 "NOT"
CD79A 0.556225203543123 1.79697029574087 1.78489899466864 0.0781737786449801 0.908005922821983 -4.10280473871801 "NOT"
UIMC1 0.13884837165533 2.4017890217402 1.78434866404634 0.07826386248621 0.908005922821983 -4.10340059672823 "NOT"
YEATS2 0.272521108473263 3.55771919840598 1.78409819894749 0.0783048897312385 0.908005922821983 -4.10367172787752 "NOT"
ZSCAN5A 0.101827622122291 0.728925304114038 1.78381906245679 0.0783506344958873 0.908005922821983 -4.10397385611963 "NOT"
GABRB3 0.174999137831975 0.250825429752739 1.78347125686545 0.0784076637443968 0.908005922821983 -4.1043502505611 "NOT"
FXYD4 0.129380546246422 0.154164183768695 1.78325365906019 0.0784433604940808 0.908005922821983 -4.10458570113505 "NOT"
PLA2G15 0.207277905162936 2.5018220781324 1.78292406918154 0.0784974551315227 0.908005922821983 -4.10494228334874 "NOT"
PITRM1 0.19033767095266 3.63172060377481 1.78248366267984 0.0785697860801584 0.908005922821983 -4.1054186659376 "NOT"
SULT1A1 0.209947313936708 0.973627516798425 1.7823451222217 0.0785925509476203 0.908005922821983 -4.10556850183291 "NOT"
OAT 0.254252778784839 4.73304795509308 1.78224706241059 0.0786086673710954 0.908005922821983 -4.10567455034668 "NOT"
MFGE8 -0.329266424689419 3.88929977058072 -1.78167092707321 0.0787034123141223 0.908005922821983 -4.10629751694857 "NOT"
VEGFA -0.336277035109701 3.39570004638479 -1.7815197011826 0.0787282969638252 0.908005922821983 -4.1064610054906 "NOT"
C12orf74 0.0554901948372233 0.0760781102424411 1.78109038524537 0.0787989776809666 0.908005922821983 -4.10692506646521 "NOT"
DAP 0.299384026691209 5.28772980336464 1.78093506131812 0.0788245625001673 0.908005922821983 -4.10709293635637 "NOT"
ATXN3 -0.112451168276564 1.10611271361259 -1.78069664661051 0.078863847360983 0.908005922821983 -4.10735058309829 "NOT"
PHKG1 -0.20623543437145 0.893857621758071 -1.7801520349444 0.0789536468312499 0.908005922821983 -4.10793901112515 "NOT"
MANSC1 0.492998762497518 2.76823805439829 1.77955710631729 0.0790518398025394 0.908005922821983 -4.10858162077305 "NOT"
DERL3 0.303052093500252 1.42387960939266 1.77954141451858 0.079054431103851 0.908005922821983 -4.10859856760877 "NOT"
ZHX1-C8orf76 -0.0897011015533866 0.666638621295621 -1.7795243123535 0.0790572553894638 0.908005922821983 -4.1086170374607 "NOT"
MED9 0.156683428740085 1.60609866169327 1.77858299187336 0.0792128359973453 0.908005922821983 -4.10963339249735 "NOT"
EFTUD1 -0.168886782991589 2.55614059406418 -1.77854767771091 0.079218677626628 0.908005922821983 -4.10967151228269 "NOT"
AC073333.1 0.14230294625759 0.284841063754479 1.77842449370212 0.0792390573832623 0.908005922821983 -4.10980447766849 "NOT"
SAV1 -0.214827315893017 3.09695582825074 -1.77745996680265 0.0793987805200767 0.908005922821983 -4.1108453082768 "NOT"
AHCYL2 -0.21627019794706 2.24820674526445 -1.77718254072309 0.07944477093821 0.908005922821983 -4.11114458819717 "NOT"
ECT2 0.340312855005726 4.33757900190731 1.7768445908039 0.0795008245461282 0.908005922821983 -4.11150910329577 "NOT"
DNAJB5 -0.300565765565477 2.01172280956354 -1.77671248582334 0.0795227448692228 0.908005922821983 -4.11165157580972 "NOT"
WDR83OS 0.186562767255321 4.63859086178071 1.77615850391632 0.079614722239176 0.908005922821983 -4.11224893096362 "NOT"
SPATA18 -0.264084327876128 1.08088683582779 -1.77604581683201 0.079633442411263 0.908005922821983 -4.11237042037192 "NOT"
UQCRC2 0.157862271592331 4.71397046030861 1.77598417344687 0.0796436844784215 0.908005922821983 -4.11243687599369 "NOT"
LGR5 -0.445597675939966 0.802347500432864 -1.77589504855078 0.0796584945368918 0.908005922821983 -4.1125329548499 "NOT"
FAM46A -0.342167203782449 2.51668525405997 -1.7748564388213 0.0798312506545268 0.908005922821983 -4.11365228458292 "NOT"
MKRN1 0.18717297617518 3.89756360337866 1.77482481165272 0.0798365161943095 0.908005922821983 -4.11368636061903 "NOT"
PTPRU 0.37118942278123 2.40047176291707 1.77461902034123 0.0798707849780441 0.908005922821983 -4.11390807295249 "NOT"
ELMO1 0.318486927627708 1.82165973090887 1.77460440502354 0.0798732192135715 0.908005922821983 -4.11392381810949 "NOT"
TOR3A 0.252332908961082 3.34203154179111 1.77460351629165 0.079873367237156 0.908005922821983 -4.11392477554121 "NOT"
CHCHD4 0.162975351581134 2.57679026711276 1.77418710610494 0.0799427478345107 0.908005922821983 -4.11437332753078 "NOT"
TMEM43 0.161579244072994 5.12860405311218 1.77363206397178 0.0800353043456188 0.908005922821983 -4.11497106600968 "NOT"
RNF5 0.209839536311809 5.01092017188967 1.77362195522992 0.0800369908599207 0.908005922821983 -4.1149819508129 "NOT"
MOGS 0.194452372456218 4.32607566688276 1.77299607372499 0.0801414685324388 0.908005922821983 -4.11565577414747 "NOT"
NRL 0.0842171271308953 0.498756149757424 1.77276726312434 0.0801796918046546 0.908005922821983 -4.11590205836605 "NOT"
TPSG1 -0.0923907223346411 0.147542794924603 -1.77232719018086 0.0802532493220965 0.908005922821983 -4.11637565862248 "NOT"
CNBP 0.168119897063481 7.51723414330316 1.7714216461735 0.0804047854287263 0.908005922821983 -4.11734986181057 "NOT"
GLMN -0.177196325792074 1.9974918277054 -1.77119420410824 0.0804428833842014 0.908005922821983 -4.11759447885899 "NOT"
SIPA1L3 0.281914242920168 3.75552961648143 1.76987285035889 0.0806645140864203 0.908005922821983 -4.11901505778044 "NOT"
GALNT12 0.326080231399721 2.05138277244688 1.76978948408832 0.0806785140485941 0.908005922821983 -4.11910465255518 "NOT"
NFAT5 -0.254487940809387 2.8165236572507 -1.76962007115564 0.0807069702964647 0.908005922821983 -4.1192867111372 "NOT"
SUGT1 -0.139049804887944 2.02423258576558 -1.76954325895171 0.0807198751603085 0.908005922821983 -4.11936925177584 "NOT"
SPIN2B 0.250654027954793 1.13939657802897 1.76919167824859 0.0807789644143217 0.908005922821983 -4.11974701150038 "NOT"
LZTS1 -0.3705213450129 1.79766507224169 -1.76882687182644 0.0808403143242758 0.908005922821983 -4.12013891083521 "NOT"
REXO4 0.203609254957449 3.18389390057112 1.76865586315124 0.0808690863202929 0.908005922821983 -4.12032259487158 "NOT"
NIPA2 0.17027203284221 3.78456569123842 1.76854187093805 0.0808882700750991 0.908005922821983 -4.12044502750421 "NOT"
NEURL4 0.153641234022567 2.1730036877955 1.7684021335045 0.0809117916323988 0.908005922821983 -4.12059510201071 "NOT"
LDHD 0.357651781447627 1.45475650621496 1.76828857281954 0.0809309111101112 0.908005922821983 -4.1207170555387 "NOT"
CYP2C9 0.194298348612855 0.362145531927892 1.76743208001568 0.0810752337375439 0.908005922821983 -4.12163662302863 "NOT"
WDR91 -0.239777554924727 2.54112648024168 -1.76721619889762 0.0811116441960381 0.908005922821983 -4.12186833944565 "NOT"
ASS1 0.549129646895421 3.99242209309617 1.76708995331545 0.0811329430151821 0.908005922821983 -4.12200383366302 "NOT"
MED27 0.221578164352938 3.49326391289816 1.76663460480154 0.0812098030497079 0.908005922821983 -4.1224924687064 "NOT"
PPARGC1B 0.205291140295445 1.36633434245288 1.76609921050569 0.0813002513691314 0.908005922821983 -4.12306685698565 "NOT"
SLC25A2 -0.0473863795397639 0.103088673482456 -1.76579126263085 0.0813523131397442 0.908005922821983 -4.12339716290001 "NOT"
PCDH18 -0.316563119088803 1.42084536382488 -1.76562770765809 0.0813799750098872 0.908005922821983 -4.12357257157081 "NOT"
BRE 0.147284959948023 3.24780781704124 1.76540367292495 0.0814178783824821 0.908005922821983 -4.12381281971576 "NOT"
PTPN12 -0.265913015382598 4.62719804378584 -1.76536300031102 0.0814247611548791 0.908005922821983 -4.12385643288686 "NOT"
ADH1C 0.729348970324716 1.08382054416963 1.7653065293484 0.0814343181811676 0.908005922821983 -4.12391698510947 "NOT"
MERTK 0.352409786702342 1.82082002463565 1.7651304713294 0.0814641198240174 0.908005922821983 -4.1241057560484 "NOT"
ACTB -0.173761511753817 10.9869818973671 -1.76505601362442 0.081476726121529 0.908005922821983 -4.12418558518237 "NOT"
MED12 0.19640724254088 3.64843058971759 1.76502938428866 0.0814812350772679 0.908005922821983 -4.12421413484541 "NOT"
TFF1 0.594260405207395 1.07258110474668 1.7648215504096 0.0815164331995996 0.908005922821983 -4.12443694306378 "NOT"
DCAF7 0.186872257166351 4.38591326355122 1.76453711913106 0.0815646240097013 0.908005922821983 -4.1247418294695 "NOT"
RRAS -0.287477539358433 5.02060326698953 -1.76433454646935 0.0815989599890374 0.908005922821983 -4.12495894353306 "NOT"
ZNF544 0.196473785052617 2.18744401570201 1.76404424994972 0.0816481859646914 0.908005922821983 -4.12527003973562 "NOT"
ALG9 -0.0989589542079979 0.98163373325739 -1.76397604526312 0.0816597550884233 0.908005922821983 -4.12534312463266 "NOT"
RAE1 0.168755837427836 3.2182845923239 1.763674655111 0.0817108942004214 0.908005922821983 -4.12566604972634 "NOT"
XKR5 -0.127417958647043 0.189311633909162 -1.76357984427909 0.0817269869355284 0.908005922821983 -4.12576762478319 "NOT"
TAF1C 0.183400493672008 3.2324513534503 1.763574216441 0.0817279422601278 0.908005922821983 -4.12577365398266 "NOT"
RTN4IP1 0.161350123497134 2.03134620300244 1.76356621482456 0.0817293005491139 0.908005922821983 -4.12578222622198 "NOT"
FAM89B -0.207484742640016 4.17708625182269 -1.76197355127101 0.0820000299752913 0.908005922821983 -4.12748777561313 "NOT"
C8G 0.204537947204154 0.74452133766959 1.76134519684128 0.0821070447670486 0.908005922821983 -4.12816028780552 "NOT"
RASD1 0.5446997635622 2.31987293752381 1.75932047334436 0.0824526602402757 0.908005922821983 -4.13032583947235 "NOT"
IL1RAPL1 -0.0613949573064583 0.10785958795231 -1.75889810545161 0.0825249087781077 0.908005922821983 -4.13077730392849 "NOT"
ATG13 0.173714265675586 3.79767038289024 1.75874873561996 0.0825504718934034 0.908005922821983 -4.13093694050438 "NOT"
HIP1R 0.199093889315276 3.18200475246435 1.75869140112973 0.0825602858411927 0.908005922821983 -4.13099821258558 "NOT"
DDX60L -0.312401138791598 1.96683357359159 -1.758566078923 0.0825817406067248 0.908005922821983 -4.13113213538823 "NOT"
TMEM53 0.12633311648488 1.35453273845864 1.758562597887 0.0825823366148324 0.908005922821983 -4.13113585519839 "NOT"
NDUFS3 0.181069844766833 3.61081332857946 1.75837521991397 0.0826144239158058 0.908005922821983 -4.13133607623792 "NOT"
DAD1 0.200940706434765 6.51737790078922 1.75757966898737 0.0827507717478417 0.908005922821983 -4.13218594238068 "NOT"
CCNDBP1 0.163574298285556 2.49864218976558 1.75729839651512 0.0827990229182654 0.908005922821983 -4.13248633601248 "NOT"
KIAA0100 0.201896748961246 4.37221798896486 1.75578111603564 0.0830597073351808 0.908005922821983 -4.13410602046249 "NOT"
ADAMTS19 -0.135393266418159 0.143046843548364 -1.75473049864906 0.0832406111160457 0.908005922821983 -4.13522681205876 "NOT"
TRPM6 0.103790776937938 0.241988133272097 1.75459857162279 0.0832633503515515 0.908005922821983 -4.13536750848489 "NOT"
UACA -0.258473025874867 2.32810780622302 -1.75459679006304 0.0832636574602481 0.908005922821983 -4.13536940840294 "NOT"
COMTD1 0.319241209862014 3.97151015514099 1.75453334090577 0.0832745955578584 0.908005922821983 -4.13543707169267 "NOT"
TYW1 0.157900596758585 2.65734036926871 1.75442235925424 0.0832937307077908 0.908005922821983 -4.13555541919758 "NOT"
CYP4F3 0.8434801829165 2.28176439953665 1.75414734772723 0.0833411630813221 0.908005922821983 -4.13584865435998 "NOT"
MRPL41 0.274701115899425 4.47796877841468 1.75280746543941 0.0835725772368685 0.908005922821983 -4.13727673513807 "NOT"
GLTPD2 0.214141451292488 1.42074977801643 1.75248676744042 0.0836280443295636 0.908005922821983 -4.13761839832877 "NOT"
PHYKPL 0.151762174115895 1.93320137025228 1.75233836360096 0.0836537221546712 0.908005922821983 -4.13777648491751 "NOT"
DPYSL5 0.0825786320872967 0.108499468731276 1.75212459266348 0.083690721671017 0.908005922821983 -4.13800418246894 "NOT"
PDLIM7 -0.319821743058282 4.45129967711958 -1.75206485856819 0.0837010628742674 0.908005922821983 -4.13806780363628 "NOT"
GCHFR 0.15681970594089 0.878910004233553 1.75180585020069 0.083745914763681 0.908005922821983 -4.13834364396217 "NOT"
TMEM238 0.337855887765142 4.02176060646096 1.7517707732876 0.0837519904777176 0.908005922821983 -4.13838099758099 "NOT"
UHRF1BP1 0.217536472866183 2.45424727333991 1.7517241425373 0.0837600680089879 0.908005922821983 -4.1384306539144 "NOT"
LBX2 0.140098620232976 0.555958361386835 1.75151798258649 0.0837957874163345 0.908005922821983 -4.13865017613173 "NOT"
MFSD5 0.170823895494495 3.60851830240738 1.75127596012983 0.0838377364258675 0.908005922821983 -4.13890785575577 "NOT"
ECE2 0.211582830340439 1.84526475061893 1.75112551874939 0.0838638207021371 0.908005922821983 -4.13906801357185 "NOT"
HGFAC -0.0639045781756176 0.126928654604562 -1.75042716198059 0.0839849929978182 0.908005922821983 -4.13981131315742 "NOT"
BEND7 0.201532857597778 0.571530819383334 1.75040597358883 0.0839886716651117 0.908005922821983 -4.13983386097906 "NOT"
MYO1E -0.252521456160893 3.4088204085993 -1.74969485268615 0.0841122115526245 0.908005922821983 -4.14059046501337 "NOT"
NPSR1 0.257136201434703 0.401554178891033 1.74950614713983 0.0841450196917113 0.908005922821983 -4.14079119388376 "NOT"
DHTKD1 0.263036840204065 3.16523948620812 1.74927426160515 0.0841853495134537 0.908005922821983 -4.14103782738351 "NOT"
PAK3 -0.131679888085252 0.163002587977979 -1.74916815839172 0.0842038084339063 0.908005922821983 -4.1411506690152 "NOT"
SETX 0.222830061189109 3.33408500617308 1.74916666838804 0.084204067675648 0.908005922821983 -4.14115225360259 "NOT"
LCE3D -1.02237053352394 3.37209347073241 -1.74907260877903 0.0842204341873355 0.908005922821983 -4.14125228155891 "NOT"
SLC25A42 0.19032131463197 1.36704883524712 1.74879460164331 0.0842688231836849 0.908005922821983 -4.14154790085887 "NOT"
SLC12A2 -0.294580186025993 2.21959720079249 -1.7487784139265 0.0842716414702286 0.908005922821983 -4.14156511279444 "NOT"
IARS 0.214543766583393 4.65639777430362 1.74803447142312 0.0844012460126206 0.908005922821983 -4.14235597151572 "NOT"
LAMTOR5 0.188346902400319 4.57282145127894 1.74784737322522 0.0844338668335938 0.908005922821983 -4.14255482148061 "NOT"
FHL2 -0.338515874294978 3.39674562773142 -1.747416143809 0.0845090918649254 0.908005922821983 -4.14301306407483 "NOT"
NFKBIB -0.182248857865964 3.56810976454262 -1.7471612913849 0.0845535751130895 0.908005922821983 -4.1432838333907 "NOT"
USP20 0.149293878572666 2.66938883787748 1.7471543792317 0.0845547818646546 0.908005922821983 -4.14329117675175 "NOT"
CHRM4 0.0848167561696661 0.22870931592007 1.74664793260216 0.0846432380115803 0.908005922821983 -4.14382914671552 "NOT"
PTPRJ 0.213888711642955 1.5029667387695 1.7465980667964 0.0846519517160307 0.908005922821983 -4.14388210881674 "NOT"
RFWD2 0.171569410139051 3.6824523606622 1.74525732110054 0.0848865152077907 0.908005922821983 -4.14530559676841 "NOT"
C7orf43 0.182881470175178 3.09802146181814 1.74521502413768 0.0848939237728284 0.908005922821983 -4.14535048808691 "NOT"
ACAD9 0.178985324610971 3.64873598523429 1.74482140894456 0.0849628933850217 0.908005922821983 -4.14576819956616 "NOT"
CELF4 0.133531922004593 0.127199406466106 1.74472444971118 0.0849798897589719 0.908005922821983 -4.14587108147293 "NOT"
LRRC75B -0.22313458331373 1.96367284190545 -1.74460372821087 0.0850010554335989 0.908005922821983 -4.14599916998171 "NOT"
WDR88 0.143428907400231 0.660772483898806 1.74447758670586 0.0850231760210999 0.908005922821983 -4.14613300076178 "NOT"
SLC35A2 0.167787829764268 3.28789839878272 1.74437470212576 0.085041221711568 0.908005922821983 -4.14624215050901 "NOT"
WBSCR16 0.161227054355981 3.63635541230335 1.74431163497598 0.085052285088041 0.908005922821983 -4.14630905528638 "NOT"
DNAJA2 0.124064153565866 3.83296111124418 1.74376095368032 0.0851489372134048 0.908005922821983 -4.14689315332847 "NOT"
POLR2H 0.203841935201411 4.02444433247752 1.74368892754715 0.0851615854804698 0.908005922821983 -4.14696953796388 "NOT"
ARC -0.331049661759638 0.811245378553356 -1.74366622705811 0.0851655721579495 0.908005922821983 -4.14699361153657 "NOT"
IGF2BP3 0.427410844333031 1.62232013214128 1.74349789361913 0.0851951398068087 0.908005922821983 -4.14717211818693 "NOT"
DNAJC13 0.228915924428 3.47548618185701 1.74336764287918 0.0852180240622589 0.908005922821983 -4.14731023001162 "NOT"
KPRP -0.468144469573643 1.02474819304084 -1.74327215501327 0.0852348039123899 0.908005922821983 -4.14741147502501 "NOT"
GLUL 0.436236934794305 5.81610034664038 1.74308063050245 0.085268468256715 0.908005922821983 -4.14761453192992 "NOT"
VAC14 0.152583235236213 3.60407514003701 1.74291212208064 0.0852980961143697 0.908005922821983 -4.14779317032048 "NOT"
GGCT 0.233916008189029 4.6802187263985 1.74280975014663 0.0853160997196686 0.908005922821983 -4.14790168883362 "NOT"
SPTLC3 -0.258824355929087 0.928939359915614 -1.74278970598084 0.0853196251466371 0.908005922821983 -4.14792293581498 "NOT"
SCNM1 0.168023244580548 3.07459469095515 1.74244526311518 0.0853802255326672 0.908005922821983 -4.14828801386471 "NOT"
C9orf171 0.0384281517249239 0.0750319696873751 1.74201869089857 0.0854553247038151 0.908005922821983 -4.14874005185384 "NOT"
TMEM110 0.0597286921080874 0.487389141544066 1.7417673754575 0.08549959492877 0.908005922821983 -4.14900632401916 "NOT"
SESN3 -0.452549292785616 3.84055278264926 -1.7414913136268 0.0855482461076093 0.908005922821983 -4.14929877561799 "NOT"
RAB9A -0.220973420012534 3.55877750691501 -1.74126931317327 0.0855873864372575 0.908005922821983 -4.14953392606286 "NOT"
BCL9L -0.21596644254574 3.66463386816656 -1.74108719612745 0.0856195060408343 0.908005922821983 -4.14972681056938 "NOT"
DDX23 0.134944390144123 4.2318917411638 1.74096681197259 0.0856407433946551 0.908005922821983 -4.14985430236576 "NOT"
MEST 0.456718163460931 3.28254143796122 1.74091561536416 0.0856497764672923 0.908005922821983 -4.14990851929429 "NOT"
SEC11C 0.182487414460383 2.15372276122236 1.74081763288727 0.0856670665751822 0.908005922821983 -4.15001227821475 "NOT"
PEX16 0.182171036908004 2.79685936675228 1.74039122928787 0.0857423437648801 0.908005922821983 -4.1504637589503 "NOT"
FBXW7 -0.177278867779391 1.7709672530934 -1.74035837115765 0.0857481467919157 0.908005922821983 -4.15049854537678 "NOT"
KCP -0.25137593431458 0.807180269911804 -1.7403150757241 0.0857557936300627 0.908005922821983 -4.15054438072568 "NOT"
KIAA1841 0.168029778567564 1.4753006067632 1.7392735485509 0.0859399174898569 0.908005922821983 -4.15164670056556 "NOT"
C17orf62 0.138310549530543 2.99893741651387 1.7387394783789 0.0860344580052543 0.908005922821983 -4.15221171416286 "NOT"
TBC1D10B 0.140553155477197 3.66831982962529 1.7386268332071 0.086054409263663 0.908005922821983 -4.15233086599028 "NOT"
ATG7 0.121009225098593 1.61506175087087 1.73860051527938 0.0860590711378987 0.908005922821983 -4.15235870310668 "NOT"
USP14 0.178125042948198 4.36771485931061 1.73831074614934 0.0861104136751893 0.908005922821983 -4.15266517401375 "NOT"
ACADS 0.190386654645181 2.55680004912413 1.73805638132553 0.0861555039125346 0.908005922821983 -4.15293416220079 "NOT"
VPS25 0.15967846715264 4.41298302627481 1.73797698997559 0.0861695812808152 0.908005922821983 -4.15301811050586 "NOT"
WRN -0.217112322770259 2.32038627093673 -1.73705731707849 0.0863327922276614 0.908005922821983 -4.15399032059281 "NOT"
CHCHD6 0.226617409352874 1.86857036813106 1.73700984013296 0.0863412246894552 0.908005922821983 -4.15404049717064 "NOT"
SUPT3H -0.14652534074882 1.31459514336771 -1.73688592316857 0.0863632369888965 0.908005922821983 -4.15417145449921 "NOT"
CYP27C1 -0.388137042176968 1.35995409223427 -1.73650431810622 0.0864310533806113 0.908005922821983 -4.15457468785914 "NOT"
FBXL2 -0.129140475805927 0.742835369332355 -1.73621115530023 0.0864831821555605 0.908005922821983 -4.15488441230177 "NOT"
ATP9A 0.343601448332368 3.52236425397441 1.73587850194925 0.0865423642886056 0.908005922821983 -4.15523580139124 "NOT"
DKKL1 -0.111426000446609 0.350200697018599 -1.73572944347217 0.0865688939952533 0.908005922821983 -4.15539323555191 "NOT"
DAW1 0.138839916232172 0.114782639064537 1.73562774469763 0.0865869983748807 0.908005922821983 -4.15550064187754 "NOT"
NUDT21 0.210229966735665 4.35430335340418 1.73556206328597 0.0865986926126428 0.908005922821983 -4.15557000646766 "NOT"
TGFA -0.416445480951406 3.62905166694556 -1.73552248669558 0.086605739648785 0.908005922821983 -4.15561180123412 "NOT"
BMP3 0.215437448389665 0.385478991477063 1.73508218985502 0.0866841710611388 0.908005922821983 -4.15607671799802 "NOT"
TAF6 0.239461084407024 3.76263481124193 1.73346231184355 0.0869732281667261 0.908005922821983 -4.15778626278711 "NOT"
LURAP1L -0.390013365611788 2.36049052220567 -1.7332257464299 0.0870155080802334 0.908005922821983 -4.15803580309908 "NOT"
PRDM5 -0.13568469791809 0.545126380979883 -1.73308107427771 0.0870413727960006 0.908005922821983 -4.15818839501553 "NOT"
OR1J4 0.0441759124261876 0.0834943746697327 1.73270148321772 0.0871092667575199 0.908005922821983 -4.15858871160374 "NOT"
ARRB1 0.238839055416976 1.20755123601279 1.73265997478071 0.0871166936317892 0.908005922821983 -4.15863248161062 "NOT"
PARVA -0.231424073241736 3.2041466490133 -1.73221721295511 0.087195946967157 0.908005922821983 -4.15909930855048 "NOT"
CNOT1 0.240769045400073 4.82911671404475 1.7318070472322 0.0872694185893943 0.908005922821983 -4.15953167213246 "NOT"
MICALCL -0.295157175117288 1.25069629741967 -1.73180547388512 0.0872697005158378 0.908005922821983 -4.1595333304509 "NOT"
TSEN15 0.209313220991884 3.91881321596651 1.73159557584371 0.0873073186472732 0.908005922821983 -4.15975455227369 "NOT"
ABHD12 0.201142680968044 4.04692105350411 1.7312961053369 0.0873610131325597 0.908005922821983 -4.16007013722145 "NOT"
APLF -0.106498547060211 0.717758093766521 -1.73127027530125 0.0873656456803296 0.908005922821983 -4.16009735486947 "NOT"
TDRKH 0.243167881226519 1.31855509462209 1.73124720598915 0.0873697832705295 0.908005922821983 -4.16012166317716 "NOT"
DENND1C 0.185610205386739 1.70826572176974 1.73088468912423 0.0874348235528359 0.908005922821983 -4.16050361172615 "NOT"
PTGES2 0.207238507088042 3.9464527491748 1.73032812600446 0.087534755773224 0.908005922821983 -4.16108986803256 "NOT"
MRPS2 0.257887407650108 4.18288973546513 1.72986198050706 0.0876185255573042 0.908005922821983 -4.16158075255162 "NOT"
NDNL2 0.214304887669706 3.36468836226609 1.72969802725482 0.0876480048319771 0.908005922821983 -4.16175337880509 "NOT"
XK 0.245528612623027 0.835183954049843 1.72967365516496 0.0876523877012842 0.908005922821983 -4.16177903890518 "NOT"
RITA1 0.171538874060829 3.20268625741625 1.72954663055675 0.0876752336436123 0.908005922821983 -4.161912771222 "NOT"
CCDC71L 0.314848300969489 3.09280974327131 1.72937159283558 0.0877067229802627 0.908005922821983 -4.16209703759716 "NOT"
TNNC2 0.204632040872426 0.44709118741944 1.7290558783979 0.0877635436116797 0.908005922821983 -4.16242935534557 "NOT"
RHOBTB2 -0.244270236025694 1.69001263504363 -1.72849263498248 0.0878649883725342 0.908005922821983 -4.16302208419045 "NOT"
FER1L6 0.31863617936483 0.665068364219542 1.7282119205043 0.0879155833368476 0.908005922821983 -4.16331742911841 "NOT"
GTF2H3 0.176190073476321 3.33720690006897 1.72817576684804 0.0879221012819335 0.908005922821983 -4.16335546392091 "NOT"
DNAJC30 0.202295134264643 2.71108705745617 1.72787217985668 0.0879768489959372 0.908005922821983 -4.16367481894227 "NOT"
MEF2BNB 0.126209789278695 1.5352224863485 1.72742978753496 0.088056678499447 0.908005922821983 -4.16414009847586 "NOT"
DCHS2 -0.174984600497387 0.261690358357638 -1.72737820498826 0.088065990422422 0.908005922821983 -4.16419434268314 "NOT"
TRIT1 0.264526206485527 3.03522740230104 1.72664167596657 0.088199040402011 0.908005922821983 -4.16496871787543 "NOT"
SEC13 0.197549219114221 3.52929538869605 1.72655926760613 0.0882139372968019 0.908005922821983 -4.16505534229062 "NOT"
FLG2 0.212278082681226 0.253834787786066 1.72652921719346 0.0882193700008441 0.908005922821983 -4.1650869291738 "NOT"
STXBP5L 0.230652175217953 0.271968008961643 1.72575562251495 0.0883593200263221 0.908005922821983 -4.16589990752003 "NOT"
ITPA 0.211936642339181 4.10835657959486 1.72571306031506 0.0883670251913725 0.908005922821983 -4.1659446270576 "NOT"
SLC23A2 0.250915163744017 2.80694212181344 1.72522896368296 0.0884547015416889 0.908005922821983 -4.16645319120899 "NOT"
FUT6 0.473382953480724 1.01262747264185 1.72466961075262 0.0885560968043121 0.908005922821983 -4.16704065563691 "NOT"
RNF217 0.307194675247632 2.65705963923087 1.72443709044495 0.0885982744132405 0.908005922821983 -4.16728481138194 "NOT"
CNIH4 0.156136531436082 3.31966476194285 1.72419672228095 0.0886418929170425 0.908005922821983 -4.16753717659324 "NOT"
SS18L2 0.165636337401768 3.15395008494873 1.7235519861642 0.0887589773370439 0.908005922821983 -4.1682139360693 "NOT"
STK38L -0.257985433354991 3.4323000736017 -1.72330360747962 0.0888041169205074 0.908005922821983 -4.16847459075557 "NOT"
TMED2 0.148857172377491 5.86370921116585 1.72303478837457 0.0888529925291111 0.908005922821983 -4.16875665807146 "NOT"
SEMA3B -0.347767439776483 1.34365960432094 -1.72207848949685 0.0890270420746111 0.908005922821983 -4.16975976556674 "NOT"
MT-ND4 0.236854892569173 12.758846253938 1.72200026072861 0.089041292348058 0.908005922821983 -4.16984180130026 "NOT"
SULF2 -0.41193294546582 5.27775408876302 -1.72146870751052 0.089138170517122 0.908005922821983 -4.1703991335703 "NOT"
C1orf131 0.145293961729161 1.98808228045759 1.72141631158533 0.0891477246146637 0.908005922821983 -4.1704540621958 "NOT"
HID1 0.311828617735152 1.46235842075319 1.72124028905201 0.0891798274752314 0.908005922821983 -4.17063858225225 "NOT"
TOP1 -0.190008709605499 5.24185050989963 -1.72121754028629 0.0891839770710042 0.908005922821983 -4.17066242798125 "NOT"
CAPZB -0.152068614093012 6.22557224563956 -1.7211730018588 0.089192101771721 0.908005922821983 -4.1707091132661 "NOT"
TPRXL 0.41018732685663 2.38708548553502 1.72085608686499 0.0892499309591016 0.908005922821983 -4.17104127294897 "NOT"
TMTC4 0.237331273280555 1.99762409145469 1.72084814056097 0.0892513813595586 0.908005922821983 -4.17104960079047 "NOT"
OR7A5 0.136532996715716 0.213273186972051 1.72082993758111 0.0892547039344147 0.908005922821983 -4.17106867764622 "NOT"
TNIP2 -0.172504135474263 3.54448590392345 -1.72077462447062 0.0892648008138615 0.908005922821983 -4.17112664507632 "NOT"
GTF2F1 -0.133381790005084 4.60741892263945 -1.72049505747519 0.0893158474445812 0.908005922821983 -4.1714196020668 "NOT"
MNX1 0.174809896908582 0.340952833096599 1.72039943849579 0.0893333121818768 0.908005922821983 -4.17151979094009 "NOT"
LETMD1 0.184613289603269 2.68904596852761 1.72036449926069 0.089339694507202 0.908005922821983 -4.17155639876825 "NOT"
ADD2 0.332943299955515 0.847196151628286 1.71995143017143 0.0894151779227698 0.908005922821983 -4.17198914412428 "NOT"
TUBD1 0.151196199954195 2.04247182069363 1.71919725858562 0.0895531287739944 0.908005922821983 -4.17277899909704 "NOT"
WDR53 0.210443964475973 2.77578395997432 1.71859098689438 0.0896641528320952 0.908005922821983 -4.17341373044669 "NOT"
HSPBAP1 0.172981400017951 1.71605250619528 1.71774698736383 0.0898188990855109 0.908005922821983 -4.17429701379909 "NOT"
CLEC2L -0.262991200467843 0.600997358105362 -1.71737662060683 0.0898868745167796 0.908005922821983 -4.17468449600773 "NOT"
CNPY3 0.264682308845762 4.72129903120576 1.71710822914928 0.0899361602387383 0.908005922821983 -4.17496524344857 "NOT"
FAM195B -0.220396774157225 2.79611805788398 -1.71694662868117 0.0899658462269762 0.908005922821983 -4.17513426450678 "NOT"
GPRC5C 0.312562092872303 1.70798307873125 1.71685711508303 0.0899822933248537 0.908005922821983 -4.17522788235328 "NOT"
SHMT2 0.239250716918602 4.56091779506919 1.71646153671014 0.090055005860116 0.908005922821983 -4.17564154563622 "NOT"
GATC 0.147392031312754 2.67482567369996 1.71632693909918 0.0900797576694009 0.908005922821983 -4.17578227717881 "NOT"
MBD4 0.195135344880343 3.50563223659166 1.71615445439525 0.0901114848789926 0.908005922821983 -4.17596260790458 "NOT"
AUH 0.1658476377509 2.27836042387266 1.71580911518955 0.0901750348708365 0.908005922821983 -4.17632360697107 "NOT"
CKS1B 0.25846146247572 4.04452504585924 1.71562721902863 0.0902085225352885 0.908005922821983 -4.17651372517113 "NOT"
TFAP2A -0.324225378256523 3.70504098787099 -1.71510578424794 0.0903045768851433 0.908005922821983 -4.17705862924668 "NOT"
ZNF267 -0.196964727917495 2.1419649549905 -1.71434057317835 0.0904456895353927 0.908005922821983 -4.17785801189898 "NOT"
KDM2A -0.187953924937035 4.41897494846883 -1.71425807041504 0.0904609146722961 0.908005922821983 -4.17794417976881 "NOT"
ABCB6 0.270856211244728 1.39163666611907 1.71351361307725 0.0905983925955557 0.908005922821983 -4.17872154014305 "NOT"
UAP1 -0.176745947539098 3.64361893774012 -1.71328710994023 0.0906402545977956 0.908005922821983 -4.17895799382278 "NOT"
ZNF169 0.0969360208512493 0.617581524340743 1.71286761369781 0.0907178272115052 0.908005922821983 -4.17939584471515 "NOT"
IGJ 0.670844626511701 3.22178919117811 1.71276979469785 0.090735923577712 0.908005922821983 -4.17949792981522 "NOT"
SHPRH 0.116288080439441 0.986792960809651 1.71265820550216 0.0907565710230105 0.908005922821983 -4.17961437925181 "NOT"
FOXH1 -0.173236566691054 0.212798134580507 -1.71234235696834 0.0908150336329737 0.908005922821983 -4.17994394747325 "NOT"
DTD2 0.256413112243926 3.19031054102934 1.7123411111148 0.0908152642978192 0.908005922821983 -4.17994524733529 "NOT"
HEMK1 0.0890394864520011 0.620454443018949 1.71226945357433 0.0908285322157855 0.908005922821983 -4.18002000984056 "NOT"
RP11-812E19.9 0.307024348600272 0.479088404713098 1.71223355210952 0.090835180232217 0.908005922821983 -4.18005746587873 "NOT"
GPLD1 0.200036621018925 0.559217520872212 1.71201369582477 0.0908759005930513 0.908005922821983 -4.18028682676503 "NOT"
SLC38A2 -0.30096141496796 6.23581392981864 -1.71157445141602 0.0909572994190866 0.908005922821983 -4.18074498074215 "NOT"
PHKB 0.18796796064744 3.07017514468992 1.71067305155976 0.0911245300159476 0.908005922821983 -4.18168485461523 "NOT"
EPN3 0.352682637277287 3.36727523568044 1.71064713246155 0.0911293423349406 0.908005922821983 -4.18171187341311 "NOT"
CROCC 0.303652686916714 2.39783029253554 1.70998922387762 0.0912515639516668 0.908005922821983 -4.18239757243233 "NOT"
CRCT1 -1.09635605452571 3.96207325869536 -1.7098377501759 0.0912797226837482 0.908005922821983 -4.18255541083643 "NOT"
ZFP36 -0.41842328570561 7.27865206329794 -1.70972190325642 0.0913012632559338 0.908005922821983 -4.18267611697706 "NOT"
ANKRD37 -0.280857196252731 1.3172122997245 -1.70960386362534 0.0913232158251082 0.908005922821983 -4.1827991002286 "NOT"
INAFM1 -0.233570498356023 3.38566995333653 -1.7090246727079 0.0914309942725532 0.908005922821983 -4.18340243745487 "NOT"
LHX6 0.186184827082539 0.627237969655089 1.70895444972707 0.0914440687613633 0.908005922821983 -4.18347557549935 "NOT"
TRAK2 0.236046765700563 2.43113316411806 1.7083103652048 0.091564059322923 0.908005922821983 -4.18414627071141 "NOT"
SFMBT1 0.174346339751767 1.70176679455602 1.70815674369861 0.0915926974842522 0.908005922821983 -4.18430620554193 "NOT"
C16orf58 0.146946734041949 3.41142324687306 1.70788166780886 0.0916439955364135 0.908005922821983 -4.18459255375749 "NOT"
IER3IP1 0.249261502784738 3.74257999016288 1.7076036773816 0.0916958610200338 0.908005922821983 -4.18488189374941 "NOT"
RMDN1 -0.129220223691982 2.9491526982017 -1.70720199389341 0.0917708467483336 0.908005922821983 -4.1852999019079 "NOT"
DNM1L -0.144479133347075 4.05189008570442 -1.70701983457539 0.0918048685520801 0.908005922821983 -4.18548943510382 "NOT"
EVPLL 0.128028077573858 0.274843744658177 1.70692355928546 0.0918228540117258 0.908005922821983 -4.18558960029568 "NOT"
DIRAS2 0.365076534583412 0.504059923919082 1.70678346863533 0.0918490298977236 0.908005922821983 -4.18573534207194 "NOT"
FDPS 0.191064687975261 4.14512532617217 1.70653848323008 0.0918948200184549 0.908005922821983 -4.18599018406345 "NOT"
SPR 0.265443872626295 3.83916439282229 1.70629515936107 0.091940318086624 0.908005922821983 -4.1862432650521 "NOT"
TATDN3 0.138799593290894 1.73184816670423 1.70606487889238 0.0919833942160543 0.908005922821983 -4.18648274966838 "NOT"
IRF7 -0.404496490841057 3.5585289574187 -1.70559548404214 0.092071250121702 0.908005922821983 -4.18697081573174 "NOT"
ASL 0.191746583269981 2.17814073398775 1.70528873498686 0.092128700981902 0.908005922821983 -4.18728970103756 "NOT"
XPC 0.161184638502219 2.39121613425226 1.70478308810504 0.0922234673754453 0.908005922821983 -4.18781524058859 "NOT"
MDH2 0.215247023766889 5.98612030987073 1.70461550882416 0.0922548920423385 0.908005922821983 -4.18798938163096 "NOT"
AK5 -0.084709792909689 0.241384270715554 -1.70435227826473 0.0923042710511514 0.908005922821983 -4.18826288814677 "NOT"
PHF8 0.204587560914772 2.80286306523547 1.70433349010975 0.0923077963189003 0.908005922821983 -4.18828240829588 "NOT"
GPR110 0.311738143713358 0.689286217265741 1.70425708483774 0.0923221335636503 0.908005922821983 -4.18836178835084 "NOT"
COLCA2 0.413180427010971 1.45245482087965 1.70405788673337 0.0923595211269829 0.908005922821983 -4.18856872700928 "NOT"
MYCBP2 0.263988277785146 3.12324367526986 1.70396981310583 0.0923760556487551 0.908005922821983 -4.18866021610359 "NOT"
NT5DC1 -0.178890256981622 2.4642659317012 -1.70395533645053 0.0923787736586778 0.908005922821983 -4.18867525375116 "NOT"
ROBO1 -0.382010926764626 2.71644014611695 -1.70366530555024 0.0924332411143023 0.908005922821983 -4.18897649953087 "NOT"
PVRIG 0.0956378932560251 0.326014469131316 1.70328606444972 0.0925045017964464 0.908005922821983 -4.18937033536608 "NOT"
MRPL3 0.212327603874074 5.4017775265142 1.70302172126279 0.0925541993640548 0.908005922821983 -4.18964480481989 "NOT"
C3orf58 0.386759685993729 3.46356755039468 1.7028465404382 0.0925871460921477 0.908005922821983 -4.18982667519403 "NOT"
TNFRSF12A -0.422949194209344 4.73155838981334 -1.70280841407572 0.0925943178912716 0.908005922821983 -4.18986625523632 "NOT"
PHYH 0.272834957458466 2.12195620913967 1.7024294938258 0.0926656197967612 0.908005922821983 -4.19025957952454 "NOT"
KCNJ5 -0.217326204666401 0.487750002714949 -1.70220527345729 0.0927078327862721 0.908005922821983 -4.19049228611407 "NOT"
THNSL1 0.246818654434127 1.58069734080493 1.70219083639742 0.0927105513276492 0.908005922821983 -4.19050726863659 "NOT"
MT1E -0.65810344858324 4.74207132664865 -1.70217620803817 0.0927133059578095 0.908005922821983 -4.19052244956937 "NOT"
ZNF280B 0.147263694072017 0.276068719566383 1.70198018758307 0.092750224547654 0.908005922821983 -4.19072586318203 "NOT"
SEH1L 0.188003896980428 2.76746279769517 1.70197549824437 0.0927511078873527 0.908005922821983 -4.19073072912643 "NOT"
AC069063.1 0.203259153708561 0.522044372765366 1.70184158529538 0.0927763362312353 0.908005922821983 -4.19086968028643 "NOT"
GINS3 0.186258304465951 2.02194125911511 1.70147030854795 0.0928463117658085 0.908179126123663 -4.19125487405541 "NOT"
HINT2 0.308511042938628 2.48613562005469 1.70052168930326 0.0930252967541453 0.909327994050974 -4.19223870750957 "NOT"
LOH12CR1 0.17259874174656 1.96366788657645 1.7002931825368 0.0930684534551365 0.909327994050974 -4.19247562288147 "NOT"
CLDN19 -0.11448693786942 0.0993911955844469 -1.69957141526379 0.0932048768926697 0.909674255519774 -4.19322376128284 "NOT"
ZNF580 -0.218735584750937 3.70614481261544 -1.69955161543678 0.0932086216224498 0.909674255519774 -4.19324428049818 "NOT"
XKR8 -0.142029711916931 1.80925867803107 -1.69817217344692 0.0934698177982661 0.910162191970771 -4.19467331125073 "NOT"
TMX3 -0.208721329933229 2.82576170868041 -1.69646508865562 0.0937938812510999 0.910162191970771 -4.19644031437978 "NOT"
RP11-176H8.1 0.0519115733525729 0.23273598447526 1.69631472197982 0.0938224699861065 0.910162191970771 -4.19659588208961 "NOT"
ABCB10 0.169148039162055 2.74320456774935 1.69616524133028 0.0938508973243079 0.910162191970771 -4.19675052079916 "NOT"
SIAH3 0.0341550664151773 0.0405783836345594 1.69592110610475 0.0938973406456945 0.910162191970771 -4.19700305385646 "NOT"
FBXO18 0.175644319631401 3.29076916844846 1.69531455913473 0.0940128090729311 0.910162191970771 -4.19763032307534 "NOT"
RADIL 0.148808697461129 0.548589931063821 1.69521239074311 0.0940322702999385 0.910162191970771 -4.19773596206035 "NOT"
LRRC66 -0.0415683828053576 0.0990144073802642 -1.69509703214052 0.0940542479808406 0.910162191970771 -4.19785523241625 "NOT"
SYT1 0.269149146420844 1.17537199104198 1.6948904286196 0.0940936197884136 0.910162191970771 -4.19806882346183 "NOT"
DAP3 0.162666107278352 4.14668752763608 1.69469743032039 0.0941304110580052 0.910162191970771 -4.19826832792779 "NOT"
KPNA4 0.172871386521054 4.37349769319073 1.69463932580484 0.0941414898253007 0.910162191970771 -4.19832838719108 "NOT"
TRIM14 0.2721804303501 3.70002636981615 1.69412486160731 0.094239629026606 0.910162191970771 -4.19886007791265 "NOT"
ZMYM3 0.228043185258314 2.93019777248677 1.69389587233834 0.094283337904452 0.910162191970771 -4.19909668790955 "NOT"
GRK4 -0.124576858155173 1.00520483792222 -1.69378922595495 0.0943036999429736 0.910162191970771 -4.19920687361948 "NOT"
GOLGA5 -0.155512764854682 4.05524268413301 -1.69366729629739 0.0943269844260224 0.910162191970771 -4.1993328421485 "NOT"
METAP1D 0.19168696461846 1.37209718955336 1.69238754013081 0.0945716585381723 0.910162191970771 -4.20065449610186 "NOT"
ATP2A2 0.147563666495111 5.55411104893306 1.6922113882247 0.0946053772400126 0.910162191970771 -4.20083634444408 "NOT"
M6PR 0.187698753521251 3.97863690479168 1.69208100311649 0.0946303416628416 0.910162191970771 -4.20097093497181 "NOT"
TEKT5 -0.0463672002703491 0.0972691820341162 -1.69184532373335 0.0946754801010243 0.910162191970771 -4.201214192172 "NOT"
PIK3C3 0.148383626982455 1.59753116368671 1.69178743910711 0.0946865691303028 0.910162191970771 -4.20127393328971 "NOT"
PPM1M 0.184962527611048 1.97688011307581 1.69177140499621 0.0946896409923513 0.910162191970771 -4.20129048132472 "NOT"
MCRS1 0.149164901683774 3.86345289392192 1.69122832197222 0.094793734515512 0.910162191970771 -4.20185088762095 "NOT"
FAM50A 0.234059860417933 3.96382926126145 1.69110132932306 0.0948180888618342 0.910162191970771 -4.2019819076592 "NOT"
ERF -0.273680633973092 4.30940480200663 -1.69088182558392 0.0948601968142793 0.910162191970771 -4.20220835170542 "NOT"
TPD52L1 0.31655236804364 3.05518172844612 1.6906498805843 0.0949047079991424 0.910162191970771 -4.20244760155467 "NOT"
IKBKAP 0.178707978162398 3.34825743628628 1.69023780789728 0.094983828486847 0.910162191970771 -4.20287257894801 "NOT"
ERBB2 0.280150482781752 3.88590943604928 1.6898836743308 0.095051867337651 0.910162191970771 -4.20323772805682 "NOT"
PPIC 0.235486944781176 3.85973900291812 1.68915318821004 0.0951923396367364 0.910162191970771 -4.20399071823047 "NOT"
TMEM52 0.281157607432386 1.26453336053017 1.68914133234649 0.0951946209133932 0.910162191970771 -4.20400293691345 "NOT"
KIF17 -0.102204746540884 0.409699750014686 -1.6890479826129 0.0952125846032816 0.910162191970771 -4.2040991406805 "NOT"
SNAPC4 0.190489106442938 2.54437609978431 1.68866035578015 0.0952872069073747 0.910162191970771 -4.20449856729929 "NOT"
SLC25A35 0.172541923835366 1.2222705222765 1.68823046631668 0.0953700210512336 0.910162191970771 -4.2049414462774 "NOT"
PRSS16 0.194664384850229 1.65277639056976 1.68805515900244 0.0954038092102286 0.910162191970771 -4.20512202144509 "NOT"
P2RY1 0.509545208048443 2.63108017758645 1.68798485398476 0.0954173623145791 0.910162191970771 -4.20519443431959 "NOT"
MRI1 0.212143769371949 3.10593724512149 1.68788844566551 0.0954359500584132 0.910162191970771 -4.20529372868723 "NOT"
KIAA1467 0.212060000071146 1.50638656535655 1.68757906542737 0.0954956192366177 0.910162191970771 -4.20561233585092 "NOT"
UQCRQ 0.20739290173853 5.35773665053593 1.68754185478603 0.0955027979852153 0.910162191970771 -4.20565065270612 "NOT"
BBS4 -0.145572432550052 1.86424257689148 -1.68752629371981 0.0955058001866983 0.910162191970771 -4.20566667615217 "NOT"
WDR12 0.159163727905099 2.12038715088545 1.68711939900347 0.0955843298602566 0.910162191970771 -4.20608561394045 "NOT"
RPL35A 0.261076253925317 7.04428716612316 1.68686531101099 0.0956333949386459 0.910162191970771 -4.20634717603809 "NOT"
SNX16 -0.172907402943949 2.0992513086943 -1.68641751961515 0.0957199147001561 0.910162191970771 -4.20680805281557 "NOT"
RPL39L 0.406399607391877 3.79656732773581 1.68637659842983 0.0957278244482775 0.910162191970771 -4.2068501642917 "NOT"
MSTO1 0.165063468840994 1.93006682212387 1.68610021094547 0.0957812619764707 0.910162191970771 -4.20713456700468 "NOT"
PMPCB 0.19376886018671 3.79857904647407 1.68607192383245 0.0957867324587834 0.910162191970771 -4.20716367206843 "NOT"
IL17D 0.112425479492533 0.555496733648427 1.68604530413725 0.0957918807098071 0.910162191970771 -4.20719106109653 "NOT"
PRPF18 0.136464957207564 2.42799594602613 1.68600236157484 0.0958001862804798 0.910162191970771 -4.20723524391416 "NOT"
FAM20C 0.347595840432995 3.62655276135247 1.68480650384074 0.0960317146403537 0.910162191970771 -4.20846523184917 "NOT"
CXCL3 -0.355179967711623 1.07111294157201 -1.68475048198105 0.0960425721390934 0.910162191970771 -4.20852283326479 "NOT"
MT1F 0.37787991419535 2.13711225754932 1.68473774922229 0.0960450399924918 0.910162191970771 -4.20853592478686 "NOT"
TPD52 0.258541555795408 3.56505918134624 1.68467786875739 0.0960566466713652 0.910162191970771 -4.20859749126933 "NOT"
EDARADD 0.302304703274473 1.75038582101731 1.68434578166019 0.0961210361530637 0.910162191970771 -4.20893889286314 "NOT"
INCA1 0.17854571617273 1.34224103013398 1.68434397218926 0.0961213870938785 0.910162191970771 -4.20894075292021 "NOT"
PAQR3 0.17008884460029 1.61015328381276 1.68374667034528 0.0962372889140769 0.910162191970771 -4.20955465449074 "NOT"
AC073130.2 -0.251727584380968 0.945351071776111 -1.68368517426432 0.096249228224336 0.910162191970771 -4.20961784845316 "NOT"
POLR2J 0.250274029573722 4.80303651132426 1.68344237977364 0.0962963779690629 0.910162191970771 -4.20986732603351 "NOT"
SRXN1 0.44892710585511 2.16330227607055 1.68325382846676 0.0963330068930579 0.910162191970771 -4.21006104492738 "NOT"
TMPRSS2 0.394509101981132 1.1154756938211 1.68212633577579 0.0965522764953383 0.910162191970771 -4.21121902948821 "NOT"
BSCL2 0.132244390535742 1.20242532915427 1.68186197637746 0.0966037467525343 0.910162191970771 -4.2114904367591 "NOT"
CAPRIN2 -0.21606127320229 1.78986541192261 -1.68163687997088 0.0966475902154189 0.910162191970771 -4.21172150389835 "NOT"
DRAM2 0.152804330742195 3.33599760886644 1.68144294466618 0.0966853772413042 0.910162191970771 -4.21192056097053 "NOT"
PEX11B 0.157753470930886 3.51208559164207 1.68112242921135 0.0967478539856251 0.910162191970771 -4.21224949566032 "NOT"
C3orf33 0.194440923333539 1.29885209981677 1.68096600014708 0.0967783580023895 0.910162191970771 -4.21241001319558 "NOT"
CD180 0.144798787243169 0.551834423439749 1.68049812618571 0.0968696412704182 0.910162191970771 -4.21289003507264 "NOT"
FAM3D 0.585348283946958 1.50133740980041 1.67998667003009 0.0969695078105661 0.910162191970771 -4.21341463256055 "NOT"
ERICH5 0.243245047894172 0.588181010350061 1.67991142081667 0.0969842079942076 0.910162191970771 -4.21349180304594 "NOT"
TOX4 0.145309665694551 3.5470090781931 1.67936582947723 0.0970908454113657 0.910162191970771 -4.21405123104896 "NOT"
DDX6 -0.159499170737464 3.71351699350814 -1.67902937526022 0.0971566539921511 0.910162191970771 -4.21439613616248 "NOT"
CLNS1A 0.240046732517037 4.16908802533706 1.67900786921237 0.0971608616917455 0.910162191970771 -4.21441818026509 "NOT"
CCT4 0.171809526292221 6.15147880633083 1.67890069148341 0.0971818334347714 0.910162191970771 -4.21452803564337 "NOT"
PIR 0.439602935489866 3.25582053818866 1.67842041875648 0.0972758549477315 0.910162191970771 -4.21502022930639 "NOT"
POLDIP2 0.155300379308797 5.61593060288028 1.67838532453599 0.0972827281403589 0.910162191970771 -4.21505618961652 "NOT"
CYP1B1 0.408497634396243 1.50075825660108 1.67806949710167 0.0973446006568814 0.910162191970771 -4.21537978076881 "NOT"
SNRPF 0.254528485130602 4.39940259204494 1.67766258974381 0.0974243635496885 0.910162191970771 -4.21579660963405 "NOT"
TMEM120B 0.127931153235852 1.53401496836892 1.67714618412646 0.097525667202262 0.910162191970771 -4.21632547504321 "NOT"
SLC35A4 0.182868264038516 4.94446183033241 1.67695146040458 0.0975638885657382 0.910162191970771 -4.21652485882653 "NOT"
U2SURP 0.225655441682985 3.88908544045539 1.67685955118592 0.0975819332139236 0.910162191970771 -4.21661896031425 "NOT"
EGFR -0.449726323990119 5.42623918849546 -1.67680139697635 0.0975933521046398 0.910162191970771 -4.2166784992413 "NOT"
TSEN54 0.169177098725059 2.96383710847721 1.67634347419217 0.0976833057354532 0.910162191970771 -4.21714726045661 "NOT"
COX7A2L 0.162089615808804 3.29946815234098 1.67592119475806 0.0977663174894116 0.910162191970771 -4.21757943209365 "NOT"
PSMB3 0.206813109361668 6.70786590857451 1.67583978208251 0.0977823282101759 0.910162191970771 -4.21766274060067 "NOT"
SCAMP4 -0.163197077601353 3.75511467161139 -1.6756968620106 0.0978104402193797 0.910162191970771 -4.21780897995679 "NOT"
AC004381.6 0.15910981571974 1.18052753748314 1.6756478054694 0.0978200910317906 0.910162191970771 -4.21785917322449 "NOT"
MAP7D1 -0.261488163453699 5.23203998567736 -1.67500521528921 0.0979465783689279 0.910162191970771 -4.2185165306525 "NOT"
SLC9A7 0.253461767316146 1.85986939463917 1.67497920496787 0.0979517010395208 0.910162191970771 -4.21854313391105 "NOT"
SLC25A21 0.128466719716342 0.362534673289154 1.67482265825256 0.0979825371493693 0.910162191970771 -4.21870324141044 "NOT"
KLHL41 -0.0597519160429284 0.12990713199985 -1.67453408066976 0.0980394010275171 0.910162191970771 -4.21899834746168 "NOT"
RELB -0.269446700497199 3.51040960518629 -1.67383394908894 0.0981774728371169 0.910162191970771 -4.21971412692474 "NOT"
HDAC8 0.138875983714135 1.86682442551895 1.67365572569771 0.0982126452515137 0.910162191970771 -4.21989629036537 "NOT"
GOLGA8B -0.210122872837191 1.46226110696076 -1.67340312141267 0.0982625143215269 0.910162191970771 -4.22015444901086 "NOT"
C1orf145 0.0903124846144592 0.37398131515381 1.67333180150384 0.0982765980101377 0.910162191970771 -4.22022733074918 "NOT"
P2RX5-TAX1BP3 0.0365588051908904 0.18883203471446 1.6728470767905 0.0983723611389983 0.910162191970771 -4.22072259597428 "NOT"
ZNF396 0.0772278791657448 0.31090216295469 1.67283229926017 0.0983752818085817 0.910162191970771 -4.22073769280857 "NOT"
CHGA -0.185256110782562 0.255796284241681 -1.67219764155618 0.0985007838424955 0.910162191970771 -4.22138594996756 "NOT"
HEPHL1 -0.550623781436905 2.10931262033037 -1.6720998197448 0.0985201394569654 0.910162191970771 -4.22148584811405 "NOT"
TRIM45 0.209437352408556 1.09953630055775 1.67204368235565 0.098531248537867 0.910162191970771 -4.22154317467033 "NOT"
RIBC2 0.249047966600372 1.11925990518608 1.67198048106132 0.0985437567217146 0.910162191970771 -4.22160771268409 "NOT"
ARHGEF10 -0.245469878630847 1.50339549731988 -1.67181424281184 0.0985766631455286 0.910162191970771 -4.22177745636779 "NOT"
METTL4 0.1720717582871 1.81157863566458 1.67130341578679 0.0986778359792652 0.910162191970771 -4.22229895955722 "NOT"
EFR3B 0.0925180348608972 0.30755121578301 1.67126158989348 0.0986861236289674 0.910162191970771 -4.2223416532158 "NOT"
PDCL2 0.130955013676794 0.168823522865247 1.67031442223457 0.0988739531882322 0.910162191970771 -4.22330821302324 "NOT"
PIGV 0.160299543535544 2.59699186766551 1.67027967758348 0.0988808488076894 0.910162191970771 -4.22334365960367 "NOT"
TBL2 0.188831026967168 3.0301403391906 1.67018867136801 0.0988989122694054 0.910162191970771 -4.22343650121121 "NOT"
OTUD1 0.263982128066381 3.13991448491918 1.67008624291982 0.098919246096148 0.910162191970771 -4.22354098993735 "NOT"
ETS2 -0.264887484641346 5.37590469859381 -1.67008040231696 0.0989204056598055 0.910162191970771 -4.22354694784517 "NOT"
AMH 0.315016171998882 0.760853436861788 1.66968831987957 0.0989982730127171 0.910162191970771 -4.22394686190617 "NOT"
PPFIBP1 -0.244741137825059 3.17021647967948 -1.66963361934857 0.0990091404705545 0.910162191970771 -4.22400264829532 "NOT"
NAB2 -0.224351720865169 3.69832553659831 -1.66944511144369 0.0990465991281353 0.910162191970771 -4.22419488559303 "NOT"
PLCH2 -0.370101995460325 2.06906059007442 -1.66935918116551 0.0990636782738523 0.910162191970771 -4.22428250937671 "NOT"
ZNF12 0.18191681035884 3.07714482410822 1.66917000190093 0.0991012872035968 0.910162191970771 -4.22447540258365 "NOT"
FGF11 -0.149566683933568 0.537929193059374 -1.66912075869669 0.099111078681543 0.910162191970771 -4.22452560927908 "NOT"
ALS2 0.155028983122213 2.02023058817186 1.6682759632513 0.0992791797052775 0.910162191970771 -4.22538672521033 "NOT"
C6orf120 0.156965880634572 3.51377610994517 1.66806689307508 0.0993208171647129 0.910162191970771 -4.22559977348067 "NOT"
VWDE 0.191988222363933 0.355530936333029 1.66786601085359 0.0993608373272486 0.910162191970771 -4.22580445523428 "NOT"
TMOD3 -0.199645405071047 3.71531199536449 -1.66782414208952 0.0993691801585539 0.910162191970771 -4.22584711310399 "NOT"
STRBP 0.273178817914795 2.45198026248229 1.66780859214404 0.0993722788085728 0.910162191970771 -4.22586295587434 "NOT"
CPAMD8 -0.240224314124305 0.526955946835821 -1.66719904315905 0.0994938060514855 0.910162191970771 -4.22648387808744 "NOT"
ZNF765 0.10797387677507 0.959616917812459 1.66684113866866 0.0995652186272485 0.910162191970771 -4.22684836478252 "NOT"
MAPKBP1 -0.218255314769531 3.12592475535192 -1.66664092821199 0.0996051847356289 0.910162191970771 -4.22705222640448 "NOT"
AMFR 0.150184973250242 4.20843669509165 1.66660618831268 0.0996121208591164 0.910162191970771 -4.22708759758582 "NOT"
ACOT13 0.22539893312026 2.43979177370284 1.66643897373076 0.0996455122018756 0.910162191970771 -4.22725784139838 "NOT"
CEACAM7 0.580106604309318 1.20121690392743 1.66643847626946 0.0996456115542813 0.910162191970771 -4.22725834784854 "NOT"
CACFD1 0.173119313776149 2.05100527939504 1.66627101920702 0.0996790604660042 0.910162191970771 -4.2274288229913 "NOT"
WDR41 0.145814013079226 2.53834312880746 1.66596343093744 0.0997405238386844 0.910162191970771 -4.22774191452136 "NOT"
CSNK2A2 0.146688316264159 3.91222518033312 1.66588958218248 0.0997552851434692 0.910162191970771 -4.22781707676238 "NOT"
MKNK2 -0.2740748118864 5.49612016663736 -1.66558370280873 0.0998164449495317 0.910242142605388 -4.22812836443534 "NOT"
GPM6B -0.239930833283618 1.5685257162177 -1.66482435906926 0.0999684055855272 0.911034352652483 -4.22890091053754 "NOT"
SPDYE6 0.178059152259394 0.889000073078003 1.66462564507823 0.100008203460067 0.911034352652483 -4.22910302682103 "NOT"
KIAA1919 -0.13391881755338 1.61363726181016 -1.66415860379631 0.100101791868513 0.911152491810578 -4.22957797856708 "NOT"
KRT4 1.43936894851469 3.84015953654844 1.66403749938088 0.10012607108372 0.911152491810578 -4.22970111447297 "NOT"
TSC22D3 0.34358198154853 3.78756910785188 1.66203423320309 0.100528384049497 0.913494222903859 -4.23173680743117 "NOT"
THTPA 0.129310828811707 1.01566903009612 1.66197879597714 0.100539536073254 0.913494222903859 -4.23179311043709 "NOT"
LAMB1 -0.380844974130384 4.3879434374891 -1.66197074590516 0.100541155548709 0.913494222903859 -4.23180128608805 "NOT"
FAM132B 0.224555920089395 0.952095477475624 1.66063274600461 0.10081062268934 0.91411806677205 -4.23315965997947 "NOT"
SEL1L3 0.339220254871647 2.94966974820026 1.66048227967674 0.100840962587927 0.91411806677205 -4.23331235549794 "NOT"
C7orf25 0.051482989886263 0.325078167361142 1.66009280590332 0.100919530182963 0.91411806677205 -4.23370754119549 "NOT"
TRNT1 0.118729611300063 1.59143301540336 1.6600212241942 0.100933975593527 0.91411806677205 -4.23378016356774 "NOT"
FARSA 0.183640209566736 4.7904452806557 1.65989340312225 0.100959774458176 0.91411806677205 -4.23390983586117 "NOT"
MLLT11 -0.427678871030697 2.58328444995363 -1.65983030946578 0.100972510988988 0.91411806677205 -4.2339738399629 "NOT"
RPS6KB2 -0.219410255822719 3.27959816236942 -1.65980233495466 0.100978158538773 0.91411806677205 -4.23400221744262 "NOT"
L3MBTL2 0.10518905165162 2.61738437493894 1.65938116127658 0.101063216924891 0.914411564801674 -4.23442940569156 "NOT"
SKIV2L 0.148019456791116 3.31964990479448 1.6588166150395 0.101177321455127 0.91496742754735 -4.23500185985769 "NOT"
ST8SIA4 0.260649357357446 1.09802793122003 1.65812658894424 0.101316929667509 0.915540087194131 -4.23570131184518 "NOT"
SLC4A9 0.0756420246410413 0.178404984489322 1.65798275439293 0.101346050407225 0.915540087194131 -4.23584707799152 "NOT"
C5orf22 0.221395739032228 3.26306556962123 1.65732842829842 0.101478611029765 0.915574347175275 -4.23651004658052 "NOT"
ZXDC 0.19580420107908 2.77007634636738 1.65712452482177 0.101519948805134 0.915574347175275 -4.23671659479564 "NOT"
PXMP4 0.169416559237515 1.86341102352104 1.65705695417959 0.101533650556669 0.915574347175275 -4.23678503678486 "NOT"
NGFRAP1 0.404962411537626 5.64477207983818 1.65670842139181 0.101604348724671 0.915574347175275 -4.23713802385457 "NOT"
SRPK1 0.179338965215248 3.85330045121652 1.65598992402754 0.101750218476702 0.915574347175275 -4.23786549131468 "NOT"
GBA 0.186519116234924 3.65686533836087 1.65547776158089 0.101854301708896 0.915574347175275 -4.23838387325239 "NOT"
EPRS 0.20475771439554 4.63800689090869 1.65533273142247 0.101883790876273 0.915574347175275 -4.23853063819093 "NOT"
ACSBG1 -0.0353397422526859 0.105202974348479 -1.65515354636734 0.101920234369284 0.915574347175275 -4.23871195047431 "NOT"
MDK 0.473598468676341 5.45169394297325 1.65502163012481 0.101947070869856 0.915574347175275 -4.23884542141377 "NOT"
RMND5B 0.198973855847732 2.35619024415208 1.6549897591391 0.101953555432639 0.915574347175275 -4.23887766656814 "NOT"
RNF7 0.226730151722212 4.62716332599612 1.65485644894285 0.101980682737763 0.915574347175275 -4.2390125357383 "NOT"
PI4K2A -0.162210985060809 3.4950683221688 -1.6547192747747 0.102008602436028 0.915574347175275 -4.23915130378593 "NOT"
COMMD9 0.194289328209424 2.52600992900064 1.65441227159765 0.102071110696278 0.915574347175275 -4.23946183636471 "NOT"
PANK1 0.154157682561702 0.867196698649288 1.65433082441007 0.102087699198625 0.915574347175275 -4.23954421112668 "NOT"
INTS4 0.155868616290475 2.25350717939661 1.65393096842611 0.102169170350419 0.915793160293523 -4.23994856760225 "NOT"
DAAM1 -0.253744793778673 2.66787813457711 -1.65369374233834 0.10221753038275 0.915793160293523 -4.24018842185257 "NOT"
TACC1 0.368107506033991 3.30249393697176 1.65230673655167 0.102500652025855 0.916554140984872 -4.24159016948926 "NOT"
MTHFS 0.131147705466839 1.19761091700617 1.65216527422902 0.102529563633761 0.916554140984872 -4.24173307541489 "NOT"
TBL1XR1 0.253611216174958 4.81174989238104 1.65143742648076 0.10267842334598 0.916554140984872 -4.24246817533455 "NOT"
TWF2 0.150511344381096 3.47690279191675 1.65122208419754 0.10272249881435 0.916554140984872 -4.24268560694577 "NOT"
WT1 0.108675478849126 0.206432057873926 1.65051274593468 0.102867792067395 0.916554140984872 -4.24340164559351 "NOT"
CCSER2 -0.160157422476597 3.04583168408021 -1.6504672371902 0.102877119275663 0.916554140984872 -4.24344757468641 "NOT"
CD99L2 0.268139928147644 2.74444805621044 1.65037423826892 0.102896181927201 0.916554140984872 -4.24354142903435 "NOT"
EMX1 0.167313426825469 0.383623668412896 1.64959871692168 0.103055257589151 0.916554140984872 -4.24432389702351 "NOT"
FSTL3 -0.487683576815669 3.33207844724115 -1.64944555792187 0.103086697265453 0.916554140984872 -4.24447838847973 "NOT"
ECSIT 0.215756958422075 3.8065825458994 1.64917149032026 0.103142975827845 0.916554140984872 -4.24475480794578 "NOT"
SLC4A11 0.417148867267702 3.03596202054829 1.64914241295942 0.103148948195375 0.916554140984872 -4.24478413238416 "NOT"
LHX8 0.230450642452101 0.241962339859895 1.64900009772808 0.103178183188033 0.916554140984872 -4.24492765013764 "NOT"
COBL 0.304044359077634 0.858836163534084 1.64828600202271 0.103324977130087 0.916554140984872 -4.24564761010435 "NOT"
TDRD12 -0.205172574702876 0.1863166332892 -1.64776590980902 0.103431996994213 0.916554140984872 -4.24617179532645 "NOT"
ELFN2 -0.15238003388657 0.225133777928829 -1.64744214528405 0.103498663672579 0.916554140984872 -4.24649803200682 "NOT"
ACADM 0.217530961132852 2.92342909593649 1.64739247013435 0.103508895412518 0.916554140984872 -4.24654808131212 "NOT"
WDR20 -0.102618065693128 1.80224399471465 -1.64708129830392 0.103573007057373 0.916554140984872 -4.24686156574882 "NOT"
TMEM245 0.214271769550393 3.35169315739983 1.64684373880569 0.103621973790466 0.916554140984872 -4.24710085460176 "NOT"
MIOS 0.152275562557279 2.52354296280584 1.64670357493056 0.103650873736598 0.916554140984872 -4.24724202413282 "NOT"
RABIF 0.147048698518283 3.03543183007717 1.64641318380335 0.103710769342645 0.916554140984872 -4.24753446408043 "NOT"
PLEKHA1 0.18671293567095 2.31137219053665 1.64607480601979 0.103780597966209 0.916554140984872 -4.24787517020607 "NOT"
ATP2B1 0.303672307119962 3.34143899363932 1.64603049205035 0.103789745545493 0.916554140984872 -4.24791978438898 "NOT"
BROX 0.189991767088213 3.91116516116051 1.64558532897189 0.103881675258231 0.916554140984872 -4.24836790283709 "NOT"
KRT2 -0.138729841249786 0.196940554432154 -1.64531409887018 0.103937718754226 0.916554140984872 -4.24864087966542 "NOT"
HMOX2 -0.225963128641608 3.62423115458521 -1.64522144580042 0.103956869001986 0.916554140984872 -4.24873412006479 "NOT"
YY1AP1 0.131510108664567 3.83850499379003 1.64502907154416 0.103996639516299 0.916554140984872 -4.2489276985658 "NOT"
CBX8 0.147095379653599 1.17474525226952 1.64499536813692 0.104003608462462 0.916554140984872 -4.24896161083823 "NOT"
SMTN -0.316376170065075 3.48767230220697 -1.64491391996531 0.104020451286153 0.916554140984872 -4.24904356115332 "NOT"
PPP2R5E -0.157401443115796 3.21493176987372 -1.64489166576795 0.104025053658539 0.916554140984872 -4.24906595191145 "NOT"
MCAT 0.14323180380875 2.55728410515162 1.64480059315509 0.104043890029625 0.916554140984872 -4.24915758051784 "NOT"
DDX47 -0.100214332984778 0.781578437641429 -1.64459026315318 0.104087402730076 0.916554140984872 -4.2493691769761 "NOT"
BHLHA15 0.174136623238954 0.616418429376573 1.64410849862741 0.104187124861869 0.916554140984872 -4.24985374978337 "NOT"
UTP6 0.128806814744511 2.84664860082677 1.64394032140599 0.104221954666964 0.916554140984872 -4.25002287699179 "NOT"
FAM102A 0.308521657648624 4.61156584907357 1.64384512227645 0.104241674756428 0.916554140984872 -4.25011860691417 "NOT"
HERC4 -0.141508480209451 2.00084806162224 -1.64384100981218 0.104242526703749 0.916554140984872 -4.25012274219452 "NOT"
SLC2A10 0.323529551464534 1.83132044649469 1.64371349347248 0.104268946072375 0.916554140984872 -4.2502509613392 "NOT"
FCHO1 0.268573454113221 0.999823690837987 1.64353858702118 0.104305192740131 0.916554140984872 -4.25042681709975 "NOT"
NONO 0.203761012662895 6.0908901272929 1.64317491251169 0.104380591338446 0.916554140984872 -4.25079241107938 "NOT"
B3GNT7 0.340398794648558 1.84410522228824 1.64307879788317 0.104400525615933 0.916554140984872 -4.25088902072943 "NOT"
ACOT8 0.146854514873714 2.12717973475495 1.64284579254667 0.104448863966046 0.916554140984872 -4.2511232048254 "NOT"
WIPI2 0.134054352253268 3.18387856773722 1.64276491940427 0.104465645817986 0.916554140984872 -4.25120448005133 "NOT"
ATRIP 0.0365882204416267 0.211649421684042 1.64164485587393 0.104698292875395 0.918131622327791 -4.25232973874983 "NOT"
HCCS 0.173892593613011 3.33740570102913 1.64135476759549 0.104758615081904 0.918197104542295 -4.25262105893039 "NOT"
CSNK1E -0.15667467006817 4.33185799397695 -1.64038569798112 0.104960331543347 0.91950119998539 -4.25359390490949 "NOT"
MEGF9 0.367425807871158 3.29171623391692 1.63963903300788 0.105115967690772 0.920182328657909 -4.25434312368032 "NOT"
NEDD8 0.158886859121034 3.74006988847926 1.63950454518794 0.105144020399836 0.920182328657909 -4.25447803856159 "NOT"
TAB1 0.123342511438896 2.85780342302689 1.63907394070244 0.105233880596279 0.920310645392201 -4.25490994280737 "NOT"
PMS1 0.154134818492616 1.94341019021783 1.63881229378511 0.105288512415758 0.920310645392201 -4.25517232916639 "NOT"
FSTL4 0.350406458659871 1.48578534945948 1.6384988913752 0.105353980966693 0.920310645392201 -4.25548656720481 "NOT"
SNX15 -0.0548791582615565 0.28581564900811 -1.63811591020424 0.105434028951813 0.920310645392201 -4.25587049540829 "NOT"
UNC93A 0.203510349352819 0.430104175173116 1.63811075442786 0.105435106910796 0.920310645392201 -4.2558756633777 "NOT"
SGK2 -0.168342784318177 0.328333495215357 -1.63751089225136 0.105560585708226 0.920310645392201 -4.2564768433189 "NOT"
NLRP2 0.567956882868644 1.6396686674741 1.63740865641813 0.105581983376768 0.920310645392201 -4.2565792837918 "NOT"
KANK4 -0.23361014792397 0.649521729144475 -1.63740620853072 0.105582495755622 0.920310645392201 -4.25658173650778 "NOT"
TAF1A 0.165837910388881 1.79234672793671 1.63604108169962 0.105868550282825 0.922341251511148 -4.25794903717432 "NOT"
P2RX2 -0.0549525955043231 0.0982772488985035 -1.63569061045767 0.105942090522174 0.922519296516896 -4.25829989935875 "NOT"
RFX1 0.117350784371723 2.82357359141339 1.63541431966659 0.106000094402315 0.922561943866243 -4.25857645020001 "NOT"
GSKIP -0.152297201795412 2.88878652214004 -1.63477681028028 0.106134029678555 0.923265079407036 -4.2592143976434 "NOT"
B4GALT7 0.140405179461226 2.33729819720966 1.6344796859362 0.106196499681617 0.923346142376906 -4.25951164893272 "NOT"
[truncated: 15,374 more rows]
