# Supplementary material for: Construction and Evaluation of a Risk Score Model for Lymph Node Metastasis-Associated Circadian Clock Genes in Esophageal Squamous Carcinoma
Source: Cells. 2022 Oct 31;11(21):3432. doi: 10.3390/cells11213432 (PMC9655457; doi:10.3390/cells11213432)
Supplement: Supplementary file 1 [file cells-11-03432-s001.zip › Table S3.xlsx]

## Sheet: Table S3
Table S3 Survival curve for high- and low-risk subgroups in the training set.
fullid	DFStime	DFStatus	risk	riskScore	NAGLU	TP53
TCGA-IC-A6RF-01	470.1	0	low	0.599122	3.53621	4.53114
TCGA-IG-A3I8-01	997.5	0	low	0.418724	3.36906	5.78784
TCGA-IG-A3QL-01	1055.4	0	low	0.292819	3.48133	6.19071
TCGA-IG-A50L-01	15.9	0	low	0.360173	3.79811	4.7926
TCGA-L5-A88S-01	464.1	0	low	0.64065	3.93253	3.18216
TCGA-L5-A8NQ-01	640.5	1	low	0.589619	3.70233	4.05756
TCGA-LN-A49O-01	402	0	low	0.405717	3.61539	5.10196
TCGA-LN-A49W-01	397.2	0	low	0.528312	3.56832	4.69531
TCGA-LN-A49X-01	378.3	0	low	0.653154	3.20169	5.37189
TCGA-LN-A49Y-01	373.5	0	low	0.198125	4.11402	5.07435
TCGA-LN-A4A4-01	377.4	0	low	0.647806	3.84717	3.41947
TCGA-LN-A4A5-01	671.1	1	low	0.217857	3.77283	5.91757
TCGA-LN-A4A8-01	465.3	0	low	0.34548	3.55407	5.62405
TCGA-LN-A5U7-01	756.9	0	low	0.487273	3.42411	5.30387
TCGA-LN-A7HV-01	315.3	0	low	0.538449	3.70069	4.2518
TCGA-LN-A7HW-01	359.7	0	low	0.229291	3.86596	5.5268
TCGA-LN-A7HZ-01	395.1	0	low	0.201798	3.92656	5.60807
TCGA-LN-A8I1-01	395.1	0	low	0.44359	3.39301	5.59452
TCGA-S8-A6BW-01	611.1	0	low	0.393261	3.82363	4.53156
TCGA-V5-AASV-01	460.2	0	low	0.689991	3.41223	4.61512
TCGA-VR-A8EX-01	842.7	1	low	0.733368	3.77347	3.38579
TCGA-VR-A8EY-01	1010.1	0	low	0.397454	3.53497	5.39024
TCGA-VR-A8Q7-01	1566.9	0	low	0.635202	3.11186	5.70407
TCGA-VR-AA7I-01	477	1	low	0.318876	3.69507	5.36082
TCGA-Z6-A8JD-01	102.6	0	low	0.494327	3.38185	5.40285
TCGA-Z6-A8JE-01	63	0	low	0.710056	3.43368	4.48992
TCGA-Z6-A9VB-01	39.3	0	low	0.27075	3.6671	5.78717
TCGA-IG-A3YA-01	622.8	0	high	1.24057	3.06059	4.46537
TCGA-IG-A3YB-01	78.9	0	high	1.19438	3.53554	3.09526
TCGA-IG-A3YC-01	603.3	0	high	1.34437	3.39827	3.26753
TCGA-IG-A4P3-01	558.9	1	high	0.954491	3.22299	4.51622
TCGA-IG-A51D-01	510.6	0	high	1.69413	3.50555	2.45823
TCGA-IG-A5B8-01	23.7	1	high	8.04051	2.34376	2.75745
TCGA-IG-A5S3-01	701.7	0	high	1.15829	2.68382	5.75807
TCGA-IG-A625-01	384.3	1	high	2.36538	3.08171	3.05586
TCGA-IG-A6QS-01	298.5	1	high	0.85161	3.24616	4.68322
TCGA-IG-A97H-01	434.7	0	high	3.94352	3.15399	1.77002
TCGA-IG-A97I-01	364.8	0	high	0.94431	3.05994	5.03609
TCGA-JY-A6FE-01	110.4	1	high	1.86358	3.50824	2.25136
TCGA-JY-A93F-01	720.3	0	high	3.92709	2.66859	3.25981
TCGA-KH-A6WC-01	188.1	0	high	3.35244	2.62204	3.7316
TCGA-L5-A43J-01	129	1	high	1.98404	2.72731	4.50366
TCGA-L5-A88W-01	753	1	high	1.68655	3.10991	3.67479
TCGA-L5-A8NK-01	405.9	0	high	1.74367	2.77241	4.6352
TCGA-L7-A56G-01	325.2	1	high	3.80049	2.45005	3.99495
TCGA-LN-A49M-01	379.5	0	high	1.69218	3.17629	3.46533
TCGA-LN-A49P-01	369.6	0	high	1.66455	3.3276	3.03793
TCGA-LN-A49U-01	460.2	0	high	2.3339	3.27913	2.48141
TCGA-LN-A4A1-01	377.4	0	high	2.43433	2.72365	4.08854
TCGA-LN-A4A3-01	382.5	0	high	1.09491	3.94593	2.02425
TCGA-LN-A4A9-01	345.9	1	high	3.11688	2.71496	3.59991
TCGA-LN-A5U5-01	134.1	1	high	2.62666	3.24043	2.3532
TCGA-LN-A5U6-01	369.6	0	high	2.06399	3.44175	2.24134
TCGA-LN-A7HX-01	366.6	0	high	1.08375	3.13717	4.51338
TCGA-LN-A8HZ-01	369.6	0	high	1.33473	3.5961	2.67891
TCGA-LN-A8I0-01	401.1	0	high	0.888173	3.32034	4.36927
TCGA-LN-A9FP-01	360.6	0	high	2.52596	3.05018	3.01518
TCGA-LN-A9FQ-01	385.2	0	high	0.969192	3.33266	4.14974
TCGA-LN-A9FR-01	367.5	0	high	1.25661	3.03876	4.50522
TCGA-V5-A7RC-01	102.6	1	high	1.40863	3.11791	4.02568
TCGA-VR-A8EP-01	812.1	0	high	1.16198	3.16633	4.27914
TCGA-VR-A8ET-01	46.2	1	high	3.98743	2.43823	3.93094
TCGA-VR-A8EU-01	549	1	high	1.76532	3.09585	3.62257
TCGA-VR-A8EW-01	243.3	1	high	1.07174	3.11173	4.61425
TCGA-VR-A8EZ-01	545.1	1	high	0.744953	3.25121	4.9467
TCGA-VR-AA4G-01	541.2	0	high	3.00541	3.0198	2.74566
TCGA-XP-A8T6-01	752.1	1	high	0.883553	4.04381	2.1726
TCGA-XP-A8T8-01	430.8	0	high	0.898221	4.11747	1.91352
TCGA-Z6-AAPN-01	79.8	0	high	2.87077	2.39503	4.74755
