# Supplementary material for: Construction and Evaluation of a Risk Score Model for Lymph Node Metastasis-Associated Circadian Clock Genes in Esophageal Squamous Carcinoma
Source: Cells. 2022 Oct 31;11(21):3432. doi: 10.3390/cells11213432 (PMC9655457; doi:10.3390/cells11213432)
Supplement: Supplementary file 1 [file cells-11-03432-s001.zip › Table S4.xlsx]

## Sheet: Table S4
Table S4 Survival curve for high- and low-risk subgroups in the validation set.
Acc	DFStime	DFStatus	risk	riskScore	NAGLU	TP53
GSM1296956	349	1	low	1.15917	3.58164	3.01694
GSM1296958	1746	0	low	1.17103	3.58479	2.98612
GSM1296960	1175	1	low	1.10951	3.58157	3.10843
GSM1296966	1658	0	low	1.08358	3.56415	3.21087
GSM1296968	1658	0	low	1.02887	3.59643	3.22036
GSM1296972	329	1	low	1.14121	3.5792	3.05695
GSM1296974	1728	0	low	1.16817	3.63468	2.83901
GSM1296976	1726	0	low	1.05782	3.64999	2.99907
GSM1296980	1718	0	low	1.16675	3.60269	2.93912
GSM1296982	1717	0	low	1.14094	3.59939	2.99585
GSM1296988	1699	0	low	0.995296	3.65067	3.124
GSM1296990	1699	0	low	1.1202	3.57719	3.10179
GSM1296992	1684	0	low	1.04963	3.60496	3.15268
GSM1296994	1670	0	low	1.04391	3.63047	3.08625
GSM1297006	542	1	low	1.1399	3.57364	3.0763
GSM1297014	1588	0	low	1.121	3.56942	3.12404
GSM1297016	1581	0	low	1.1126	3.60313	3.03685
GSM1297018	254	1	low	1.08479	3.51716	3.35193
GSM1297020	131	1	low	1.1682	3.57392	3.02434
GSM1297028	1539	0	low	1.14005	3.58487	3.04176
GSM1297030	1536	0	low	1.10787	3.59801	3.06135
GSM1297034	342	1	low	1.13939	3.48995	3.33259
GSM1297036	1185	1	low	1.12444	3.5195	3.26995
GSM1297038	575	1	low	0.940393	3.66118	3.21018
GSM1297040	255	1	low	1.11479	3.52627	3.26727
GSM1297042	537	1	low	1.16945	3.43519	3.44542
GSM1297044	1518	0	low	1.15888	3.5423	3.1375
GSM1297046	1505	0	low	1.15305	3.56057	3.09228
GSM1297050	1483	0	low	1.17612	3.53384	3.13253
GSM1297052	962	1	low	1.1519	3.56967	3.06658
GSM1297056	199	1	low	1.04856	3.58947	3.20207
GSM1297058	1453	0	low	1.13081	3.53889	3.199
GSM1297060	342	1	low	1.15381	3.52123	3.21093
GSM1297062	1441	0	low	1.12642	3.55029	3.17235
GSM1297066	180	1	low	1.05044	3.54868	3.32282
GSM1297068	1175	1	low	1.13839	3.53203	3.20601
GSM1296962	1732	0	high	1.2424	3.52796	3.03623
GSM1296964	332	1	high	1.28546	3.55291	2.88909
GSM1296970	891	1	high	1.18085	3.56039	3.04318
GSM1296978	1721	0	high	1.37857	3.47699	2.97499
GSM1296984	390	1	high	1.34442	3.54662	2.81481
GSM1296986	171	1	high	1.23167	3.52561	3.06147
GSM1296996	188	1	high	1.30366	3.53961	2.90037
GSM1296998	764	1	high	1.37339	3.44512	3.08007
GSM1297000	306	1	high	1.37224	3.44752	3.07451
GSM1297002	395	1	high	1.26011	3.49314	3.11299
GSM1297004	1642	0	high	1.32022	3.51449	2.9507
GSM1297008	1089	1	high	1.3982	3.51881	2.81789
GSM1297010	1623	0	high	1.32686	3.43776	3.17437
GSM1297012	481	1	high	1.33671	3.44666	3.1318
GSM1297022	1561	0	high	1.30542	3.39664	3.33379
GSM1297024	263	1	high	1.27774	3.43393	3.26469
GSM1297026	50	1	high	1.31921	3.47951	3.05904
GSM1297032	1533	0	high	1.17924	3.47762	3.29858
GSM1297048	734	1	high	1.21445	3.52238	3.10066
GSM1297054	755	1	high	1.19272	3.54364	3.07344
GSM1297064	1438	0	high	1.19959	3.55604	3.02363
GSM1297070	896	1	high	1.18719	3.53743	3.10207
GSM1297072	1195	1	high	1.38183	3.43259	3.10555
GSM1297074	1348	1	high	1.33566	3.48804	3.00717
