# Supplementary material for: Construction and Evaluation of a Risk Score Model for Lymph Node Metastasis-Associated Circadian Clock Genes in Esophageal Squamous Carcinoma
Source: Cells. 2022 Oct 31;11(21):3432. doi: 10.3390/cells11213432 (PMC9655457; doi:10.3390/cells11213432)
Supplement: Supplementary file 1 [file cells-11-03432-s001.zip › Table S5.xlsx]

## Sheet: Supplementary Table S5 - 副本
TCGA(N=69)
Characteristics		high	low	P value	adjP value
Age	<=60	24	19	0.435	0.87
	>60	18	10	0.117	0.233
Gende	Female	6	5	0.739	1
	Male	36	24	0.115	0.23
T1 stage	T1-T2	20	13	0.209	0.417
	T3-T4	22	16	0.317	0.635
N stage	N0	22	21	0.876	1
	N1-N3	20	8	0.019	0.037
Stage	Stage I-II	29	20	0.189	0.379
	Stage III-IV	13	9	0.371	0.742
Alcohol_History	NO	9	9	1	1
	YES	32	19	0.063	0.127
Status	Death	15	5	0.018	0.037
	Live	27	24	0.668	1
