# Supplementary material for: Construction and Evaluation of a Risk Score Model for Lymph Node Metastasis-Associated Circadian Clock Genes in Esophageal Squamous Carcinoma
Source: Cells. 2022 Oct 31;11(21):3432. doi: 10.3390/cells11213432 (PMC9655457; doi:10.3390/cells11213432)
Supplement: Supplementary file 1 [file cells-11-03432-s001.zip › Table S6.xls]

## Sheet: Sheet1
TCGA-IC-A6RF	TCGA-IG-A3I8	TCGA-IG-A3QL	TCGA-IG-A3YA	TCGA-IG-A3YB	TCGA-IG-A3YC	TCGA-IG-A4P3	TCGA-IG-A50L	TCGA-IG-A51D	TCGA-IG-A5B8	TCGA-IG-A5S3	TCGA-IG-A625	TCGA-IG-A6QS	TCGA-IG-A97H	TCGA-IG-A97I	TCGA-JY-A6FE	TCGA-JY-A93F	TCGA-KH-A6WC	TCGA-L5-A43J	TCGA-L5-A88S	TCGA-L5-A88W	TCGA-L5-A8NK	TCGA-L5-A8NQ	TCGA-L7-A56G	TCGA-LN-A49M	TCGA-LN-A49O	TCGA-LN-A49P	TCGA-LN-A49U	TCGA-LN-A49W	TCGA-LN-A49X	TCGA-LN-A49Y	TCGA-LN-A4A1	TCGA-LN-A4A3	TCGA-LN-A4A4	TCGA-LN-A4A5	TCGA-LN-A4A8	TCGA-LN-A4A9	TCGA-LN-A5U5	TCGA-LN-A5U6	TCGA-LN-A5U7	TCGA-LN-A7HV	TCGA-LN-A7HW	TCGA-LN-A7HX	TCGA-LN-A7HZ	TCGA-LN-A8HZ	TCGA-LN-A8I0	TCGA-LN-A8I1	TCGA-LN-A9FP	TCGA-LN-A9FQ	TCGA-LN-A9FR
Activated B cell	-0.0442904	-0.342503	-0.263426	-0.0661173	-0.235405	-0.160116	-0.0495786	-0.289593	-0.209666	-0.30365	-0.223019	-0.255035	-0.228898	-0.279026	-0.330798	-0.262951	-0.348063	-0.258313	-0.298644	-0.252895	-0.292637	-0.277171	-0.18264	-0.292134	-0.313726	-0.214371	-0.205989	-0.267136	-0.10952	-0.165242	-0.300588	-0.286179	-0.188848	-0.354093	-0.226665	-0.210546	-0.250726	-0.249322	-0.320175	-0.280206	-0.313515	-0.310916	-0.294138	-0.218191	-0.298097	-0.320062	-0.248924	-0.201459	-0.298313
Activated CD4 T cell	0.10508	0.0325965	0.0520143	0.236344	0.0030912	0.158879	0.261082	0.123243	0.182975	0.07857	0.103842	0.0788129	0.199744	0.153126	0.0796612	0.117512	0.119687	-0.0247092	0.109669	0.0177436	0.0783176	0.0771156	0.078571	0.0781636	0.092116	0.229074	0.228468	0.0574261	0.217737	0.138605	0.0472242	0.0203911	0.118806	0.00718591	0.134005	0.210661	0.132447	0.181518	0.112145	0.163176	0.0956785	0.0359035	0.0922295	0.198152	0.0983612	0.0695307	0.177984	0.0413045	0.0661441
Activated CD8 T cell	0.0833608	0.0142401	0.0172139	0.123235	0.128205	0.297585	0.254802	0.0443859	0.144594	0.0910797	0.0641484	0.0775659	0.220682	0.0584672	0.0691752	0.150087	0.0557497	0.0601287	0.094349	0.00112514	0.0183094	0.11435	0.171189	0.0744994	-0.0090351	0.193498	0.263392	-0.0337988	0.227655	0.09534	0.0757715	-0.00663071	0.0387756	0.00338068	0.0329191	0.0907352	0.19731	0.101101	0.0626641	0.0476431	0.077526	-0.00931141	0.0557328	0.296653	0.0146191	0.0843052	0.248825	0.032539	0.0191204
Activated dendritic cell	0.164988	0.113735	0.0924658	0.199846	0.176761	0.213936	0.209049	0.167582	0.16869	0.179998	0.12856	0.14613	0.177446	0.204871	0.16902	0.178386	0.15027	0.141665	0.157281	0.16533	0.177802	0.163132	0.171692	0.142243	0.144657	0.19002	0.204169	0.138414	0.204718	0.172865	0.124046	0.183462	0.169302	0.117493	0.182889	0.172375	0.195172	0.170859	0.15497	0.151521	0.135872	0.137262	0.168459	0.181664	0.1497	0.176203	0.207829	0.158368	0.156832
APC co inhibition	0.0343632	-0.205548	-0.0237705	0.156117	-0.00154481	0.113185	0.239397	-0.00811044	0.10121	0.00869431	-0.195126	0.0817077	0.194286	0.0620453	0.00991433	0.174111	-0.0990845	0.0813402	-0.0642994	-0.0187805	-0.112195	-0.0160818	0.0675258	-0.0698748	0.00643635	0.163898	0.140618	-0.0754892	0.0943512	-0.0212451	-0.153305	-0.0494301	-0.0809914	-0.188593	-0.0227337	0.082439	0.109162	-0.0299767	-0.0444597	-0.0347948	0.00539379	0.025094	0.0441419	0.167646	-0.0812678	0.0591277	-0.0504725	0.0591018	0.0402067
APC co stimulation	-0.141366	-0.232094	-0.197936	-0.109563	-0.188691	-0.0892418	-0.0566933	-0.131356	-0.135298	-0.0713308	-0.176346	-0.199824	-0.0761857	-0.107982	-0.089883	-0.217302	-0.0866051	-0.179728	-0.0256266	-0.0783373	-0.166301	-0.150325	-0.192321	-0.186254	-0.088624	-0.0837965	-0.105008	-0.212989	-0.0579357	-0.17969	-0.0814183	-0.151577	-0.167307	-0.276783	-0.111364	-0.137553	-0.117906	-0.208671	-0.197521	-0.17215	-0.201431	-0.21112	-0.161117	-0.121839	-0.133394	-0.131842	-0.105452	-0.197404	-0.221465
CCR	-0.00865809	-0.0458431	-0.0829687	0.0641568	-0.045138	0.0494044	0.0474028	-0.0161926	-0.0169881	-0.00410997	-0.0478262	-0.0699666	0.0546657	0.0520115	-0.0154262	-0.00903004	-0.0334918	-0.049875	-0.0359861	-0.0013915	0.00439857	-0.0339318	0.0392642	0.0195524	-0.0256823	0.0679996	0.014807	-0.0686209	0.0635911	0.0279067	-0.0990893	-0.00624822	0.0050279	-0.0880051	-0.0181649	-0.0159148	0.0703735	-0.0558862	-0.0396923	-0.0203604	-0.0551298	-0.0546475	-0.0325695	-0.0206733	-0.0640626	-0.0156113	0.0365838	-0.00190638	-0.0679159
CD56bright natural killer cell	0.205542	0.19244	0.191446	0.176925	0.138535	0.179751	0.19824	0.180661	0.183385	0.209861	0.193429	0.158333	0.195564	0.163216	0.181513	0.175867	0.150417	0.172215	0.187539	0.15659	0.177757	0.178235	0.172269	0.192626	0.160896	0.185271	0.157976	0.162952	0.185599	0.16777	0.197784	0.196923	0.200821	0.178431	0.106159	0.169361	0.190882	0.201277	0.186625	0.166826	0.166186	0.170397	0.170098	0.217569	0.21412	0.171196	0.183299	0.144392	0.188933
CD56dim natural killer cell	0.187527	0.192584	0.164464	0.15894	0.204712	0.221934	0.201434	0.220811	0.162342	0.215828	0.149066	0.176467	0.19419	0.194071	0.207782	0.196037	0.217063	0.223933	0.19243	0.214813	0.178078	0.198489	0.221722	0.210651	0.232964	0.18225	0.193149	0.189513	0.198247	0.194616	0.208102	0.244263	0.183051	0.165152	0.184671	0.228476	0.249873	0.185568	0.247063	0.19275	0.204897	0.173825	0.199066	0.175624	0.198639	0.219443	0.205507	0.170855	0.191213
Central memory CD4 T cell	0.326938	0.377235	0.295681	0.377337	0.345464	0.416363	0.383249	0.327928	0.376309	0.376766	0.298217	0.323998	0.358839	0.351586	0.339915	0.360599	0.329124	0.308514	0.366403	0.382843	0.344004	0.343022	0.356982	0.306505	0.374785	0.356683	0.372351	0.349212	0.384939	0.364891	0.315	0.374953	0.380197	0.365264	0.338609	0.349103	0.377995	0.336845	0.322169	0.32716	0.336411	0.344348	0.343517	0.373311	0.309042	0.316879	0.373177	0.353383	0.345708
Central memory CD8 T cell	0.212479	0.146078	0.198418	0.254656	0.197601	0.264873	0.200599	0.257667	0.227797	0.193547	0.193279	0.242787	0.216582	0.205896	0.215044	0.242914	0.150632	0.193134	0.24905	0.281432	0.210844	0.212504	0.220278	0.180644	0.203073	0.238558	0.253177	0.230658	0.309667	0.228023	0.198841	0.250867	0.221997	0.230316	0.206737	0.21628	0.227511	0.207776	0.251833	0.209702	0.22874	0.227268	0.262404	0.210243	0.215666	0.21928	0.226115	0.259179	0.263543
Check-point	-0.118226	-0.201233	-0.202635	-0.0460065	-0.0892378	0.0225797	0.0041612	-0.112786	-0.076384	-0.0980376	-0.170716	-0.14434	-0.0130327	-0.11394	-0.0934315	-0.0711615	-0.183495	-0.171499	-0.115399	-0.13617	-0.19946	-0.165047	-0.0832959	-0.15061	-0.127834	-0.0126443	0.00506468	-0.184417	0.00642329	-0.108113	-0.14873	-0.14249	-0.181361	-0.23867	-0.106555	-0.0799991	-0.00245528	-0.142688	-0.136326	-0.17158	-0.196371	-0.190507	-0.129011	-0.000976459	-0.160216	-0.114039	-0.0474216	-0.151628	-0.169113
Cytolytic activity	-0.160292	-0.255823	-0.307226	-0.222174	-0.0661385	0.402484	0.293843	-0.226212	0.325837	-0.0340537	-0.0413634	-0.104899	0.36271	-0.121439	0.0186962	0.100305	-0.12606	-0.187913	0.18329	-0.203635	-0.255524	-0.00349855	0.333319	-0.0427922	-0.328226	0.344879	0.307517	-0.31967	0.157303	0.161475	-0.161	-0.342343	-0.239766	-0.353492	-0.220072	-0.0440692	0.312609	0.0965601	-0.0210686	-0.0892319	-0.0390738	-0.265586	-0.0358522	0.41419	-0.30171	0.0180302	0.341211	-0.164234	-0.24159
Effector memeory CD4 T cell	0.0369185	0.0169996	0.0751415	0.143055	0.0799117	0.0853762	0.0762912	0.0882511	0.0586823	0.0314083	0.0628815	0.0722301	0.0799056	0.0908256	0.0264045	0.0318284	0.087833	0.103955	0.0881421	0.128093	0.0749176	0.0869219	0.0419481	0.0504712	0.0749303	0.0697524	0.106204	0.0852816	0.0843116	0.0603356	0.0270494	0.0773872	0.0470256	0.0849253	0.0722734	0.07012	0.0828549	0.0665188	0.0707316	0.041652	0.0802522	0.0659029	0.0341073	0.0913384	0.0439454	0.0578374	0.0422879	0.105759	0.0650975
Effector memeory CD8 T cell	0.0817303	-0.00622582	-0.0606126	0.114233	0.127171	0.145471	0.142711	0.0331189	0.0857985	0.0365014	0.0316627	0.00301342	0.125264	0.113867	0.0491124	0.0923356	0.0210945	0.0792664	0.0612532	0.0792373	0.0389665	0.0533285	0.0902035	0.050044	-0.00946979	0.133729	0.172527	-0.018282	0.164589	0.0918434	-0.0372914	0.056536	-0.00616582	-0.001313	0.0867787	0.0353415	0.163308	0.0640493	0.0175336	0.0290814	-0.0444605	-0.0229083	0.0571094	0.0823233	-0.00639574	0.0224141	0.0395677	0.111949	0.0172727
Eosinophil	-0.175358	-0.145979	-0.243276	-0.132355	-0.188229	-0.143464	-0.145777	-0.191854	-0.212676	-0.207466	-0.191345	-0.12394	-0.224051	-0.225262	-0.224709	-0.241609	-0.134188	-0.224049	-0.268795	-0.146407	-0.218504	-0.187274	-0.17287	-0.195206	-0.193954	-0.199364	-0.120321	-0.267475	-0.142198	-0.106376	-0.28249	-0.262651	-0.262103	-0.280476	-0.11151	-0.180152	-0.125001	-0.170485	-0.254298	-0.243664	-0.226653	-0.260167	-0.242075	-0.234237	-0.226992	-0.209197	-0.1494	-0.125766	-0.24652
Gamma delta T cell	0.159291	0.12006	0.152176	0.200849	0.13145	0.234358	0.198681	0.192369	0.238918	0.223316	0.166684	0.143665	0.20054	0.241574	0.202013	0.244591	0.166863	0.170217	0.181158	0.282573	0.197721	0.169869	0.210794	0.170446	0.180898	0.23526	0.204005	0.174542	0.236015	0.176017	0.181098	0.229532	0.21029	0.155616	0.185368	0.129322	0.213438	0.190645	0.194104	0.204517	0.219133	0.16726	0.200436	0.227684	0.156842	0.169301	0.210442	0.192225	0.179176
HLA	0.314302	0.132331	0.0813163	0.410589	0.489963	0.465736	0.453312	0.278689	0.375256	0.328081	0.28363	0.333631	0.340494	0.386438	0.268175	0.439568	0.14182	0.299845	0.295157	0.371399	0.24786	0.313829	0.412821	0.23752	0.150521	0.451093	0.47651	0.141383	0.507392	0.313142	0.182693	0.298828	0.223698	0.207059	0.422156	0.301809	0.49598	0.335598	0.274272	0.218722	0.16368	0.149386	0.343954	0.446745	0.154104	0.23716	0.363282	0.3809	0.297375
Immature B cell	0.00814841	-0.217365	-0.253005	0.0352002	-0.0744529	-0.0219732	0.0177915	-0.110496	-0.0661136	-0.107472	-0.163581	-0.13058	-0.111891	-0.0989365	-0.173549	-0.0913949	-0.170748	-0.128865	-0.118727	-0.122964	-0.163822	-0.161994	-0.0912535	-0.16934	-0.152502	-0.0315533	-0.0279099	-0.266195	0.0219457	-0.0532082	-0.178864	-0.111404	-0.0827888	-0.1948	-0.0621954	-0.0985754	-0.00307426	-0.117282	-0.148076	-0.122529	-0.169381	-0.21161	-0.109747	-0.0838678	-0.204663	-0.179269	-0.132407	-0.0881703	-0.19754
Immature dendritic cell	0.255908	0.21749	0.249173	0.24737	0.264656	0.261799	0.251352	0.215674	0.243201	0.229137	0.200851	0.281823	0.218994	0.249033	0.240658	0.235515	0.195502	0.264301	0.235827	0.249334	0.244097	0.272371	0.249466	0.241468	0.212991	0.250378	0.283984	0.261526	0.281816	0.23476	0.241798	0.217542	0.252138	0.247014	0.245968	0.213639	0.211846	0.28178	0.255081	0.245467	0.222488	0.241579	0.230698	0.239611	0.237508	0.219621	0.242684	0.267153	0.247968
Inflammation-promoting	0.10059	-0.210235	-0.198692	0.0938943	0.0917119	0.25911	0.257403	-0.0237031	0.187159	0.0664207	0.0177826	0.0116946	0.234648	0.0370382	0.0280492	0.0672845	-0.051009	-0.0555924	0.01233	-0.0819659	-0.184264	-0.0552329	0.204337	-0.0106728	-0.0601841	0.232025	0.232593	-0.248197	0.200856	0.155645	-0.146907	-0.170911	-0.034295	-0.175438	0.0155389	0.0892416	0.245528	0.0654539	-0.00121825	0.0362441	-0.135442	-0.219967	0.00287296	0.277123	-0.146396	-0.00162271	0.211141	-0.00134862	-0.0947285
Macrophage	-0.1052	-0.144098	-0.101604	0.00553998	-0.0576141	0.0351943	-0.0601992	-0.0657946	-0.0679691	-0.0848717	-0.103374	-0.0828408	-0.0469121	-0.0445463	-0.0872174	0.0648035	-0.177525	-0.111911	-0.0647714	0.0299729	-0.0996633	-0.096801	-0.0554466	-0.119758	-0.103337	-0.0578425	0.025011	-0.113487	0.0427958	-0.0644583	-0.15031	-0.0612223	-0.112829	-0.0954263	-0.0523474	-0.0529356	-0.0169339	-0.0488194	-0.0828808	-0.10984	-0.107963	-0.0671478	-0.0780141	0.0270775	-0.0935279	-0.069139	-0.001714	-0.0150274	-0.023796
Mast cell	-0.1324	-0.0745466	-0.110154	-0.0220668	-0.126162	-0.0557957	-0.0803765	-0.0458464	-0.131806	-0.0251856	-0.064029	-0.106613	-0.0850875	-0.0576284	-0.131244	-0.113713	-0.120206	-0.112716	-0.10019	0.0566894	-0.106996	-0.0129342	-0.0522401	-0.0773304	-0.111267	-0.0439225	-0.0229581	-0.0839755	-0.0705183	-0.0744879	-0.171761	-0.0961993	-0.129264	-0.140596	-0.0810667	-0.0833681	0.0134047	-0.0598761	-0.149214	-0.0935855	-0.0807458	-0.132156	-0.0912705	-0.0621476	-0.121011	-0.0448548	-0.0216041	0.13851	-0.0710235
MDSC	0.17421	0.0517121	0.0152407	0.28053	0.226397	0.336863	0.258005	0.199829	0.208603	0.144241	0.0892383	0.1065	0.213134	0.238437	0.133816	0.274658	0.0502674	0.0678195	0.198882	0.219477	0.119101	0.103888	0.206115	0.108733	0.0981903	0.250484	0.328134	0.0503584	0.35345	0.191255	0.0497547	0.16345	0.105325	0.0708362	0.160283	0.180432	0.292848	0.152777	0.149347	0.0980754	0.115351	0.0703092	0.175742	0.281632	0.0292095	0.110838	0.225768	0.183434	0.150449
Memory B cell	0.0314398	-0.0391125	0.0124852	0.0342708	-0.000971839	0.0164191	0.00319845	0.0554245	-0.00131931	-0.0689382	-0.0217651	0.00575343	0.0124619	0.0135596	0.0379747	-0.0118674	0.00821921	-0.0345727	0.0240713	-0.0204852	-0.00347385	0.0313983	-0.0364665	-0.0246248	-0.0177204	0.013668	0.000954417	0.0532376	0.029816	0.0425026	0.0317129	-0.0218435	-0.0228641	0.0427976	0.110682	0.00349593	0.00593294	0.000963333	0.0215989	0.0113924	0.0342518	-0.00310409	0.0290162	0.0213029	0.0312133	-0.0108615	-0.0316799	0.0435051	0.019779
MHC class I	0.618699	0.530919	0.520646	0.574376	0.617064	0.617555	0.62467	0.577254	0.622374	0.621045	0.591003	0.598857	0.62165	0.60436	0.618522	0.609882	0.45795	0.592362	0.589079	0.592702	0.575991	0.583357	0.61899	0.591237	0.559536	0.620875	0.626778	0.532815	0.615205	0.617396	0.524557	0.573333	0.597942	0.556087	0.605127	0.610406	0.61967	0.618182	0.604004	0.616162	0.568489	0.569686	0.617024	0.619099	0.545046	0.594979	0.612206	0.555307	0.587779
Monocyte	0.219443	0.215609	0.191426	0.2233	0.249001	0.236345	0.220544	0.198531	0.197998	0.233449	0.162886	0.215557	0.222437	0.196677	0.22069	0.228901	0.208333	0.228774	0.240676	0.255352	0.247568	0.206016	0.234525	0.193365	0.229612	0.229243	0.198127	0.215454	0.228649	0.20317	0.216377	0.201228	0.237127	0.189393	0.225493	0.214572	0.228546	0.203347	0.208623	0.192385	0.246153	0.219018	0.20392	0.231971	0.205269	0.203838	0.220699	0.216017	0.207476
Natural killer cell	0.156883	0.177404	0.14406	0.255035	0.203453	0.219305	0.227415	0.162056	0.168283	0.149291	0.168996	0.152845	0.157421	0.156742	0.195699	0.196937	0.0717245	0.0982847	0.169456	0.224098	0.119887	0.16261	0.196535	0.140584	0.132045	0.170391	0.226127	0.129312	0.220975	0.237668	0.143737	0.154297	0.15095	0.135957	0.218891	0.177424	0.216673	0.169813	0.155525	0.154873	0.130748	0.164879	0.130689	0.183825	0.113244	0.135877	0.159835	0.279831	0.180409
Natural killer T cell	-0.04272	0.0627268	0.00809848	0.0768948	-0.00175107	0.0841248	0.0590832	0.0598716	0.0650502	0.0845035	0.0343445	0.00375182	0.0870414	0.0863552	0.0488096	0.0550699	-0.0279473	-0.0372246	0.033662	0.0999977	0.0281527	0.0150944	0.0171749	-0.00220917	0.0396237	0.0868819	0.0631776	0.0661804	0.110057	0.0804405	0.0068468	0.0720879	0.04667	0.00512342	0.0570826	0.0858893	0.0881919	0.027032	0.0682299	0.0597347	0.0254767	0.0377062	0.0536436	0.0373793	-0.0119291	0.0154576	0.0393652	0.0719211	0.0354022
Neutrophil	-0.0842287	-0.216627	-0.215933	-0.175241	-0.325739	-0.0784137	-0.117331	-0.217757	-0.132084	0.00189418	-0.214105	-0.217272	-0.0915621	-0.129536	-0.182588	-0.186436	-0.0280137	-0.0472733	-0.208044	-0.144343	0.0222648	-0.105147	-0.0274316	-0.0469095	-0.0772392	-0.166014	-0.205168	-0.180433	-0.238715	-0.161206	-0.268731	-0.0918416	-0.0740653	-0.26333	-0.302216	-0.291894	-0.0994798	-0.19451	-0.207038	-0.187581	-0.171211	-0.209517	-0.0985967	-0.273628	-0.117595	-0.091876	-0.129053	-0.216658	-0.185878
Parainflammation	0.365431	0.205662	0.210534	0.329806	0.277743	0.383505	0.374074	0.26593	0.367378	0.305894	0.245557	0.254308	0.371801	0.340227	0.310559	0.317363	0.145687	0.265257	0.261421	0.289596	0.211709	0.29453	0.36271	0.275823	0.314478	0.344273	0.401074	0.129716	0.383181	0.287248	0.138954	0.269447	0.317573	0.189796	0.324595	0.314633	0.350906	0.349592	0.278943	0.302731	0.217926	0.205401	0.2708	0.2637	0.222844	0.310448	0.321932	0.248724	0.229765
Plasmacytoid dendritic cell	0.235347	0.243516	0.206421	0.27043	0.265924	0.260614	0.246529	0.207314	0.215898	0.237819	0.234508	0.242724	0.225536	0.245561	0.246591	0.263816	0.214427	0.26427	0.234669	0.275369	0.221104	0.258339	0.248415	0.257217	0.228228	0.216725	0.26837	0.22782	0.284641	0.235235	0.249768	0.2316	0.21369	0.228238	0.269017	0.212323	0.263543	0.225203	0.223109	0.195672	0.198716	0.216803	0.267165	0.209057	0.236067	0.244938	0.2224	0.292227	0.218972
Regulatory T cell	-0.0311387	-0.110404	-0.093191	0.206507	-0.0142842	0.214527	0.0208772	0.115846	0.0657592	0.0317042	-0.072752	-0.00349946	0.0739519	0.166687	0.0170845	0.196448	-0.0652058	-0.0527044	0.0422991	0.137313	0.016144	-0.0395068	0.04878	-0.0182274	0.0489261	0.167313	0.145272	-0.0132333	0.217684	0.105905	-0.119636	0.130112	-0.000297664	0.0076242	0.132016	0.00334368	0.198562	0.0140444	0.0419571	0.0404795	-0.0181442	0.00252362	0.0657679	0.116448	-0.0796125	-0.0523561	0.0202054	0.120595	0.0347875
T cell co-inhibition	-0.109193	-0.318214	-0.30407	-0.075836	-0.157934	0.055859	0.00669842	-0.191922	-0.0743531	-0.158019	-0.228646	-0.138867	-0.0149135	-0.135955	-0.196724	-0.00229724	-0.228781	-0.1673	-0.196898	-0.215093	-0.26397	-0.195637	-0.0778905	-0.209449	-0.196751	0.00249912	0.049706	-0.270727	-0.00611042	-0.159205	-0.334062	-0.195834	-0.250076	-0.320917	-0.207978	-0.141296	0.00926116	-0.173953	-0.164065	-0.209937	-0.221937	-0.249812	-0.116849	0.0384238	-0.266677	-0.166799	-0.0852327	-0.189497	-0.17826
T cell co-stimulation	-0.194598	-0.222441	-0.269686	-0.0783766	-0.154824	-0.0269376	-0.0522696	-0.170147	-0.173717	-0.185959	-0.238492	-0.227334	-0.0880515	-0.171794	-0.161614	-0.19729	-0.204808	-0.239062	-0.239898	-0.301523	-0.265431	-0.190307	-0.158862	-0.177834	-0.173044	-0.0766554	-0.0723371	-0.198847	-0.0390174	-0.187401	-0.20847	-0.195396	-0.257498	-0.265663	-0.140474	-0.100505	-0.0264598	-0.200161	-0.220263	-0.214569	-0.283814	-0.254199	-0.226782	-0.0566316	-0.23079	-0.16466	-0.114431	-0.214101	-0.291157
T follicular helper cell	0.0256952	-0.045223	-0.0288822	0.0895662	0.0458687	0.125898	0.0482792	0.0455775	0.0491715	0.0519442	0.0230022	0.0461043	0.0683922	0.0637983	0.0300707	0.0861581	0.00159771	0.0681648	0.00877438	0.0811604	0.0140654	0.0591499	0.0978257	0.0477581	0.0701053	0.0738315	0.133475	-0.014159	0.149762	0.0594092	0.00977653	0.0450279	0.006995	-0.00330507	0.0586601	0.0477757	0.107333	-5.94293e-05	0.0167687	-0.0357496	0.0186048	0.0333107	0.0557458	0.092668	0.00426509	0.00823773	0.0420165	0.0978745	0.0366706
Type 1 T helper cell	0.0188096	-0.0303442	-0.0240638	0.0744727	0.0335109	0.0986915	0.0915832	0.0307121	0.023669	0.0174994	0.0245775	-0.0046857	0.0509476	0.0412409	0.0359904	0.0460594	-0.0285681	-0.0145588	0.0471506	0.0697068	0.014162	0.0127388	0.0472345	0.00694629	0.0124097	0.0849068	0.0842567	-0.00788727	0.101903	0.0414375	0.00262361	0.018194	0.0139569	-0.00324709	0.0680265	0.0742126	0.0795777	0.0306826	0.0348294	-0.00376755	0.0303183	-0.0030791	0.00222766	0.0390183	-0.0435116	0.00356884	0.0322396	0.0920031	0.00199347
Type 17 T helper cell	0.00560275	-0.183105	-0.155739	-0.0786728	-0.11911	-0.0546825	-0.0186568	-0.0810014	-0.0640071	-0.0742655	-0.148485	-0.118279	-0.0814138	-0.0495516	-0.0228243	-0.152988	-0.0560857	-0.0549811	-0.042206	-0.0642395	-0.0292639	-0.0737005	-0.0320703	-0.0830675	-0.0240848	-0.0934444	-0.0500419	-0.115834	-0.0209336	-0.106598	-0.0969866	-0.071106	-0.0607479	-0.0672904	-0.071032	-0.0441496	-0.0322394	-0.112932	-0.0769875	-0.121491	-0.0790134	-0.119966	-0.0753818	-0.109924	-0.0884316	-0.0731355	-0.00707343	-0.114171	-0.106931
Type 2 T helper cell	0.0150197	0.0503407	0.0589476	0.0935341	-0.0467348	0.0648541	0.0904377	0.0644484	0.0202871	0.0304136	0.0573198	0.0269562	0.0664889	0.0595581	0.0245422	0.0744607	0.0339086	0.0014714	0.0586198	0.0395392	0.0600465	0.0654596	0.0078093	0.0630255	0.080988	0.116915	0.0250537	0.103772	0.0885797	0.0879286	0.0207997	0.036628	0.0414509	0.0258405	0.0810632	0.0782727	0.0696612	0.107815	0.0961991	0.0923715	0.100658	0.0396878	0.0561125	0.0445933	0.0314777	0.0256107	0.0396062	0.0880987	0.0298206
Type I IFN Reponse	0.55638	0.0401642	0.25005	0.29831	0.155351	0.384458	0.386724	0.150352	0.466379	0.290255	0.180626	0.145836	0.518695	0.429484	0.267206	0.214782	-0.0514978	0.387566	0.141618	0.184236	-0.0298129	0.167892	0.365633	0.128612	0.409749	0.365659	0.393751	-0.0786231	0.354461	0.0807812	0.0478358	0.154065	0.409448	0.0461421	0.383713	0.270997	0.412423	0.335059	0.133328	0.330143	0.143596	0.0729113	0.0980897	0.217486	0.108463	0.363541	0.178717	0.058328	0.11003
Type II IFN Reponse	0.09895	0.0542047	0.0326007	0.126398	0.110319	0.0804931	0.019386	0.0568319	0.123562	-0.0744662	0.0634663	0.138155	-0.000974518	0.035959	0.0441722	0.0762605	0.00369756	0.0362083	0.046673	0.206923	-0.0374122	0.0760417	0.0989329	0.0100327	0.0160984	0.0472108	0.0735305	0.0774004	0.138554	0.0888916	0.00284443	0.0338545	0.164466	0.0568165	0.0507216	-0.051886	0.0260053	0.0547511	0.0532073	0.0799419	0.228559	0.0258651	-0.0383832	0.0186885	0.087584	-0.0130404	0.0114459	0.302032	0.0429422
[truncated: 20 more columns]
